# Supplementary material for: Modulation of Plant and Fungal Gene Expression Upon Cd Exposure and Symbiosis in Ericoid Mycorrhizal Vaccinium myrtillus
Source: Front Microbiol. 2020 Mar 9;11:341. doi: 10.3389/fmicb.2020.00341 (PMC7075258; doi:10.3389/fmicb.2020.00341)
Supplement: Supplementary file 2 [file Data_Sheet_2.xlsx]

## Sheet: VCd_V p<0.05
Table S3. List of V. myrtillus significantly regulated genes. Genes regulated by Cd in non-mycorrhizal plants
Feature ID	Fold change (FC) VCd vs V	Baggerley's test: VCd vs V original values - FDR p-value correction	V - Means	VCd - Means	Arabidopsis thaliana protein	hit description	symbol(s)	score	e-value	percent identity	Vaccinium macrocarpon protein	hit description	score	e-value	percent identity	Top BLAST Hit (NCBI NR)	KEGG KO number	KEGG KO description
TRINITY_DN59165_c3_g2_i1	507.172	1.40716e-05	0.291209	147.693	No hits found	-	-	-	-	-	No hits found	-	-	-	-
TRINITY_DN45405_c0_g1_i4	415.238	0.000765805	0.0208749	8.66807	No hits found	-	-	-	-	-	No hits found	-	-	-	-
TRINITY_DN45405_c0_g1_i2	343.858	0.000620575	0.034799	11.9659	No hits found	-	-	-	-	-	No hits found	-	-	-	-
TRINITY_DN45405_c0_g1_i1	326.004	0.00495453	0.0223561	7.28818	No hits found	-	-	-	-	-	No hits found	-	-	-	-
TRINITY_DN59165_c3_g1_i1	290.547	0.00230563	0.431455	125.358	No hits found	-	-	-	-	-	No hits found	-	-	-	-
TRINITY_DN43788_c1_g1_i1	168.175	0	0.604883	101.726	No hits found	-	-	-	-	-	No hits found	-	-	-	-
TRINITY_DN49437_c4_g3_i1	126.81	5.75591e-09	0.173766	22.0353	No hits found	-	-	-	-	-	No hits found	-	-	-	-
TRINITY_DN53334_c1_g2_i7	101.008	0.000829351	0.0867779	8.76527	No hits found	-	-	-	-	-	No hits found	-	-	-	-
TRINITY_DN58683_c4_g18_i1	99.1503	0.000778472	0.217132	21.5287	AT3G56970.1	basic helix-loop-helix (bHLH) DNA-binding superfamily protein	Symbols: BHLH038, ORG2	222	8,00E-23	52.7	No hits found	-	-	-	-
TRINITY_DN58683_c4_g19_i1	76.1746	0	0.429108	32.6871	No hits found	-	-	-	-	-	No hits found	-	-	-	-
TRINITY_DN39810_c0_g1_i1	70.4064	0	0.686297	48.3197	AT5G04010.1	F-box family protein	Symbols:	260	3,00E-25	32.5	g30721.t1		959	3,00E-128	83	XP_002274595 PREDICTED: probable F-box protein At5g04010 [Vitis vinifera].
TRINITY_DN50324_c1_g1_i2	67.6527	0.0075052	0.106683	7.21742	No hits found	-	-	-	-	-	No hits found	-	-	-	-
TRINITY_DN50324_c1_g2_i1	66.2462	0.000326934	0.14647	9.70305	No hits found	-	-	-	-	-	No hits found	-	-	-	-
TRINITY_DN58683_c4_g4_i1	59.9377	6.85349e-06	0.211872	12.6991	AT2G41240.2	basic helix-loop-helix protein 100	Symbols: BHLH100	131	2,00E-10	36.1	No hits found	-	-	-	-
TRINITY_DN58683_c4_g16_i1	59.408	0	0.554811	32.9602	AT2G41240.2	basic helix-loop-helix protein 100	Symbols: BHLH100	136	1,00E-10	37.8	No hits found	-	-	-	-
TRINITY_DN58683_c4_g22_i1	56.283	0.000553181	0.166375	9.36411	No hits found	-	-	-	-	-	No hits found	-	-	-	-
TRINITY_DN58683_c4_g12_i1	56.2547	2.62132e-05	0.493563	27.7653	AT3G56970.1	basic helix-loop-helix (bHLH) DNA-binding superfamily protein	Symbols: BHLH038, ORG2	219	1,00E-21	37.2	No hits found	-	-	-	-
TRINITY_DN47864_c4_g1_i1	54.6561	4.4949e-12	0.42292	23.1151	No hits found	-	-	-	-	-	No hits found	-	-	-	-
TRINITY_DN58683_c4_g14_i4	52.0831	3.45111e-07	0.288115	15.0059	No hits found	-	-	-	-	-	No hits found	-	-	-	-
TRINITY_DN58683_c4_g9_i1	51.5219	0	0.526004	27.1007	AT2G41240.2	basic helix-loop-helix protein 100	Symbols: BHLH100	124	2,00E-09	41.3	No hits found	-	-	-	-
TRINITY_DN58683_c4_g3_i1	50.2843	3.89058e-11	0.433998	21.8233	AT3G56970.1	basic helix-loop-helix (bHLH) DNA-binding superfamily protein	Symbols: BHLH038, ORG2	210	2,00E-21	61.5	No hits found	-	-	-	-
TRINITY_DN50324_c3_g1_i1	49.9128	0	2.41864	120.721	No hits found	-	-	-	-	-	No hits found	-	-	-	-
TRINITY_DN58683_c4_g17_i1	48.1969	4.29356e-07	1.15855	55.8382	AT3G56970.1	basic helix-loop-helix (bHLH) DNA-binding superfamily protein	Symbols: BHLH038, ORG2	313	4,00E-35	45.5	No hits found	-	-	-	-
TRINITY_DN58683_c4_g2_i1	46.5858	0.000123363	0.228956	10.6661	No hits found	-	-	-	-	-	No hits found	-	-	-	-
TRINITY_DN58683_c4_g18_i2	45.3639	0.000487567	0.211116	9.57705	No hits found	-	-	-	-	-	No hits found	-	-	-	-
TRINITY_DN50324_c3_g1_i2	42.3738	0.000387387	2.74064	116.131	No hits found	-	-	-	-	-	No hits found	-	-	-	-
TRINITY_DN58683_c4_g8_i1	40.9094	8.6455e-05	0.268946	11.0024	No hits found	-	-	-	-	-	No hits found	-	-	-	-
TRINITY_DN46556_c1_g1_i2	37.9315	0.0011316	0.237424	9.00585	AT1G12030.1	Protein of unknown function (DUF506)	Symbols:	487	1,00E-56	41.5	g19306.t1		1264	5,00E-173	87.9	XP_003594199 hypothetical protein MTR_2g025520 [Medicago truncatula].
TRINITY_DN58683_c4_g20_i1	30.6561	1.51265e-06	0.475332	14.5718	AT3G56970.1	basic helix-loop-helix (bHLH) DNA-binding superfamily protein	Symbols: BHLH038, ORG2	192	2,00E-18	36.5	No hits found	-	-	-	-
TRINITY_DN51212_c1_g2_i7	18.0295	0	1.74879	31.5297	No hits found	-	-	-	-	-	No hits found	-	-	-	-
TRINITY_DN51212_c1_g2_i4	16.1158	0	3.40974	54.9507	AT4G16370.1	oligopeptide transporter	Symbols: ATOPT3, OPT3	2430	0	83.6	g1708.t1		2729	0	97.8	XP_004250295 PREDICTED: oligopeptide transporter 3 [Solanum lycopersicum].
TRINITY_DN46180_c0_g1_i4	15.8886	2.05802e-06	0.988434	15.7049	No hits found	-	-	-	-	-	No hits found	-	-	-	-
TRINITY_DN57859_c0_g1_i1	15.8558	0.00181312	0.611879	9.70181	No hits found	-	-	-	-	-	No hits found	-	-	-	-
TRINITY_DN58356_c3_g1_i1	12.1186	4.32689e-06	1.32632	16.0732	No hits found	-	-	-	-	-	No hits found	-	-	-	-
TRINITY_DN47451_c6_g1_i1	11.976	0.0107683	0.718868	8.60914	AT4G36850.1	PQ-loop repeat family protein / transmembrane family protein	Symbols:	1125	5,00E-150	64	No hits found	-	-	-	-
TRINITY_DN51763_c4_g1_i1	11.2022	0.0107683	0.783976	8.78227	No hits found	-	-	-	-	-	No hits found	-	-	-	-
TRINITY_DN46180_c0_g1_i3	10.1176	8.31411e-05	1.38597	14.0226	No hits found	-	-	-	-	-	No hits found	-	-	-	-
TRINITY_DN51212_c1_g2_i1	9.99335	0.00136691	1.2052	12.044	No hits found	-	-	-	-	-	No hits found	-	-	-	-
TRINITY_DN38845_c0_g1_i1	9.63895	0.0181663	0.897968	8.65547	No hits found	-	-	-	-	-	g23781.t1		1950	0	97.1	XP_002265615 PREDICTED: uncharacterized protein LOC100264272 [Vitis vinifera].
TRINITY_DN46180_c0_g1_i7	9.62225	4.60137e-05	1.54488	14.8652	No hits found	-	-	-	-	-	No hits found	-	-	-	-
TRINITY_DN47646_c3_g11_i1	9.53512	3.10738e-05	1.60811	15.3335	No hits found	-	-	-	-	-	No hits found	-	-	-	-
TRINITY_DN41998_c0_g1_i1	9.47325	0.0019069	1.16377	11.0246	AT5G45950.1	GDSL-like Lipase/Acylhydrolase superfamily protein	Symbols:	534	1,00E-62	35.4	No hits found	-	-	-	-
TRINITY_DN52295_c2_g1_i5	9.35909	0.000609392	1.47717	13.8249	AT3G24160.1	putative type 1 membrane protein	Symbols: PMP	787	1,00E-98	49.6	g1794.t1		1751	0	95.8	XP_002267189 PREDICTED: uncharacterized protein LOC100245241 [Vitis vinifera].
TRINITY_DN44879_c1_g1_i1	8.90822	1.41194e-08	2.63838	23.5033	AT4G37800.1	xyloglucan endotransglucosylase/hydrolase 7	Symbols: XTH7	1192	1,00E-162	74.5	g900.t1		1494	0	98.6	XP_002310324 xyloglucan endotransglycosylase hydrolase 2 family protein [Populus trichocarpa].	K08235	xyloglucan:xyloglucosyl transferase [EC:2.4.1.207]
TRINITY_DN58959_c4_g12_i2	8.60176	6.21522e-07	2.74661	23.6257	No hits found	-	-	-	-	-	No hits found	-	-	-	-
TRINITY_DN47783_c1_g1_i1	8.28537	0	8.81695	73.0516	No hits found	-	-	-	-	-	No hits found	-	-	-	-
TRINITY_DN45835_c0_g1_i6	8.01391	0.000809006	1.65262	13.244	No hits found	-	-	-	-	-	No hits found	-	-	-	-
TRINITY_DN45513_c2_g1_i2	7.92081	0.00495239	1.3582	10.758	No hits found	-	-	-	-	-	No hits found	-	-	-	-
TRINITY_DN50294_c1_g9_i1	7.81544	1.88479e-11	7.56169	59.0979	AT1G15960.1	NRAMP metal ion transporter 6	Symbols: NRAMP6, ATNRAMP6	236	6,00E-24	60.7	g30136.t1		238	2,00E-26	95.6	XP_004290899 PREDICTED: metal transporter Nramp5-like [Fragaria vesca subsp. vesca].
TRINITY_DN50001_c5_g1_i1	7.75699	0.00142812	3.91023	30.3316	No hits found	-	-	-	-	-	No hits found	-	-	-	-
TRINITY_DN58959_c4_g12_i1	7.66616	0	28.3254	217.147	No hits found	-	-	-	-	-	g2029.t1		484	4,00E-60	89.5	NP_001142956 uncharacterized protein LOC100275407 [Zea mays].
TRINITY_DN59194_c7_g2_i1	7.52594	6.34931e-05	2.13237	16.0481	AT1G80830.1	natural resistance-associated macrophage protein 1	Symbols: NRAMP1, PMIT1, ATNRAMP1	333	3,00E-37	56.8	g12873.t1		333	2,00E-37	62.2	XP_002267072 PREDICTED: metal transporter Nramp5 [Vitis vinifera].	K03322	manganese transport protein
TRINITY_DN59194_c7_g1_i1	7.22628	0.015333	5.95713	43.0479	No hits found	-	-	-	-	-	No hits found	-	-	-	-
TRINITY_DN58463_c6_g1_i4	7.19324	1.23514e-10	6.71893	48.3309	AT1G01580.1	ferric reduction oxidase 2	Symbols: FRO2, FRD1, ATFRO2	2186	0	60	g8612.t1		2173	0	91.1	XP_002511897 ferric-chelate reductase, putative [Ricinus communis].
TRINITY_DN57859_c3_g2_i1	7.11731	0.0442098	1.21805	8.66921	No hits found	-	-	-	-	-	No hits found	-	-	-	-
TRINITY_DN56727_c5_g1_i14	7.1143	2.49042e-12	4.99138	35.5102	AT1G01060.4	Homeodomain-like superfamily protein	Symbols: LHY, LHY1	519	2,00E-74	37.9	g28955.t1		2799	0	93.1	XP_002267720 PREDICTED: protein LHY-like [Vitis vinifera].	K12133	MYB-related transcription factor LHY
TRINITY_DN59194_c7_g3_i1	6.86289	1.61254e-10	7.30861	50.1582	AT1G80830.1	natural resistance-associated macrophage protein 1	Symbols: NRAMP1, PMIT1, ATNRAMP1	204	7,00E-20	68.7	g30136.t1		237	1,00E-26	85.7	XP_004290899 PREDICTED: metal transporter Nramp5-like [Fragaria vesca subsp. vesca].
TRINITY_DN56727_c5_g1_i13	6.5916	4.78175e-07	9.76398	64.3603	AT1G01060.4	Homeodomain-like superfamily protein	Symbols: LHY, LHY1	880	2,00E-103	42.5	g28955.t1		2805	0	93.1	XP_002267720 PREDICTED: protein LHY-like [Vitis vinifera].	K12133	MYB-related transcription factor LHY
TRINITY_DN58463_c6_g2_i1	6.32952	0.000538796	2.33283	14.7657	No hits found	-	-	-	-	-	No hits found	-	-	-	-
TRINITY_DN58463_c6_g1_i1	6.27024	0.000785463	2.30135	14.43	AT1G01580.1	ferric reduction oxidase 2	Symbols: FRO2, FRD1, ATFRO2	1997	0	57.5	g8612.t1		2163	0	95.2	XP_002511897 ferric-chelate reductase, putative [Ricinus communis].
TRINITY_DN42740_c0_g1_i4	6.2621	0	13.4821	84.4261	AT2G44480.1	beta glucosidase 17	Symbols: BGLU17	1288	3,00E-170	50.4	g14688.t1		2588	0	92.5	XP_003620203 Beta-glucosidase D4 [Medicago truncatula].	K01188	beta-glucosidase [EC:3.2.1.21]
TRINITY_DN31129_c0_g2_i2	6.18399	0.000729301	8.15159	50.4094	No hits found	-	-	-	-	-	No hits found	-	-	-	-
TRINITY_DN48200_c0_g1_i2	6.17645	0.000334111	2.50839	15.493	AT4G16260.1	Glycosyl hydrolase superfamily protein	Symbols:	1030	2,00E-136	57.2	g30687.t1		1692	0	97.2	XP_002277169 PREDICTED: glucan endo-1,3-beta-glucosidase, basic vacuolar isoform [Vitis vinifera].
TRINITY_DN43966_c0_g6_i1	5.98975	0.0247083	1.72191	10.3138	AT2G48130.1	Bifunctional inhibitor/lipid-transfer protein/seed storage 2S albumin superfamily protein	Symbols:	219	5,00E-22	50.8	g11619.t1		462	4,00E-58	92.4	NP_001238368 uncharacterized protein LOC100306151 precursor [Glycine max].
TRINITY_DN55036_c0_g15_i2	5.96677	0.000440795	2.59985	15.5127	AT5G39050.1	HXXXD-type acyl-transferase family protein	Symbols:	427	2,00E-48	37	g8711.t1		1254	3,00E-172	93.5	XP_003551761 PREDICTED: phenolic glucoside malonyltransferase 1-like [Glycine max].
TRINITY_DN58356_c7_g1_i4	5.919	2.46976e-06	3.7168	21.9998	No hits found	-	-	-	-	-	No hits found	-	-	-	-
TRINITY_DN54442_c0_g1_i1	5.84753	0.00306593	2.24491	13.1272	AT3G09600.1	Homeodomain-like superfamily protein	Symbols:	685	7,00E-87	69.6	g6496.t1		1033	5,00E-140	98.8	XP_004249508 PREDICTED: protein REVEILLE 8-like [Solanum lycopersicum].
TRINITY_DN56886_c1_g1_i6	5.53586	0.0398271	14.2116	78.6732	AT5G52640.1	heat shock protein 90.1	Symbols: HSP81-1, ATHS83, HSP81.1, HSP83, ATHSP90.1, AtHsp90-1, HSP90.1	2967	0	90.2	g2985.t1		1413	0	46.7	XP_002267463 PREDICTED: heat shock protein 90-1 [Vitis vinifera].	K09487	heat shock protein 90kDa beta
TRINITY_DN43413_c0_g4_i1	5.47308	0	21.3277	116.728	No hits found	-	-	-	-	-	g31854.t1		550	2,00E-70	65.6	XP_002274108 PREDICTED: major allergen Pru ar 1 [Vitis vinifera].
TRINITY_DN49298_c1_g8_i1	5.37113	0.00193302	5.64323	30.3105	No hits found	-	-	-	-	-	No hits found	-	-	-	-
TRINITY_DN44835_c1_g13_i1	5.30566	0.0151836	4.25155	22.5573	AT4G34050.1	S-adenosyl-L-methionine-dependent methyltransferases superfamily protein	Symbols: CCoAOMT1	413	9,00E-51	85.4	g16667.t1		448	2,00E-56	96.6	XP_002313125 caffeoyl-CoA O-methyltransferase family protein [Populus trichocarpa].	K00588	caffeoyl-CoA O-methyltransferase [EC:2.1.1.104]
TRINITY_DN56727_c5_g1_i8	5.24875	4.4512e-06	5.047	26.4905	AT1G01060.4	Homeodomain-like superfamily protein	Symbols: LHY, LHY1	880	2,00E-103	42.5	g28955.t1		2805	0	93.1	XP_002267720 PREDICTED: protein LHY-like [Vitis vinifera].	K12133	MYB-related transcription factor LHY
TRINITY_DN58356_c7_g1_i8	5.24285	0.00345525	2.64006	13.8415	No hits found	-	-	-	-	-	No hits found	-	-	-	-
TRINITY_DN44389_c0_g1_i1	5.21796	0.033303	2.05404	10.7179	AT3G47640.3	basic helix-loop-helix (bHLH) DNA-binding superfamily protein	Symbols: PYE	329	1,00E-34	34.5	g8562.t1		1234	9,00E-169	94.4	XP_002283289 PREDICTED: transcription factor bHLH47-like [Vitis vinifera].
TRINITY_DN53423_c0_g1_i1	5.21231	4.17364e-10	6.9859	36.4127	AT5G24920.1	glutamine dumper 5	Symbols: AtGDU5, GDU5	110	2,00E-07	43	g39486.t1		312	8,00E-37	97.2	XP_002530814 conserved hypothetical protein [Ricinus communis].
TRINITY_DN49382_c0_g1_i1	5.15287	0.000746946	3.15452	16.2548	No hits found	-	-	-	-	-	No hits found	-	-	-	-
TRINITY_DN43413_c0_g4_i2	5.12448	0	31.1843	159.803	No hits found	-	-	-	-	-	g31854.t1		511	3,00E-65	85.2	XP_002274108 PREDICTED: major allergen Pru ar 1 [Vitis vinifera].
TRINITY_DN57306_c3_g4_i15	4.90598	2.62132e-05	67.8671	332.955	No hits found	-	-	-	-	-	No hits found	-	-	-	-
TRINITY_DN43413_c0_g2_i1	4.78477	0.000125472	16.4975	78.937	No hits found	-	-	-	-	-	No hits found	-	-	-	-
TRINITY_DN48753_c5_g1_i4	4.76576	0	22.2531	106.053	AT2G23150.1	natural resistance-associated macrophage protein 3	Symbols: NRAMP3, ATNRAMP3	1936	0	80	g25181.t1		2090	0	95.7	XP_002524950 natural resistance-associated macrophage protein, putative [Ricinus communis].	K12347	natural resistance-associated macrophage protein
TRINITY_DN48753_c5_g1_i2	4.60883	0	10.8331	49.9278	No hits found	-	-	-	-	-	No hits found	-	-	-	-
TRINITY_DN57369_c5_g2_i1	4.60411	0.000249071	16.2097	74.6315	No hits found	-	-	-	-	-	g24440.t1		286	1,00E-31	70.6	XP_002283398 PREDICTED: early light-induced protein, chloroplastic [Vitis vinifera].
TRINITY_DN56974_c4_g5_i5	4.44975	0.000620877	4.13384	18.3945	AT5G39190.1	germin-like protein 2	Symbols: GLP2A, ATGER2, GER2	519	3,00E-63	56	g27466.t1		1010	4,00E-137	99	XP_004134617 PREDICTED: putative germin-like protein 2-1 [Cucumis sativus].
TRINITY_DN57369_c5_g2_i2	4.31363	6.65923e-05	5.1963	22.4149	No hits found	-	-	-	-	-	g24440.t1		794	1,00E-104	71.3	XP_002283398 PREDICTED: early light-induced protein, chloroplastic [Vitis vinifera].
TRINITY_DN50831_c5_g3_i2	4.27198	0.0318647	2.91641	12.4588	AT5G39660.2	cycling DOF factor 2	Symbols: CDF2	814	2,00E-100	44.3	g19069.t1		1835	0	86.5	XP_002283706 PREDICTED: cyclic dof factor 2 [Vitis vinifera].
TRINITY_DN49385_c2_g1_i4	4.26078	0.0268088	3.00309	12.7955	No hits found	-	-	-	-	-	No hits found	-	-	-	-
TRINITY_DN53325_c3_g5_i3	4.24456	0.0147287	3.27532	13.9023	AT3G12500.1	basic chitinase	Symbols: ATHCHIB, PR3, PR-3, CHI-B, B-CHI, HCHIB	620	9,00E-78	61.3	g15872.t1		657	6,00E-84	93.8	XP_002269972 PREDICTED: basic endochitinase [Vitis vinifera].	K01183	chitinase [EC:3.2.1.14]
TRINITY_DN57109_c0_g1_i4	4.2142	8.42979e-07	7.03559	29.6493	No hits found	-	-	-	-	-	g24291.t1		972	2,00E-129	78	XP_004156828 PREDICTED: uncharacterized protein LOC101230920 [Cucumis sativus].	K09286	EREBP-like factor
TRINITY_DN54414_c1_g1_i1	4.07444	0.0173265	3.45497	14.0771	No hits found	-	-	-	-	-	No hits found	-	-	-	-
TRINITY_DN57369_c5_g2_i3	4.06158	8.31411e-05	70.3348	285.67	AT3G22840.1	Chlorophyll A-B binding family protein	Symbols: ELIP1, ELIP	479	4,00E-58	64.8	g24440.t1		855	6,00E-115	91.9	XP_002283398 PREDICTED: early light-induced protein, chloroplastic [Vitis vinifera].
TRINITY_DN54756_c3_g2_i6	4.01085	0	24.9401	100.031	No hits found	-	-	-	-	-	No hits found	-	-	-	-
TRINITY_DN48641_c1_g1_i1	4.01068	0.00210141	10.0485	40.3014	No hits found	-	-	-	-	-	No hits found	-	-	-	-
TRINITY_DN49146_c0_g1_i1	3.97617	4.94976e-08	28.7204	114.197	AT1G74310.1	heat shock protein 101	Symbols: ATHSP101, HSP101, HOT1	4070	0	87.3	g20892.t1		4487	0	98.7	XP_002284179 PREDICTED: chaperone protein ClpB1 [Vitis vinifera].	K03695	ATP-dependent Clp protease ATP-binding subunit ClpB
TRINITY_DN57109_c0_g1_i3	3.92453	6.17958e-08	9.92881	38.9659	No hits found	-	-	-	-	-	g24291.t1		986	1,00E-131	78.5	XP_004156828 PREDICTED: uncharacterized protein LOC101230920 [Cucumis sativus].	K09286	EREBP-like factor
TRINITY_DN51095_c1_g7_i9	3.92353	0.0470859	3.25298	12.7632	AT5G17300.1	Homeodomain-like superfamily protein	Symbols: RVE1	459	2,00E-51	53	g26018.t1		2198	0	97.2	XP_002267976 PREDICTED: protein REVEILLE 1 [Vitis vinifera].
TRINITY_DN49385_c2_g2_i1	3.8696	5.30694e-05	7.13573	27.6124	No hits found	-	-	-	-	-	No hits found	-	-	-	-
TRINITY_DN59198_c2_g20_i1	3.85374	0.0333489	3.52781	13.5953	No hits found	-	-	-	-	-	No hits found	-	-	-	-
TRINITY_DN52510_c3_g5_i2	3.7987	0.000412077	5.73568	21.7881	No hits found	-	-	-	-	-	No hits found	-	-	-	-
TRINITY_DN57438_c1_g1_i1	3.78158	0.016264	4.02692	15.2281	AT1G59870.1	ABC-2 and Plant PDR ABC-type transporter family protein	Symbols: PEN3, PDR8, ATPDR8, ABCG36, ATABCG36	840	1,00E-100	65.3	g15966.t1		1281	6,00E-176	92.2	XP_002278313 PREDICTED: ABC transporter G family member 29-like [Vitis vinifera].
TRINITY_DN54224_c0_g1_i1	3.73687	2.05802e-06	27.6585	103.356	AT4G25200.1	mitochondrion-localized small heat shock protein 23.6	Symbols: ATHSP23.6-MITO, HSP23.6-MITO	452	9,00E-53	49.8	No hits found	-	-	-	-
TRINITY_DN53420_c0_g5_i1	3.72274	0.0236503	11.0897	41.2839	No hits found	-	-	-	-	-	g9482.t1		169	8,00E-17	96	No BLAST Hit
TRINITY_DN43955_c0_g2_i1	3.66815	8.6455e-05	8.54811	31.3558	No hits found	-	-	-	-	-	No hits found	-	-	-	-
TRINITY_DN59198_c2_g34_i1	3.58405	0.0241398	5.1648	18.5109	No hits found	-	-	-	-	-	No hits found	-	-	-	-
TRINITY_DN56918_c5_g1_i1	3.57403	1.94926e-07	56.9707	203.615	No hits found	-	-	-	-	-	No hits found	-	-	-	-
TRINITY_DN54912_c0_g8_i1	3.43997	0.000608723	9.20043	31.6492	No hits found	-	-	-	-	-	g9755.t1		211	4,00E-22	83.1	No BLAST Hit
TRINITY_DN57518_c5_g7_i4	3.4391	0.0205598	25.3668	87.2387	AT5G02500.1	heat shock cognate protein 70-1	Symbols: HSC70-1, HSP70-1, AT-HSC70-1, HSC70	3077	0	94.2	g6929.t1		2226	0	96.4	XP_002283532 PREDICTED: heat shock cognate 70 kDa protein 2 [Vitis vinifera].	K03283	heat shock 70kDa protein 1/8
TRINITY_DN51371_c0_g1_i7	3.41863	4.78175e-07	10.9061	37.2839	No hits found	-	-	-	-	-	No hits found	-	-	-	-
TRINITY_DN45949_c2_g1_i3	3.41115	0.00315998	5.8929	20.1016	AT3G48740.1	Nodulin MtN3 family protein	Symbols: SWEET11, AtSWEET11	622	7,00E-78	50.2	g17458.t1		543	3,00E-66	54	XP_004241452 PREDICTED: bidirectional sugar transporter SWEET12-like [Solanum lycopersicum].	K15382	solute carrier family 50 (sugar transporter)
TRINITY_DN59122_c5_g2_i1	3.39517	0.0185578	4.93781	16.7647	AT1G15210.1	pleiotropic drug resistance 7	Symbols: PDR7, ATPDR7	871	3,00E-108	89.3	g1962.t1		917	2,00E-114	95.6	XP_004305262 PREDICTED: ABC transporter G family member 29 [Fragaria vesca subsp. vesca].
TRINITY_DN47642_c0_g1_i3	3.34445	0.000121926	8.16923	27.3216	AT2G42750.1	DNAJ heat shock N-terminal domain-containing protein	Symbols:	1004	2,00E-133	68.3	No hits found	-	-	-	-
TRINITY_DN53420_c0_g9_i2	3.33988	0	64.7637	216.303	AT3G02470.4	S-adenosylmethionine decarboxylase	Symbols:	1232	3,00E-165	66.6	g9481.t1		1815	0	98.9	XP_002282708 PREDICTED: S-adenosylmethionine decarboxylase proenzyme isoform X1 [Vitis vinifera].	K01611	S-adenosylmethionine decarboxylase [EC:4.1.1.50]
TRINITY_DN37097_c0_g1_i1	3.32775	1.28575e-11	17.6322	58.6754	AT4G25810.1	xyloglucan endotransglycosylase 6	Symbols: XTR6, XTH23	545	2,00E-68	68.2	g24517.t1		586	9,00E-75	77.8	XP_002273742 PREDICTED: probable xyloglucan endotransglucosylase/hydrolase protein 23 [Vitis vinifera].	K14504	xyloglucan:xyloglucosyl transferase TCH4 [EC:2.4.1.207]
TRINITY_DN54912_c0_g1_i1	3.32465	0.00245418	6.41433	21.3254	No hits found	-	-	-	-	-	g31347.t1		281	3,00E-30	90.8	No BLAST Hit
TRINITY_DN31689_c0_g2_i1	3.30935	0.0234808	5.05145	16.717	AT3G16340.1	pleiotropic drug resistance 1	Symbols: ATPDR1, PDR1	395	3,00E-44	63.1	g1962.t1		571	4,00E-68	83.6	XP_004305262 PREDICTED: ABC transporter G family member 29 [Fragaria vesca subsp. vesca].
TRINITY_DN48611_c2_g4_i4	3.30557	0.000107332	8.43603	27.8859	No hits found	-	-	-	-	-	No hits found	-	-	-	-
TRINITY_DN59122_c4_g1_i1	3.28168	0.00158045	6.87049	22.5467	AT1G59870.1	ABC-2 and Plant PDR ABC-type transporter family protein	Symbols: PEN3, PDR8, ATPDR8, ABCG36, ATABCG36	585	2,00E-68	59.1	g9344.t1		1042	2,00E-133	94.2	XP_004305262 PREDICTED: ABC transporter G family member 29 [Fragaria vesca subsp. vesca].
TRINITY_DN57395_c4_g2_i1	3.24935	1.86402e-07	12.7287	41.36	AT3G24503.1	aldehyde dehydrogenase 2C4	Symbols: ALDH2C4, ALDH1A, REF1	371	6,00E-43	79.3	g15598.t1		445	2,00E-56	96.6	XP_002514327 aldehyde dehydrogenase, putative [Ricinus communis].
TRINITY_DN39045_c0_g3_i4	3.24698	3.14893e-08	13.8745	45.0503	AT4G25810.1	xyloglucan endotransglycosylase 6	Symbols: XTR6, XTH23	659	2,00E-85	68.7	g32608.t1		678	2,00E-88	70.4	XP_002273742 PREDICTED: probable xyloglucan endotransglucosylase/hydrolase protein 23 [Vitis vinifera].	K08235	xyloglucan:xyloglucosyl transferase [EC:2.4.1.207]
TRINITY_DN49450_c1_g2_i4	3.24485	7.88462e-07	13.8128	44.8203	AT1G24020.2	MLP-like protein 423	Symbols: MLP423	154	4,00E-13	36	g8570.t1		592	4,00E-78	91.1	XP_002274108 PREDICTED: major allergen Pru ar 1 [Vitis vinifera].
TRINITY_DN51371_c0_g1_i3	3.24411	2.84412e-05	9.69075	31.4379	No hits found	-	-	-	-	-	No hits found	-	-	-	-
TRINITY_DN55382_c4_g1_i1	3.23419	0.0109492	75.1714	243.119	No hits found	-	-	-	-	-	No hits found	-	-	-	-
TRINITY_DN51544_c2_g14_i1	3.21247	0.0383325	23.807	76.4792	No hits found	-	-	-	-	-	No hits found	-	-	-	-
TRINITY_DN47646_c3_g13_i1	3.2063	0	138.508	444.1	No hits found	-	-	-	-	-	No hits found	-	-	-	-
TRINITY_DN49298_c1_g3_i1	3.19933	0.0068474	7.84528	25.0996	No hits found	-	-	-	-	-	No hits found	-	-	-	-
TRINITY_DN51095_c1_g8_i1	3.19577	0.032427	5.21801	16.6756	No hits found	-	-	-	-	-	No hits found	-	-	-	-
TRINITY_DN48606_c0_g22_i1	3.17078	0.0191294	10.0463	31.8547	No hits found	-	-	-	-	-	No hits found	-	-	-	-
TRINITY_DN55834_c1_g2_i5	3.10849	3.84733e-05	10.4151	32.3753	AT1G59870.1	ABC-2 and Plant PDR ABC-type transporter family protein	Symbols: PEN3, PDR8, ATPDR8, ABCG36, ATABCG36	1829	0	78.4	g1962.t1		2116	0	93.6	XP_004305262 PREDICTED: ABC transporter G family member 29 [Fragaria vesca subsp. vesca].
TRINITY_DN39928_c0_g2_i3	3.09406	5.20101e-05	99.4567	307.726	AT1G52690.2	Late embryogenesis abundant protein (LEA) family protein	Symbols:	131	2,00E-09	33.1	g36863.t1		330	3,00E-38	79.5	NP_175678 Late embryogenesis abundant protein (LEA) family protein [Arabidopsis thaliana].
TRINITY_DN36246_c0_g2_i2	3.0696	5.5761e-06	12.1121	37.1794	AT4G12350.1	myb domain protein 42	Symbols: MYB42, AtMYB42	685	1,00E-85	56.8	No hits found	-	-	-	-
TRINITY_DN49298_c1_g13_i1	3.0373	0.000381165	200.614	609.323	No hits found	-	-	-	-	-	g19753.t1		196	4,00E-20	88.9	No BLAST Hit
TRINITY_DN47564_c0_g2_i5	3.02341	0.000148202	26.6317	80.5184	AT4G03210.1	xyloglucan endotransglucosylase/hydrolase 9	Symbols: XTH9	1083	2,00E-146	73.9	g23455.t1		1384	0	97.4	XP_002281574 PREDICTED: xyloglucan endotransglucosylase/hydrolase protein 9 [Vitis vinifera].	K08235	xyloglucan:xyloglucosyl transferase [EC:2.4.1.207]
TRINITY_DN59122_c5_g6_i1	3.01405	0.016264	6.52425	19.6644	AT3G16340.1	pleiotropic drug resistance 1	Symbols: ATPDR1, PDR1	1059	4,00E-133	71.6	g1962.t1		1420	0	99.3	XP_004305262 PREDICTED: ABC transporter G family member 29 [Fragaria vesca subsp. vesca].
TRINITY_DN39474_c0_g1_i1	3.00401	0.0293638	6.06828	18.2292	No hits found	-	-	-	-	-	No hits found	-	-	-	-
TRINITY_DN49298_c1_g2_i1	2.99239	0	164.291	491.623	No hits found	-	-	-	-	-	No hits found	-	-	-	-
TRINITY_DN56050_c3_g2_i1	2.95698	0.0101676	17.2968	51.1462	AT1G09560.1	germin-like protein 5	Symbols: GLP5	400	4,00E-49	70.6	g30635.t1		522	1,00E-67	95.2	XP_004171130 PREDICTED: germin-like protein 5-1-like [Cucumis sativus].
TRINITY_DN33726_c0_g1_i4	2.92615	0.0110164	7.27799	21.2965	No hits found	-	-	-	-	-	No hits found	-	-	-	-
TRINITY_DN57607_c2_g2_i14	2.91197	0.000361049	12.9749	37.7827	No hits found	-	-	-	-	-	No hits found	-	-	-	-
TRINITY_DN59122_c6_g7_i1	2.86086	0.0437644	6.46626	18.4991	AT1G59870.1	ABC-2 and Plant PDR ABC-type transporter family protein	Symbols: PEN3, PDR8, ATPDR8, ABCG36, ATABCG36	561	2,00E-66	92.2	g10724.t1		604	3,00E-73	98.4	XP_004305262 PREDICTED: ABC transporter G family member 29 [Fragaria vesca subsp. vesca].
TRINITY_DN54461_c2_g1_i1	2.85378	2.10021e-07	20.187	57.6093	No hits found	-	-	-	-	-	No hits found	-	-	-	-
TRINITY_DN55425_c0_g3_i3	2.85244	1.47813e-05	26.224	74.8024	No hits found	-	-	-	-	-	g14573.t1		1104	1,00E-149	87.8	XP_002264990 PREDICTED: uncharacterized protein At4g00950 [Vitis vinifera].
TRINITY_DN49600_c1_g2_i1	2.83507	0.0466959	8.64375	24.5056	No hits found	-	-	-	-	-	No hits found	-	-	-	-
TRINITY_DN47602_c0_g1_i1	2.82333	0.00647738	9.45344	26.6902	No hits found	-	-	-	-	-	No hits found	-	-	-	-
TRINITY_DN47646_c3_g2_i1	2.80874	0.000135717	43.1651	121.24	No hits found	-	-	-	-	-	No hits found	-	-	-	-
TRINITY_DN47936_c1_g1_i5	2.77729	0.0189876	7.78959	21.634	AT2G27550.1	centroradialis	Symbols: ATC	622	2,00E-79	67.7	No hits found	-	-	-	-
TRINITY_DN47155_c0_g1_i3	2.77448	1.91989e-08	83.2634	231.012	AT5G02500.1	heat shock cognate protein 70-1	Symbols: HSC70-1, HSP70-1, AT-HSC70-1, HSC70	2891	0	91.2	No hits found	-	-	-	-
TRINITY_DN56558_c1_g8_i4	2.73205	0.0205761	8.00131	21.86	AT5G53550.2	YELLOW STRIPE like 3	Symbols: YSL3	1632	0	78.1	g3322.t1		1894	0	98	XP_002515673 oligopeptide transporter, putative [Ricinus communis].
TRINITY_DN54993_c1_g1_i2	2.71487	0.000512354	11.8133	32.0716	No hits found	-	-	-	-	-	No hits found	-	-	-	-
TRINITY_DN51544_c2_g5_i1	2.71231	0	783.879	2126.12	AT1G70840.1	MLP-like protein 31	Symbols: MLP31	335	8,00E-39	51.4	g24641.t1		533	5,00E-69	94.4	XP_002315876 Csf-2 family protein [Populus trichocarpa].
TRINITY_DN49524_c1_g3_i1	2.67499	0	409.422	1095.2	No hits found	-	-	-	-	-	No hits found	-	-	-	-
TRINITY_DN41515_c1_g3_i3	2.67103	6.58181e-12	73.131	195.335	No hits found	-	-	-	-	-	No hits found	-	-	-	-
TRINITY_DN47991_c3_g6_i11	2.64079	2.08952e-07	20.6672	54.5776	No hits found	-	-	-	-	-	g4838.t1		2802	0	90.1	XP_002264923 PREDICTED: uncharacterized protein LOC100257088 isoform X2 [Vitis vinifera].
TRINITY_DN56558_c1_g5_i5	2.63064	0.0294406	8.39367	22.0808	AT5G53550.2	YELLOW STRIPE like 3	Symbols: YSL3	665	1,00E-82	75.8	g1047.t1		620	3,00E-76	70.6	XP_002280483 PREDICTED: metal-nicotianamine transporter YSL1 [Vitis vinifera].
TRINITY_DN56558_c1_g8_i1	2.61159	0.00551449	10.4009	27.1628	AT5G53550.2	YELLOW STRIPE like 3	Symbols: YSL3	1628	0	77.9	g3322.t1		1913	0	98.5	XP_002515673 oligopeptide transporter, putative [Ricinus communis].
TRINITY_DN51544_c2_g8_i1	2.60681	4.85827e-06	788.689	2055.96	AT1G70850.3	MLP-like protein 34	Symbols: MLP34	187	5,00E-18	47.4	g24641.t1		355	9,00E-44	94.6	XP_002315876 Csf-2 family protein [Populus trichocarpa].
TRINITY_DN51591_c0_g1_i1	2.6046	0.00895261	28.1476	73.3132	No hits found	-	-	-	-	-	No hits found	-	-	-	-
TRINITY_DN49403_c4_g5_i3	2.60416	3.98826e-05	15.9296	41.4832	No hits found	-	-	-	-	-	No hits found	-	-	-	-
TRINITY_DN49250_c0_g5_i6	2.59188	0.000314184	23.6501	61.2981	No hits found	-	-	-	-	-	No hits found	-	-	-	-
TRINITY_DN51544_c2_g4_i1	2.57105	1.12217e-07	78.0714	200.725	No hits found	-	-	-	-	-	No hits found	-	-	-	-
TRINITY_DN59282_c9_g1_i1	2.5704	9.67335e-05	15.5096	39.866	AT3G27060.1	Ferritin/ribonucleotide reductase-like family protein	Symbols: TSO2, ATTSO2	1478	0	83.7	g638.t1		1755	0	98.8	XP_002509510 ribonucleoside-diphosphate reductase small chain, putative [Ricinus communis].	K10808	ribonucleoside-diphosphate reductase subunit M2 [EC:1.17.4.1]
TRINITY_DN57992_c0_g6_i1	2.56636	0.0383565	9.08933	23.3265	No hits found	-	-	-	-	-	No hits found	-	-	-	-
TRINITY_DN58006_c0_g2_i5	2.54816	0.00491701	11.2227	28.5974	AT3G19000.1	2-oxoglutarate (2OG) and Fe(II)-dependent oxygenase superfamily protein	Symbols:	861	5,00E-111	57.7	g10831.t1		1659	0	93.2	XP_004230829 PREDICTED: flavonol synthase/flavanone 3-hydroxylase-like [Solanum lycopersicum].
TRINITY_DN45388_c0_g3_i5	2.54629	0.00222337	12.1528	30.9446	AT3G15354.1	SPA1-related 3	Symbols: SPA3	2458	0	59.5	No hits found	-	-	-	-
TRINITY_DN51544_c2_g13_i1	2.51599	0.000366373	162.84	409.705	No hits found	-	-	-	-	-	No hits found	-	-	-	-
TRINITY_DN57856_c5_g3_i2	2.5119	0.00477034	11.6687	29.3107	AT5G49630.1	amino acid permease 6	Symbols: AAP6	1052	5,00E-139	77.6	g34104.t1		840	3,00E-109	61.9	NP_001234606 amino acid transporter [Solanum lycopersicum].
TRINITY_DN51544_c2_g10_i1	2.50788	0.0292204	759.306	1904.25	AT1G70830.5	MLP-like protein 28	Symbols: MLP28	305	1,00E-35	55.3	g24641.t1		468	2,00E-60	93.7	XP_002315876 Csf-2 family protein [Populus trichocarpa].
TRINITY_DN49699_c3_g1_i1	2.50442	7.77399e-05	18.8396	47.1823	No hits found	-	-	-	-	-	No hits found	-	-	-	-
TRINITY_DN57125_c1_g19_i1	2.49809	0.00096826	160.409	400.717	No hits found	-	-	-	-	-	g29299.t1		180	3,00E-17	71.2	XP_002324250 predicted protein, partial [Populus trichocarpa].
TRINITY_DN57306_c3_g8_i1	2.49649	0	136.997	342.011	No hits found	-	-	-	-	-	No hits found	-	-	-	-
TRINITY_DN48754_c2_g4_i2	2.4934	0.00453502	11.9898	29.8953	AT5G62020.1	heat shock transcription factor B2A	Symbols: AT-HSFB2A, HSFB2A	688	5,00E-85	48.5	g13229.t1		1467	0	88.4	XP_003555375 PREDICTED: heat stress transcription factor B-2a-like [Glycine max].	K09419	heat shock transcription factor, other eukaryote
TRINITY_DN50353_c5_g1_i2	2.48935	0.0149672	10.6033	26.3954	AT5G55730.2	FASCICLIN-like arabinogalactan 1	Symbols: FLA1	1057	1,00E-138	65.4	No hits found	-	-	-	-
TRINITY_DN44111_c1_g1_i1	2.47698	2.62132e-05	18.701	46.3221	No hits found	-	-	-	-	-	g30081.t1		131	4,00E-09	33.3	XP_003546558 PREDICTED: CASP-like protein 9-like [Glycine max].
TRINITY_DN51563_c1_g6_i1	2.47022	0.00981187	11.3981	28.1559	AT1G21410.1	F-box/RNI-like superfamily protein	Symbols: SKP2A	1292	6,00E-175	75.6	g12839.t1		1739	0	96.8	XP_002268441 PREDICTED: F-box protein SKP2B [Vitis vinifera].	K03875	F-box and leucine-rich repeat protein 1 (S-phase kinase-associated protein 2)
TRINITY_DN57992_c1_g3_i1	2.45264	4.17364e-10	210.999	517.503	No hits found	-	-	-	-	-	g38183.t1		334	2,00E-40	77.3	XP_003631642 PREDICTED: organ-specific protein P4-like [Vitis vinifera].
TRINITY_DN52256_c3_g5_i3	2.45156	0.0293638	10.1171	24.8026	AT1G68530.1	3-ketoacyl-CoA synthase 6	Symbols: CUT1, POP1, CER6, G2, KCS6	2291	0	82.5	g17634.t1		2589	0	97.4	XP_004159295 PREDICTED: 3-ketoacyl-CoA synthase 6-like isoform 1 [Cucumis sativus].	K15397	3-ketoacyl-CoA synthase [EC:2.3.1.199]
TRINITY_DN49193_c1_g6_i4	2.43589	0.00571912	12.5228	30.5042	AT1G22640.1	myb domain protein 3	Symbols: ATMYB3, MYB3	371	2,00E-43	70.2	g24359.t1		487	1,00E-60	97.9	XP_003633091 PREDICTED: transcription factor TT2-like [Vitis vinifera].	K09422	myb proto-oncogene protein, plant
TRINITY_DN42778_c1_g1_i1	2.4032	0.0072293	12.9017	31.0053	No hits found	-	-	-	-	-	No hits found	-	-	-	-
TRINITY_DN32656_c0_g1_i1	2.403	0.000690707	35.6148	85.5825	AT2G20560.1	DNAJ heat shock family protein	Symbols:	1059	6,00E-138	74.4	No hits found	-	-	-	-
TRINITY_DN53688_c2_g1_i1	2.40085	4.4949e-12	116.315	279.256	AT2G44480.1	beta glucosidase 17	Symbols: BGLU17	1319	2,00E-175	58.1	No hits found	-	-	-	-
TRINITY_DN51544_c2_g13_i2	2.39407	0.000812123	15.7369	37.6753	No hits found	-	-	-	-	-	No hits found	-	-	-	-
TRINITY_DN57386_c0_g6_i8	2.38591	0.0311769	10.7672	25.6896	No hits found	-	-	-	-	-	No hits found	-	-	-	-
TRINITY_DN46242_c0_g2_i5	2.38132	1.8367e-07	65.5581	156.115	AT2G44480.2	beta glucosidase 17	Symbols: BGLU17	623	4,00E-78	49.1	g8144.t1		923	1,00E-122	72.7	XP_002277408 PREDICTED: beta-glucosidase 12 [Vitis vinifera].	K01188	beta-glucosidase [EC:3.2.1.21]
TRINITY_DN53688_c2_g2_i1	2.38032	0	104.07	247.72	No hits found	-	-	-	-	-	No hits found	-	-	-	-
TRINITY_DN49600_c1_g7_i2	2.37962	0.000145486	50.8621	121.032	AT5G07050.1	nodulin MtN21 /EamA-like transporter family protein	Symbols:	1220	1,00E-162	62.7	g13421.t1		1794	0	95.8	XP_002283348 PREDICTED: WAT1-related protein At5g07050 [Vitis vinifera].
TRINITY_DN59198_c2_g4_i2	2.37862	1.86402e-07	27.5494	65.5295	No hits found	-	-	-	-	-	No hits found	-	-	-	-
TRINITY_DN57992_c1_g20_i1	2.37314	0.0210231	241.602	573.355	No hits found	-	-	-	-	-	g38183.t1		237	4,00E-26	88	XP_003631642 PREDICTED: organ-specific protein P4-like [Vitis vinifera].
TRINITY_DN58144_c3_g15_i1	2.36488	0.0238683	21.7578	51.4547	AT3G60130.2	beta glucosidase 16	Symbols: BGLU16	212	6,00E-21	49.4	g8144.t1		366	1,00E-42	86.1	XP_002277408 PREDICTED: beta-glucosidase 12 [Vitis vinifera].	K01188	beta-glucosidase [EC:3.2.1.21]
TRINITY_DN48527_c0_g6_i1	2.35197	0.00551449	13.8667	32.614	No hits found	-	-	-	-	-	No hits found	-	-	-	-
TRINITY_DN52359_c2_g5_i1	2.32399	3.02216e-07	60.2507	140.022	AT2G25630.1	beta glucosidase 14	Symbols: BGLU14	738	1,00E-92	58.4	g14688.t1		623	4,00E-75	56	XP_003620203 Beta-glucosidase D4 [Medicago truncatula].	K01188	beta-glucosidase [EC:3.2.1.21]
TRINITY_DN54759_c0_g6_i6	2.32006	0.0199493	12.4066	28.7842	AT1G54130.1	RELA/SPOT homolog 3	Symbols: RSH3, AT-RSH3, ATRSH3	1586	0	61.5	g16686.t1		1521	0	60.8	XP_002298089 predicted protein, partial [Populus trichocarpa].
TRINITY_DN41566_c1_g4_i1	2.31276	0.0352647	26.5311	61.3599	No hits found	-	-	-	-	-	No hits found	-	-	-	-
TRINITY_DN55795_c3_g1_i3	2.29591	0.000133806	31.9527	73.3604	AT4G24280.1	chloroplast heat shock protein 70-1	Symbols: cpHsc70-1	2796	0	90.8	g6103.t1		2897	0	96.2	XP_002279101 PREDICTED: stromal 70 kDa heat shock-related protein, chloroplastic [Vitis vinifera].
TRINITY_DN58974_c4_g1_i1	2.28218	0.000201541	967.968	2209.08	AT1G70830.5	MLP-like protein 28	Symbols: MLP28	266	4,00E-30	63.4	g36885.t1		343	4,00E-42	88.7	XP_004240136 PREDICTED: kirola-like [Solanum lycopersicum].
TRINITY_DN53148_c0_g3_i3	2.26373	0.00127641	17.8332	40.3697	AT3G10260.2	Reticulon family protein	Symbols:	638	8,00E-82	66.9	g16333.t1		423	1,00E-49	43.5	XP_004234204 PREDICTED: reticulon-like protein B2 [Solanum lycopersicum].
TRINITY_DN56515_c3_g4_i1	2.26103	2.20714e-05	24.4132	55.1991	AT5G06860.1	polygalacturonase inhibiting protein 1	Symbols: PGIP1, ATPGIP1	842	3,00E-110	63.2	g17429.t1		1277	3,00E-176	95.7	XP_002282695 PREDICTED: polygalacturonase inhibitor [Vitis vinifera].
TRINITY_DN52359_c2_g4_i7	2.25737	2.49042e-12	68.2383	154.039	AT2G44480.2	beta glucosidase 17	Symbols: BGLU17	541	2,00E-66	53.8	g8144.t1		585	1,00E-72	58.7	XP_002277408 PREDICTED: beta-glucosidase 12 [Vitis vinifera].	K01188	beta-glucosidase [EC:3.2.1.21]
TRINITY_DN38173_c0_g5_i1	2.25319	0.0104888	124.528	280.586	No hits found	-	-	-	-	-	g8342.t1		117	7,00E-09	78.4	No BLAST Hit
TRINITY_DN58974_c4_g2_i1	2.2453	4.0241e-08	35.0598	78.7197	AT1G70850.3	MLP-like protein 34	Symbols: MLP34	252	6,00E-27	53.5	g36885.t1		303	8,00E-36	72.1	XP_004240136 PREDICTED: kirola-like [Solanum lycopersicum].
TRINITY_DN54323_c6_g3_i1	2.23171	0.000151311	52.3088	116.738	AT3G14240.1	Subtilase family protein	Symbols:	3023	0	76.5	g24424.t1		3784	0	98.3	XP_003632775 PREDICTED: subtilisin-like protease [Vitis vinifera].
TRINITY_DN57872_c3_g1_i2	2.22719	1.92755e-05	26.2077	58.3695	No hits found	-	-	-	-	-	No hits found	-	-	-	-
TRINITY_DN55402_c2_g7_i1	2.22001	0.00182461	20.509	45.5302	No hits found	-	-	-	-	-	g13146.t1		224	1,00E-23	65.3	No BLAST Hit
TRINITY_DN55521_c1_g1_i1	2.2036	0.0232497	39.3863	86.7918	No hits found	-	-	-	-	-	No hits found	-	-	-	-
TRINITY_DN58633_c1_g1_i10	2.19895	0.0142632	15.1887	33.3992	AT1G25530.1	Transmembrane amino acid transporter family protein	Symbols:	694	1,00E-88	71.7	g26536.t1		696	1,00E-90	95.7	XP_004238954 PREDICTED: lysine histidine transporter-like 6 [Solanum lycopersicum].
TRINITY_DN57125_c1_g11_i1	2.19751	0	408.332	897.313	AT5G25610.1	BURP domain-containing protein	Symbols: RD22, ATRD22	296	2,00E-32	59.8	g37692.t1		527	3,00E-67	95.2	XP_002308621 predicted protein [Populus trichocarpa].
TRINITY_DN57125_c1_g15_i1	2.19542	0	414.349	909.669	No hits found	-	-	-	-	-	g29877.t1		335	1,00E-37	66.7	XP_002284286 PREDICTED: dehydration-responsive protein RD22 [Vitis vinifera].
TRINITY_DN54808_c1_g1_i1	2.18473	0.000440795	33.9554	74.1831	AT4G24280.1	chloroplast heat shock protein 70-1	Symbols: cpHsc70-1	229	4,00E-21	53.2	No hits found	-	-	-	-
TRINITY_DN54831_c0_g10_i1	2.1545	0.00576139	19.0947	41.1396	AT2G44450.1	beta glucosidase 15	Symbols: BGLU15	217	2,00E-21	59.1	g8144.t1		300	2,00E-33	82.1	XP_002277408 PREDICTED: beta-glucosidase 12 [Vitis vinifera].	K01188	beta-glucosidase [EC:3.2.1.21]
TRINITY_DN57856_c5_g7_i1	2.14974	0.0241398	27.2852	58.656	AT5G49630.1	amino acid permease 6	Symbols: AAP6	1363	0	80.6	g13987.t1		1097	4,00E-146	61.4	XP_002307053 amino acid permease, partial [Populus trichocarpa].
TRINITY_DN57125_c1_g5_i1	2.14743	0.00418585	215.763	463.336	No hits found	-	-	-	-	-	No hits found	-	-	-	-
TRINITY_DN54423_c2_g17_i8	2.13894	0.00311951	19.5385	41.7916	No hits found	-	-	-	-	-	No hits found	-	-	-	-
TRINITY_DN56515_c3_g4_i2	2.12164	0.0303891	25.818	54.7764	AT5G06860.1	polygalacturonase inhibiting protein 1	Symbols: PGIP1, ATPGIP1	761	4,00E-99	61.3	g17429.t1		1235	4,00E-171	96.3	XP_002282695 PREDICTED: polygalacturonase inhibitor [Vitis vinifera].
TRINITY_DN57125_c1_g17_i1	2.11491	0.0011671	343.092	725.61	AT5G25610.1	BURP domain-containing protein	Symbols: RD22, ATRD22	227	2,00E-23	61.3	g37692.t1		368	5,00E-44	95.9	XP_002308621 predicted protein [Populus trichocarpa].
TRINITY_DN52359_c2_g4_i10	2.10678	0.0384836	18.8373	39.686	No hits found	-	-	-	-	-	No hits found	-	-	-	-
TRINITY_DN54767_c2_g1_i1	2.10514	0.0207473	16.6588	35.0691	AT1G66180.1	Eukaryotic aspartyl protease family protein	Symbols:	1371	0	67.9	g3976.t1		1658	0	97.4	XP_002301682 predicted protein [Populus trichocarpa].
TRINITY_DN48327_c3_g2_i2	2.10502	8.51524e-08	41.2756	86.8859	AT3G24503.1	aldehyde dehydrogenase 2C4	Symbols: ALDH2C4, ALDH1A, REF1	478	1,00E-57	80.4	g5244.t1		502	3,00E-61	85.6	XP_002514330 aldehyde dehydrogenase, putative [Ricinus communis].	K12355	coniferyl-aldehyde dehydrogenase [EC:1.2.1.68]
TRINITY_DN48527_c0_g9_i1	2.09541	1.67836e-07	46.6347	97.7191	No hits found	-	-	-	-	-	No hits found	-	-	-	-
TRINITY_DN54423_c2_g17_i7	2.09412	9.19892e-09	46.4948	97.3656	AT3G19450.1	GroES-like zinc-binding alcohol dehydrogenase family protein	Symbols: CAD4, ATCAD4, CAD, CAD-C	538	5,00E-65	77.8	No hits found	-	-	-	-
TRINITY_DN54423_c2_g17_i1	2.09234	4.4949e-12	110.528	231.262	AT3G19450.1	GroES-like zinc-binding alcohol dehydrogenase family protein	Symbols: CAD4, ATCAD4, CAD, CAD-C	346	2,00E-39	85	g14002.t1		411	7,00E-51	99.1	XP_002285406 PREDICTED: probable cinnamyl alcohol dehydrogenase 1 [Vitis vinifera].	K00083	cinnamyl-alcohol dehydrogenase [EC:1.1.1.195]
TRINITY_DN53064_c4_g7_i2	2.06794	0.000579856	39.865	82.4385	AT2G36830.1	gamma tonoplast intrinsic protein	Symbols: GAMMA-TIP, TIP1;1, GAMMA-TIP1	937	2,00E-124	79	g22063.t1		976	2,00E-130	82.4	XP_002267788 PREDICTED: aquaporin TIP1-1 [Vitis vinifera].	K09873	aquaporin TIP
TRINITY_DN56838_c1_g3_i3	2.0618	7.73816e-05	30.1838	62.2328	AT3G21240.1	4-coumarate:CoA ligase 2	Symbols: 4CL2, AT4CL2	2000	0	70.9	g16633.t1		2672	0	97.3	XP_004241647 PREDICTED: 4-coumarate--CoA ligase 2 [Solanum lycopersicum].	K01904	4-coumarate--CoA ligase [EC:6.2.1.12]
TRINITY_DN42003_c0_g1_i3	2.05104	1.20472e-09	100.533	206.197	AT4G35100.2	plasma membrane intrinsic protein 3	Symbols: PIP3	1312	4,00E-179	88	No hits found	-	-	-	-
TRINITY_DN12081_c0_g1_i1	2.04431	0.0241398	27.1565	55.5162	No hits found	-	-	-	-	-	No hits found	-	-	-	-
TRINITY_DN57518_c5_g7_i2	2.03519	0.000947123	31.8051	64.7295	AT1G56410.1	heat shock protein 70 (Hsp 70) family protein	Symbols: ERD2, HSP70T-1	316	8,00E-35	85.5	g10958.t1		194	3,00E-18	61.4	XP_002518865 heat shock protein, putative [Ricinus communis].	K09490	heat shock 70kDa protein 5
TRINITY_DN54423_c2_g3_i1	2.02758	0	114.261	231.674	AT4G34230.1	cinnamyl alcohol dehydrogenase 5	Symbols: CAD5, ATCAD5, CAD-5	450	8,00E-55	84.2	g14002.t1		533	3,00E-69	99.1	XP_002285406 PREDICTED: probable cinnamyl alcohol dehydrogenase 1 [Vitis vinifera].	K00083	cinnamyl-alcohol dehydrogenase [EC:1.1.1.195]
TRINITY_DN54628_c2_g2_i6	2.02521	0.00551449	25.218	51.0717	AT1G55910.1	zinc transporter 11 precursor	Symbols: ZIP11	1037	2,00E-136	64.7	g8317.t1		1474	0	95.1	XP_003532170 PREDICTED: zinc transporter 2-like [Glycine max].	K14709	solute carrier family 39 (zinc transporter), member 1/2/3
TRINITY_DN54423_c2_g4_i1	2.02033	3.67257e-05	33.9911	68.6732	No hits found	-	-	-	-	-	No hits found	-	-	-	-
TRINITY_DN57532_c4_g1_i2	2.00952	0.00242713	42.2795	84.9615	AT1G12010.1	2-oxoglutarate (2OG) and Fe(II)-dependent oxygenase superfamily protein	Symbols:	478	1,00E-57	73	g1193.t1		646	2,00E-83	98.4	XP_002320487 1-aminocyclopropane-1-carboxylate oxidase family protein [Populus trichocarpa].	K05933	aminocyclopropanecarboxylate oxidase [EC:1.14.17.4]
TRINITY_DN48747_c0_g4_i6	2.00865	3.19758e-05	52.6953	105.846	AT3G23600.1	alpha/beta-Hydrolases superfamily protein	Symbols:	270	2,00E-29	61.5	g11489.t1		476	6,00E-61	100	XP_004247494 PREDICTED: endo-1,3;1,4-beta-D-glucanase-like isoform X2 [Solanum lycopersicum].
TRINITY_DN50977_c0_g2_i2	0.496894	0.0293638	32.3189	16.0591	No hits found	-	-	-	-	-	No hits found	-	-	-	-
TRINITY_DN47880_c2_g1_i1	0.493075	0.00134974	44.2685	21.8277	No hits found	-	-	-	-	-	No hits found	-	-	-	-
TRINITY_DN55924_c1_g4_i6	0.489006	0.00193302	42.1561	20.6146	AT1G22540.1	Major facilitator superfamily protein	Symbols:	710	4,00E-88	53.2	g23315.t1		1283	4,00E-176	94.4	XP_004241845 PREDICTED: protein NRT1/ PTR FAMILY 5.10 isoform X1 [Solanum lycopersicum].
TRINITY_DN57068_c6_g1_i4	0.481198	0.000145486	99.2264	47.7475	AT3G14940.1	phosphoenolpyruvate carboxylase 3	Symbols: ATPPC3, PPC3	1516	0	87.5	g10296.t1		1506	0	90.1	XP_002518037 Phosphoenolpyruvate carboxylase, putative [Ricinus communis].	K01595	phosphoenolpyruvate carboxylase [EC:4.1.1.31]
TRINITY_DN55924_c1_g4_i2	0.474462	6.74088e-05	52.2831	24.8063	No hits found	-	-	-	-	-	No hits found	-	-	-	-
TRINITY_DN47141_c0_g1_i1	0.473648	0.00263247	39.9057	18.9012	No hits found	-	-	-	-	-	No hits found	-	-	-	-
TRINITY_DN59364_c2_g11_i1	0.471846	0.0191294	35.6401	16.8166	No hits found	-	-	-	-	-	No hits found	-	-	-	-
TRINITY_DN53627_c2_g4_i4	0.471713	0.00193302	65.8037	31.0405	AT1G07810.1	ER-type Ca2+-ATPase 1	Symbols: ECA1, ATECA1, ACA3	2068	0	73.1	g4206.t1		2970	0	98.2	XP_002277306 PREDICTED: calcium-transporting ATPase 4, endoplasmic reticulum-type-like [Vitis vinifera].	K01537	Ca2+-transporting ATPase [EC:3.6.3.8]
TRINITY_DN53882_c1_g1_i1	0.461547	0.000342789	43.6801	20.1604	No hits found	-	-	-	-	-	No hits found	-	-	-	-
TRINITY_DN47442_c1_g3_i1	0.460971	0.0438052	74.506	34.3451	AT1G53310.3	phosphoenolpyruvate carboxylase 1	Symbols: ATPPC1, PEPC1, ATPEPC1, PPC1	1243	5,00E-162	88.7	g17073.t1		1379	0	99.6	XP_002285441 PREDICTED: phosphoenolpyruvate carboxylase, housekeeping isozyme [Vitis vinifera].	K01595	phosphoenolpyruvate carboxylase [EC:4.1.1.31]
TRINITY_DN48327_c4_g4_i1	0.460596	2.08952e-07	118.849	54.7414	AT3G24503.1	aldehyde dehydrogenase 2C4	Symbols: ALDH2C4, ALDH1A, REF1	565	5,00E-70	70.8	g5243.t1		754	2,00E-101	97.9	XP_001619960 hypothetical protein NEMVEDRAFT_v1g149662, partial [Nematostella vectensis].
TRINITY_DN48327_c4_g7_i1	0.460526	0.0167001	29.9234	13.7805	AT3G24503.1	aldehyde dehydrogenase 2C4	Symbols: ALDH2C4, ALDH1A, REF1	326	9,00E-37	69.4	g5243.t1		449	2,00E-56	100	XP_001619960 hypothetical protein NEMVEDRAFT_v1g149662, partial [Nematostella vectensis].
TRINITY_DN56823_c3_g2_i2	0.458834	0.000199039	107.928	49.5208	AT5G65030.1	unknown protein; BEST Arabidopsis thaliana protein match is: unknown protein (TAIR:AT5G10210.1); Has 1807 Blast hits to 1807 proteins in 277 species: Archae - 0; Bacteria - 0; Metazoa - 736; Fungi - 347; Plants - 385; Viruses - 0; Other Eukaryotes - 339 (source: NCBI BLink).	Symbols:	254	2,00E-25	37.4	No hits found	-	-	-	-
TRINITY_DN46452_c0_g1_i4	0.450475	0.014557	146.681	66.0759	AT1G08830.2	copper/zinc superoxide dismutase 1	Symbols: CSD1	593	7,00E-77	83.9	g10428.t1		602	5,00E-78	75.8	XP_002328388 predicted protein [Populus trichocarpa].	K04565	superoxide dismutase, Cu-Zn family [EC:1.15.1.1]
TRINITY_DN51603_c2_g1_i7	0.44684	0.00166222	58.3712	26.0826	AT1G07670.1	endomembrane-type CA-ATPase 4	Symbols: ATECA4, ECA4	360	4,00E-40	73.4	g4206.t1		480	1,00E-56	97.9	XP_002277306 PREDICTED: calcium-transporting ATPase 4, endoplasmic reticulum-type-like [Vitis vinifera].	K01537	Ca2+-transporting ATPase [EC:3.6.3.8]
TRINITY_DN47507_c3_g2_i5	0.446464	0.0343325	76.3538	34.0893	No hits found	-	-	-	-	-	No hits found	-	-	-	-
TRINITY_DN53284_c0_g1_i1	0.443109	9.45866e-06	72.234	32.0075	No hits found	-	-	-	-	-	No hits found	-	-	-	-
TRINITY_DN49468_c4_g2_i1	0.441609	1.02584e-06	58.3698	25.7766	No hits found	-	-	-	-	-	No hits found	-	-	-	-
TRINITY_DN50356_c1_g4_i1	0.437683	0.0498384	31.2861	13.6934	AT3G03470.1	cytochrome P450, family 87, subfamily A, polypeptide 9	Symbols: CYP89A9	354	4,00E-40	63.2	g18809.t1		596	5,00E-75	94.6	XP_002524040 cytochrome P450, putative [Ricinus communis].
TRINITY_DN47507_c3_g2_i1	0.437136	0.000620877	37.6852	16.4735	AT3G24503.1	aldehyde dehydrogenase 2C4	Symbols: ALDH2C4, ALDH1A, REF1	786	5,00E-102	75.9	g5244.t1		874	3,00E-115	85.8	XP_002514330 aldehyde dehydrogenase, putative [Ricinus communis].	K12355	coniferyl-aldehyde dehydrogenase [EC:1.2.1.68]
TRINITY_DN52792_c0_g1_i12	0.427594	0.00628118	29.5245	12.6245	AT1G14520.2	myo-inositol oxygenase 1	Symbols: MIOX1	1299	4,00E-177	78.3	g23921.t1		1639	0	99.3	XP_002282395 PREDICTED: inositol oxygenase 1 [Vitis vinifera].	K00469	inositol oxygenase [EC:1.13.99.1]
TRINITY_DN51603_c2_g1_i4	0.421797	3.67257e-05	43.799	18.4743	AT1G07670.1	endomembrane-type CA-ATPase 4	Symbols: ATECA4, ECA4	2371	0	82.1	g4206.t1		2743	0	97.7	XP_002277306 PREDICTED: calcium-transporting ATPase 4, endoplasmic reticulum-type-like [Vitis vinifera].	K01537	Ca2+-transporting ATPase [EC:3.6.3.8]
TRINITY_DN53882_c1_g4_i1	0.415546	1.11575e-09	164.329	68.2862	AT5G49690.1	UDP-Glycosyltransferase superfamily protein	Symbols:	641	8,00E-79	41	g27650.t1		1226	4,00E-169	94.2	XP_002275802 PREDICTED: putative UDP-rhamnose:rhamnosyltransferase 1 [Vitis vinifera].
TRINITY_DN58104_c2_g8_i1	0.414413	0.0148727	44.2966	18.3571	No hits found	-	-	-	-	-	No hits found	-	-	-	-
TRINITY_DN53882_c1_g4_i3	0.405435	0.0484296	34.8105	14.1134	No hits found	-	-	-	-	-	No hits found	-	-	-	-
TRINITY_DN52343_c1_g3_i1	0.388752	0.0308552	26.5885	10.3363	No hits found	-	-	-	-	-	No hits found	-	-	-	-
TRINITY_DN45123_c0_g3_i1	0.384696	0.00165348	34.7475	13.3672	No hits found	-	-	-	-	-	No hits found	-	-	-	-
TRINITY_DN56642_c7_g6_i1	0.373689	0.00201947	26.292	9.82502	No hits found	-	-	-	-	-	No hits found	-	-	-	-
TRINITY_DN49468_c4_g1_i2	0.368354	4.94976e-08	62.4273	22.9954	No hits found	-	-	-	-	-	No hits found	-	-	-	-
TRINITY_DN51979_c3_g7_i1	0.366068	0.0311769	18.8407	6.89698	No hits found	-	-	-	-	-	No hits found	-	-	-	-
TRINITY_DN56313_c1_g1_i1	0.364958	0.0112796	21.4124	7.81461	No hits found	-	-	-	-	-	No hits found	-	-	-	-
TRINITY_DN52474_c0_g6_i2	0.356791	0.00451411	41.9995	14.985	AT3G46640.3	Homeodomain-like superfamily protein	Symbols: PCL1	577	5,00E-70	56	No hits found	-	-	-	-
TRINITY_DN48880_c1_g1_i1	0.351366	0.0130747	20.0192	7.03405	AT2G22250.1	aspartate aminotransferase	Symbols: ATAAT, AAT, MEE17	464	9,00E-55	69.8	No hits found	-	-	-	-
TRINITY_DN48754_c1_g3_i1	0.350391	0.0293638	17.9004	6.27214	No hits found	-	-	-	-	-	No hits found	-	-	-	-
TRINITY_DN55662_c2_g2_i1	0.348453	0.0311769	47.4613	16.538	AT4G01070.1	UDP-Glycosyltransferase superfamily protein	Symbols: GT72B1, UGT72B1	740	2,00E-93	64.3	g32030.t1		903	1,00E-118	76.8	XP_004231207 PREDICTED: hydroquinone glucosyltransferase [Solanum lycopersicum].
TRINITY_DN50373_c1_g3_i5	0.347488	0.0251463	28.5938	9.93599	No hits found	-	-	-	-	-	No hits found	-	-	-	-
TRINITY_DN43907_c0_g10_i4	0.345609	4.3044e-06	83.6752	28.9189	AT1G08830.2	copper/zinc superoxide dismutase 1	Symbols: CSD1	606	2,00E-78	82.7	g10428.t1		659	4,00E-86	83.4	XP_002328388 predicted protein [Populus trichocarpa].	K04565	superoxide dismutase, Cu-Zn family [EC:1.15.1.1]
TRINITY_DN45123_c0_g1_i5	0.345565	0.0178182	53.3808	18.4465	No hits found	-	-	-	-	-	No hits found	-	-	-	-
TRINITY_DN38119_c0_g2_i1	0.344338	0.0102315	56.8406	19.5724	No hits found	-	-	-	-	-	No hits found	-	-	-	-
TRINITY_DN50506_c8_g6_i1	0.344187	0.0246244	203.576	70.0682	No hits found	-	-	-	-	-	No hits found	-	-	-	-
TRINITY_DN50357_c0_g1_i9	0.342518	0.00142812	29.0459	9.94875	AT5G24470.1	pseudo-response regulator 5	Symbols: APRR5, PRR5	927	3,00E-112	39.1	g16338.t1		3026	0	93.4	XP_003634174 PREDICTED: two-component response regulator-like APRR5 isoform X1 [Vitis vinifera].	K12130	pseudo-response regulator 5
TRINITY_DN46545_c0_g1_i7	0.338876	0.00410796	21.5998	7.31964	AT4G13250.1	NAD(P)-binding Rossmann-fold superfamily protein	Symbols: NYC1	1741	0	75.3	No hits found	-	-	-	-
TRINITY_DN45713_c2_g1_i1	0.335513	7.85876e-05	29.851	10.0154	No hits found	-	-	-	-	-	No hits found	-	-	-	-
TRINITY_DN49040_c5_g2_i1	0.334112	0.000179086	30.7101	10.2606	AT2G22250.1	aspartate aminotransferase	Symbols: ATAAT, AAT, MEE17	1009	2,00E-135	76.5	g23779.t1		1183	6,00E-163	91.5	XP_002277000 PREDICTED: bifunctional aspartate aminotransferase and glutamate/aspartate-prephenate aminotransferase [Vitis vinifera].	K15849	bifunctional aspartate aminotransferase and glutamate/aspartate-prephenate aminotransferase [EC:2.6.1.1 2.6.1.78 2.6.1.79]
TRINITY_DN56891_c0_g1_i1	0.320849	5.48266e-08	65.8457	21.1265	No hits found	-	-	-	-	-	No hits found	-	-	-	-
TRINITY_DN45115_c0_g1_i1	0.305441	5.09436e-21	102.612	31.3419	No hits found	-	-	-	-	-	No hits found	-	-	-	-
TRINITY_DN51005_c0_g1_i1	0.302087	0.0101984	17.3074	5.22834	AT2G01670.1	nudix hydrolase homolog 17	Symbols: atnudt17, NUDT17	267	3,00E-30	70.4	g8876.t1		243	5,00E-27	65.8	XP_004228715 PREDICTED: nudix hydrolase 18, mitochondrial [Solanum lycopersicum].	K07766	diphosphoinositol-polyphosphate diphosphatase [EC:3.6.1.52]
TRINITY_DN55453_c0_g1_i3	0.301843	0.0403291	14.5246	4.38415	AT1G68090.1	annexin 5	Symbols: ANNAT5, ANN5	804	5,00E-101	51.3	g18540.t1		1469	0	77.7	XP_002285166 PREDICTED: annexin D5 [Vitis vinifera].
TRINITY_DN52728_c1_g9_i3	0.295052	0.00328583	35.4401	10.4567	AT3G03870.2	unknown protein; BEST Arabidopsis thaliana protein match is: unknown protein (TAIR:AT5G18130.1); Has 47 Blast hits to 47 proteins in 13 species: Archae - 0; Bacteria - 0; Metazoa - 2; Fungi - 0; Plants - 45; Viruses - 0; Other Eukaryotes - 0 (source: NCBI BLink).	Symbols:	293	5,00E-29	36.3	No hits found	-	-	-	-
TRINITY_DN57805_c0_g12_i1	0.294235	1.40739e-14	165.66	48.7429	No hits found	-	-	-	-	-	No hits found	-	-	-	-
TRINITY_DN56300_c1_g12_i1	0.293079	0.0335164	14.4126	4.22404	No hits found	-	-	-	-	-	No hits found	-	-	-	-
TRINITY_DN57805_c0_g10_i1	0.290743	1.21838e-13	90.4356	26.2935	No hits found	-	-	-	-	-	No hits found	-	-	-	-
TRINITY_DN45994_c4_g1_i4	0.285375	0.00182461	19.4301	5.54486	No hits found	-	-	-	-	-	No hits found	-	-	-	-
TRINITY_DN50923_c3_g14_i1	0.282557	0.00148272	57.3989	16.2185	AT5G19890.1	Peroxidase superfamily protein	Symbols:	899	9,00E-119	67.1	g22522.t1		1289	4,00E-179	96.5	XP_002304020 predicted protein [Populus trichocarpa].	K00430	peroxidase [EC:1.11.1.7]
TRINITY_DN50923_c3_g12_i1	0.277116	0.00059615	63.5441	17.6091	AT5G19890.1	Peroxidase superfamily protein	Symbols:	214	6,00E-21	55.1	No hits found	-	-	-	-
TRINITY_DN55632_c0_g2_i1	0.274114	0.000249071	66.5653	18.2465	AT5G64870.1	SPFH/Band 7/PHB domain-containing membrane-associated protein family	Symbols:	309	1,00E-33	57.6	g24604.t1		549	4,00E-69	91	XP_002324888 nodulin family protein [Populus trichocarpa].
TRINITY_DN49040_c6_g3_i1	0.269147	0.000249071	24.6347	6.63035	AT2G22250.1	aspartate aminotransferase	Symbols: ATAAT, AAT, MEE17	425	2,00E-49	79.2	g23779.t1		479	6,00E-58	86.4	XP_002277000 PREDICTED: bifunctional aspartate aminotransferase and glutamate/aspartate-prephenate aminotransferase [Vitis vinifera].	K15849	bifunctional aspartate aminotransferase and glutamate/aspartate-prephenate aminotransferase [EC:2.6.1.1 2.6.1.78 2.6.1.79]
TRINITY_DN57809_c1_g1_i2	0.265638	0.00306908	20.3515	5.40611	No hits found	-	-	-	-	-	No hits found	-	-	-	-
TRINITY_DN54304_c3_g1_i2	0.265046	3.2031e-12	952.119	252.355	No hits found	-	-	-	-	-	No hits found	-	-	-	-
TRINITY_DN45994_c4_g1_i6	0.262753	1.51265e-06	34.4244	9.04512	AT5G48250.1	B-box type zinc finger protein with CCT domain	Symbols:	862	5,00E-111	57.2	g17671.t1		1311	0	96.5	XP_002524598 transcription factor, putative [Ricinus communis].
TRINITY_DN47033_c0_g1_i1	0.258032	0.0449499	30.0255	7.74752	No hits found	-	-	-	-	-	No hits found	-	-	-	-
TRINITY_DN39865_c0_g1_i1	0.252387	2.4185e-07	124.881	31.5184	No hits found	-	-	-	-	-	No hits found	-	-	-	-
TRINITY_DN55728_c1_g1_i1	0.247574	0.00213697	625.55	154.87	No hits found	-	-	-	-	-	No hits found	-	-	-	-
TRINITY_DN53521_c3_g1_i1	0.243103	0.0241398	59.5756	14.483	AT5G25250.1	SPFH/Band 7/PHB domain-containing membrane-associated protein family	Symbols:	351	2,00E-39	77.8	g28903.t1		376	3,00E-43	86.4	XP_002324888 nodulin family protein [Populus trichocarpa].	K07192	flotillin
TRINITY_DN55690_c0_g6_i1	0.242666	0.00445393	95.0939	23.0761	No hits found	-	-	-	-	-	No hits found	-	-	-	-
TRINITY_DN54304_c3_g1_i1	0.226981	1.98659e-22	204.691	46.4609	No hits found	-	-	-	-	-	No hits found	-	-	-	-
TRINITY_DN53494_c3_g4_i5	0.225202	3.44983e-06	24.9283	5.61391	AT5G13700.1	polyamine oxidase 1	Symbols: ATPAO1, APAO, PAO1	857	3,00E-112	76.4	g9140.t1		1174	7,00E-164	98.7	XP_002276219 PREDICTED: polyamine oxidase 1 [Vitis vinifera].	K13366	polyamine oxidase [EC:1.5.3.14 1.5.3.16 1.5.3.-]
TRINITY_DN54941_c1_g3_i2	0.224985	0.00158045	16.0707	3.61567	No hits found	-	-	-	-	-	No hits found	-	-	-	-
TRINITY_DN57501_c2_g2_i1	0.221245	0.00107695	16.355	3.61846	No hits found	-	-	-	-	-	No hits found	-	-	-	-
TRINITY_DN54941_c0_g1_i1	0.220248	0.00677158	39.4809	8.69558	No hits found	-	-	-	-	-	No hits found	-	-	-	-
TRINITY_DN57364_c3_g1_i5	0.220225	0.00142331	27.9941	6.16501	No hits found	-	-	-	-	-	No hits found	-	-	-	-
TRINITY_DN55035_c3_g4_i1	0.203355	0.0122646	12.2087	2.48269	No hits found	-	-	-	-	-	No hits found	-	-	-	-
TRINITY_DN54941_c1_g3_i6	0.193846	2.50706e-05	20.1337	3.90283	No hits found	-	-	-	-	-	g1219.t1		1523	0	92.2	XP_002281757 PREDICTED: two-component response regulator-like APRR1-like [Vitis vinifera].	K12127	pseudo-response regulator 1
TRINITY_DN53494_c3_g14_i1	0.19021	8.21176e-08	27.0225	5.13995	No hits found	-	-	-	-	-	No hits found	-	-	-	-
TRINITY_DN46452_c0_g1_i7	0.189878	0.016264	11.2803	2.14189	No hits found	-	-	-	-	-	No hits found	-	-	-	-
TRINITY_DN54651_c1_g2_i4	0.186958	0.0174053	57.7213	10.7914	No hits found	-	-	-	-	-	No hits found	-	-	-	-
TRINITY_DN43907_c0_g3_i1	0.186244	0.00132909	42.8636	7.9831	AT1G08830.2	copper/zinc superoxide dismutase 1	Symbols: CSD1	391	9,00E-48	80.4	g10428.t1		481	4,00E-61	97.9	XP_002328388 predicted protein [Populus trichocarpa].	K04565	superoxide dismutase, Cu-Zn family [EC:1.15.1.1]
TRINITY_DN58356_c7_g1_i2	0.180031	0.00316473	12.9828	2.3373	AT5G06160.1	splicing factor-related	Symbols: ATO	1899	0	74.8	No hits found	-	-	-	-
TRINITY_DN47033_c0_g4_i1	0.178223	0.000258008	16.1647	2.88094	No hits found	-	-	-	-	-	g4739.t1		124	1,00E-09	57.9	XP_004287097 PREDICTED: uncharacterized protein LOC101303354 [Fragaria vesca subsp. vesca].
TRINITY_DN47617_c0_g2_i2	0.167949	0.00265769	15.2825	2.56668	AT3G16150.1	N-terminal nucleophile aminohydrolases (Ntn hydrolases) superfamily protein	Symbols:	1340	0	80.5	g988.t1		1642	0	99.7	EMJ23871 hypothetical protein PRUPE_ppa008583mg [Prunus persica].	K13051	beta-aspartyl-peptidase (threonine type) [EC:3.4.19.5]
TRINITY_DN46005_c0_g1_i1	0.165914	4.57056e-07	46.2624	7.67557	AT1G64160.1	Disease resistance-responsive (dirigent-like protein) family protein	Symbols:	418	2,00E-49	50.9	g25609.t1		782	2,00E-104	95.2	XP_002297995 predicted protein [Populus trichocarpa].
TRINITY_DN38735_c0_g1_i2	0.152209	0.00156639	57.7726	8.7935	No hits found	-	-	-	-	-	No hits found	-	-	-	-
TRINITY_DN43907_c0_g4_i1	0.147226	4.25899e-10	29.3152	4.31597	AT1G08830.2	copper/zinc superoxide dismutase 1	Symbols: CSD1	386	5,00E-47	79.3	g10428.t1		476	2,00E-60	96.8	XP_002328388 predicted protein [Populus trichocarpa].	K04565	superoxide dismutase, Cu-Zn family [EC:1.15.1.1]
TRINITY_DN57226_c3_g2_i8	0.14547	0.0283756	15.5105	2.2563	No hits found	-	-	-	-	-	No hits found	-	-	-	-
TRINITY_DN38735_c0_g2_i1	0.144463	9.74169e-09	40.3004	5.8219	No hits found	-	-	-	-	-	No hits found	-	-	-	-
TRINITY_DN55632_c0_g4_i1	0.14047	0.00291051	11.6073	1.63048	AT5G25250.1	SPFH/Band 7/PHB domain-containing membrane-associated protein family	Symbols:	241	6,00E-25	61.4	g24604.t1		399	8,00E-48	95.2	XP_002324888 nodulin family protein [Populus trichocarpa].
TRINITY_DN55957_c1_g2_i1	0.139015	0.0011583	12.5891	1.75007	No hits found	-	-	-	-	-	No hits found	-	-	-	-
TRINITY_DN46377_c0_g10_i1	0.120822	0.0415244	10.8475	1.31063	No hits found	-	-	-	-	-	g26663.t1		450	5,00E-56	92.5	XP_002598695 hypothetical protein BRAFLDRAFT_107174 [Branchiostoma floridae].
TRINITY_DN49448_c0_g1_i3	0.100306	0.0222234	8.19942	0.822454	No hits found	-	-	-	-	-	No hits found	-	-	-	-
TRINITY_DN57249_c3_g8_i12	0.0992393	0.00776903	9.67928	0.960565	No hits found	-	-	-	-	-	No hits found	-	-	-	-
TRINITY_DN57249_c3_g4_i1	0.0973057	0.00193521	12.3139	1.19822	No hits found	-	-	-	-	-	No hits found	-	-	-	-
TRINITY_DN51032_c3_g7_i1	0.09689	0.0207473	82.873	8.02956	No hits found	-	-	-	-	-	No hits found	-	-	-	-

## Sheet: VMyc_V p<0.05
Table S3. List of V. myrtillus significantly regulated genes. Genes regulated by symbiosis on control medium
Feature ID	Fold change (FC) VMyc vs V	Baggerley's test: VMyc vs V original values - FDR p-value correction	VMyc - Means	V - Means	Arabidopsis thaliana protein	hit description	symbol(s)	score	e-value	percent identity	Vaccinium macrocarpon protein	hit description	score	e-value	percent identity	Top BLAST Hit (NCBI NR)	KEGG KO number	KEGG KO description
TRINITY_DN62848_c0_g1_i1	Myc specific	0.0184952	6.11059	0	No hits found	-	-	-	-	-	No hits found	-	-	-	-
TRINITY_DN69758_c0_g1_i1	1832.09	4.82928e-08	55.5803	0.0303372	No hits found	-	-	-	-	-	No hits found	-	-	-	-
TRINITY_DN69461_c0_g1_i1	1568.33	1.94349e-12	113.079	0.0721017	No hits found	-	-	-	-	-	No hits found	-	-	-	-
TRINITY_DN94667_c0_g1_i1	1380.91	9.40823e-06	100.016	0.0724277	No hits found	-	-	-	-	-	No hits found	-	-	-	-
TRINITY_DN76682_c0_g1_i1	1335.84	6.08266e-05	226.454	0.169522	No hits found	-	-	-	-	-	No hits found	-	-	-	-
TRINITY_DN69272_c0_g1_i1	1170.06	0.000131077	9.68875	0.00828058	AT5G56710.1	Ribosomal protein L31e family protein	Symbols:	189	3,00E-19	47.4	g643.t1		130	6,00E-11	53.8	XP_002282984 PREDICTED: 60S ribosomal protein L31 [Vitis vinifera].	K02910	large subunit ribosomal protein L31e
TRINITY_DN76321_c0_g1_i1	1060.84	5.82601e-33	55.7496	0.0525521	No hits found	-	-	-	-	-	No hits found	-	-	-	-
TRINITY_DN70098_c0_g1_i1	976.244	7.5621e-12	21.6175	0.0221436	No hits found	-	-	-	-	-	No hits found	-	-	-	-
TRINITY_DN81970_c0_g1_i1	971.815	5.52972e-31	52.5165	0.0540396	No hits found	-	-	-	-	-	No hits found	-	-	-	-
TRINITY_DN74176_c0_g1_i1	945.844	2.44731e-08	28.5678	0.0302035	No hits found	-	-	-	-	-	No hits found	-	-	-	-
TRINITY_DN87865_c0_g1_i1	944.732	3.52041e-07	13.9465	0.0147624	No hits found	-	-	-	-	-	No hits found	-	-	-	-
TRINITY_DN116163_c0_g1_i1	915.257	1.18864e-21	37.2036	0.0406482	No hits found	-	-	-	-	-	No hits found	-	-	-	-
TRINITY_DN117443_c0_g1_i1	913.968	0.0102077	57.9027	0.0633532	No hits found	-	-	-	-	-	No hits found	-	-	-	-
TRINITY_DN110289_c0_g1_i1	885.039	4.99882e-06	25.6502	0.028982	No hits found	-	-	-	-	-	No hits found	-	-	-	-
TRINITY_DN104585_c0_g1_i1	879.873	1.08389e-17	30.8324	0.0350419	No hits found	-	-	-	-	-	No hits found	-	-	-	-
TRINITY_DN69790_c0_g1_i1	848.134	1.6881e-22	56.3773	0.0664721	No hits found	-	-	-	-	-	No hits found	-	-	-	-
TRINITY_DN70911_c0_g1_i1	814.42	2.46904e-22	38.3263	0.0470596	No hits found	-	-	-	-	-	No hits found	-	-	-	-
TRINITY_DN113132_c0_g1_i1	810.274	4.5121e-21	284.484	0.351096	No hits found	-	-	-	-	-	No hits found	-	-	-	-
TRINITY_DN93180_c0_g1_i1	806.026	5.87429e-07	13.5769	0.0168443	No hits found	-	-	-	-	-	No hits found	-	-	-	-
TRINITY_DN111191_c0_g1_i1	724.825	0.000400471	67.5457	0.0931889	No hits found	-	-	-	-	-	No hits found	-	-	-	-
TRINITY_DN106020_c0_g1_i1	717.751	0.00535673	7.055	0.00982932	AT3G02360.1	6-phosphogluconate dehydrogenase family protein	Symbols:	218	6,00E-21	52.4	g10938.t1		222	1,00E-21	53.6	XP_003531897 PREDICTED: 6-phosphogluconate dehydrogenase, decarboxylating-like isoform 3 [Glycine max].	K00033	6-phosphogluconate dehydrogenase [EC:1.1.1.44]
TRINITY_DN4732_c0_g2_i1	705.188	1.26559e-12	55.589	0.0788286	No hits found	-	-	-	-	-	No hits found	-	-	-	-
TRINITY_DN79228_c0_g1_i1	691.739	1.54579e-05	15.1896	0.0219585	AT3G48000.1	aldehyde dehydrogenase 2B4	Symbols: ALDH2B4, ALDH2, ALDH2A	332	6,00E-37	63.2	g10338.t1		334	3,00E-37	60.2	XP_002511424 aldehyde dehydrogenase, putative [Ricinus communis].	K00128	aldehyde dehydrogenase (NAD+) [EC:1.2.1.3]
TRINITY_DN106603_c0_g1_i1	686.37	2.82796e-08	17.3271	0.0252446	AT3G29160.3	SNF1 kinase homolog 11	Symbols: AKIN11, KIN11	276	3,00E-28	35.7	g6211.t1		278	1,00E-28	35.9	XP_002319415 predicted protein [Populus trichocarpa].	K12761	carbon catabolite-derepressing protein kinase [EC:2.7.11.1]
TRINITY_DN104280_c0_g1_i1	671.065	2.16186e-13	24.1556	0.035996	No hits found	-	-	-	-	-	No hits found	-	-	-	-
TRINITY_DN74249_c0_g1_i1	656.364	5.87429e-07	23.6443	0.0360231	No hits found	-	-	-	-	-	No hits found	-	-	-	-
TRINITY_DN109128_c0_g1_i1	656.109	7.9087e-12	58.9354	0.0898256	AT5G14780.1	formate dehydrogenase	Symbols: FDH	961	4,00E-126	55.6	g11233.t1		1013	5,00E-134	55	NP_001234857 formate dehydrogenase [Solanum lycopersicum].	K00122	formate dehydrogenase [EC:1.2.1.2]
TRINITY_DN12211_c0_g1_i1	649.497	1.95942e-09	40.6639	0.0626083	No hits found	-	-	-	-	-	No hits found	-	-	-	-
TRINITY_DN91393_c0_g1_i1	637.963	2.0906e-06	16.3284	0.0255945	No hits found	-	-	-	-	-	No hits found	-	-	-	-
TRINITY_DN92464_c0_g1_i1	635.921	7.73128e-05	48.3555	0.0760402	No hits found	-	-	-	-	-	No hits found	-	-	-	-
TRINITY_DN91386_c0_g1_i1	634.061	0.00185261	7.80996	0.0123174	AT1G02130.1	RAS 5	Symbols: ATRAB1B, ARA5, ARA-5, ATRABD2A, RABD2A, RA-5	465	6,00E-59	81	g5158.t1		464	5,00E-59	82.9	XP_002304305 GTP-binding family protein [Populus trichocarpa].	K07874	Ras-related protein Rab-1A
TRINITY_DN109213_c0_g1_i1	590.702	0.00185261	50.4387	0.0853877	No hits found	-	-	-	-	-	No hits found	-	-	-	-
TRINITY_DN108990_c0_g1_i1	584.987	1.09911e-06	84.6016	0.144621	No hits found	-	-	-	-	-	No hits found	-	-	-	-
TRINITY_DN433_c0_g1_i1	576.178	0.000495858	8.76612	0.0152143	AT5G38910.1	RmlC-like cupins superfamily protein	Symbols:	146	2,00E-12	58.6	No hits found	-	-	-	-
TRINITY_DN83916_c0_g1_i1	564.742	2.82796e-08	15.787	0.0279543	No hits found	-	-	-	-	-	No hits found	-	-	-	-
TRINITY_DN82769_c0_g1_i1	553.961	1.37335e-11	21.1987	0.0382676	No hits found	-	-	-	-	-	g4983.t1		100	4,00E-06	36.8	XP_002325479 predicted protein [Populus trichocarpa].
TRINITY_DN100934_c0_g1_i1	552.986	0.00232755	7.64782	0.01383	No hits found	-	-	-	-	-	No hits found	-	-	-	-
TRINITY_DN103771_c0_g1_i1	545.903	4.01848e-07	13.8522	0.0253748	No hits found	-	-	-	-	-	No hits found	-	-	-	-
TRINITY_DN88605_c0_g1_i1	537.838	2.60892e-07	25.4645	0.047346	No hits found	-	-	-	-	-	No hits found	-	-	-	-
TRINITY_DN109955_c0_g1_i1	522.587	1.6163e-12	22.7535	0.0435401	No hits found	-	-	-	-	-	No hits found	-	-	-	-
TRINITY_DN104943_c0_g1_i1	520.065	0.00187655	7.82392	0.0150441	No hits found	-	-	-	-	-	No hits found	-	-	-	-
TRINITY_DN64331_c0_g1_i1	516.601	1.22602e-07	14.7909	0.0286312	AT5G23900.1	Ribosomal protein L13e family protein	Symbols:	401	7,00E-49	61.7	g12806.t1		388	4,00E-47	58.6	XP_002274000 PREDICTED: 60S ribosomal protein L13-1 [Vitis vinifera].	K02873	large subunit ribosomal protein L13e
TRINITY_DN30_c0_g2_i1	506.922	1.59711e-20	35.408	0.0698491	AT2G47110.2	ubiquitin 6	Symbols: UBQ6	519	2,00E-66	81.8	No hits found	-	-	-	-
TRINITY_DN89807_c0_g1_i1	501.488	1.47192e-07	14.6418	0.0291967	AT3G10950.1	Zinc-binding ribosomal protein family protein	Symbols:	271	9,00E-31	66.2	g14540.t1		274	3,00E-31	66.2	XP_004248984 PREDICTED: 60S ribosomal protein L37a [Solanum lycopersicum].	K02921	large subunit ribosomal protein L37Ae
TRINITY_DN107592_c0_g1_i1	498.577	4.01765e-11	20.4684	0.0410536	No hits found	-	-	-	-	-	No hits found	-	-	-	-
TRINITY_DN105120_c0_g1_i1	497.621	2.24977e-07	14.3168	0.0287705	No hits found	-	-	-	-	-	No hits found	-	-	-	-
TRINITY_DN109195_c0_g1_i1	493.282	0.00766538	35.9043	0.0727865	No hits found	-	-	-	-	-	No hits found	-	-	-	-
TRINITY_DN101571_c0_g1_i1	460.007	2.89283e-17	30.3371	0.0659492	No hits found	-	-	-	-	-	No hits found	-	-	-	-
TRINITY_DN109037_c0_g1_i1	452.762	6.25542e-06	11.8972	0.0262771	AT3G56240.1	copper chaperone	Symbols: CCH	153	1,00E-13	51.6	g26137.t1		145	7,00E-13	46.7	XP_002264332 PREDICTED: copper transport protein CCH [Vitis vinifera].	K07213	copper chaperone
TRINITY_DN61208_c0_g1_i1	446.811	1.31082e-05	11.3989	0.0255117	No hits found	-	-	-	-	-	No hits found	-	-	-	-
TRINITY_DN16152_c0_g1_i1	441.527	2.30809e-18	32.011	0.0725006	No hits found	-	-	-	-	-	No hits found	-	-	-	-
TRINITY_DN66862_c0_g1_i1	438.76	4.37562e-05	10.5024	0.0239366	No hits found	-	-	-	-	-	No hits found	-	-	-	-
TRINITY_DN62063_c0_g1_i1	438.568	4.18538e-06	12.1735	0.0277574	No hits found	-	-	-	-	-	No hits found	-	-	-	-
TRINITY_DN86911_c0_g1_i1	436.517	1.12449e-07	14.8324	0.0339789	No hits found	-	-	-	-	-	No hits found	-	-	-	-
TRINITY_DN102288_c0_g1_i1	431.784	1.75198e-19	33.8446	0.0783833	AT5G22440.2	Ribosomal protein L1p/L10e family	Symbols:	269	2,00E-29	55.3	g18580.t1		238	4,00E-25	51.8	XP_002282641 PREDICTED: 60S ribosomal protein L10a-1 [Vitis vinifera].
TRINITY_DN90323_c0_g1_i1	419.948	0.000890332	8.35984	0.0199069	No hits found	-	-	-	-	-	No hits found	-	-	-	-
TRINITY_DN80550_c0_g1_i1	418.098	1.86958e-08	16.1726	0.0386814	No hits found	-	-	-	-	-	No hits found	-	-	-	-
TRINITY_DN96268_c0_g1_i1	409.519	0.000121113	9.81838	0.0239754	AT5G60670.1	Ribosomal protein L11 family protein	Symbols:	253	3,00E-27	70.2	g1872.t1		259	3,00E-28	70.2	XP_002281255 PREDICTED: 60S ribosomal protein L12 [Vitis vinifera].	K02870	large subunit ribosomal protein L12e
TRINITY_DN82985_c0_g1_i1	405.009	4.23894e-09	38.991	0.096272	No hits found	-	-	-	-	-	No hits found	-	-	-	-
TRINITY_DN19767_c0_g2_i1	404.353	8.23459e-58	94.9377	0.234789	AT5G65360.1	Histone superfamily protein	Symbols:	641	4,00E-84	89	g23939.t1		641	3,00E-84	89	NP_563838 histone H3 [Arabidopsis thaliana].	K11253	histone H3
TRINITY_DN89715_c0_g1_i1	397.25	0.00026002	9.39469	0.0236493	No hits found	-	-	-	-	-	No hits found	-	-	-	-
TRINITY_DN78065_c0_g1_i1	396.824	2.67495e-05	22.8278	0.0575262	No hits found	-	-	-	-	-	No hits found	-	-	-	-
TRINITY_DN1626_c0_g1_i1	392.422	1.94998e-10	19.3819	0.0493905	No hits found	-	-	-	-	-	No hits found	-	-	-	-
TRINITY_DN21041_c0_g1_i1	391.984	5.475e-05	10.3638	0.0264393	No hits found	-	-	-	-	-	No hits found	-	-	-	-
TRINITY_DN112669_c0_g1_i1	384.498	0.000285882	9.18499	0.0238882	AT1G11910.1	aspartic proteinase A1	Symbols: APA1, ATAPA1	142	6,00E-11	37.1	g279.t1		149	5,00E-12	36.6	XP_002319454 predicted protein [Populus trichocarpa].	K08245	phytepsin [EC:3.4.23.40]
TRINITY_DN75344_c0_g1_i1	375.916	1.56084e-10	19.5339	0.0519634	No hits found	-	-	-	-	-	No hits found	-	-	-	-
TRINITY_DN80695_c0_g1_i1	359.875	1.97091e-09	17.8321	0.0495507	No hits found	-	-	-	-	-	No hits found	-	-	-	-
TRINITY_DN115550_c0_g1_i1	359.017	6.65246e-10	18.5559	0.0516853	No hits found	-	-	-	-	-	No hits found	-	-	-	-
TRINITY_DN102373_c0_g1_i1	355.748	1.59143e-05	11.2627	0.0316591	AT1G31812.1	acyl-CoA-binding protein 6	Symbols: ACBP6, ACBP	105	2,00E-07	46.6	No hits found	-	-	-	-
TRINITY_DN79415_c0_g1_i1	351.378	3.78475e-25	43.1274	0.122738	No hits found	-	-	-	-	-	No hits found	-	-	-	-
TRINITY_DN7033_c0_g2_i1	348.334	4.71185e-05	10.4834	0.0300957	No hits found	-	-	-	-	-	No hits found	-	-	-	-
TRINITY_DN81206_c0_g1_i1	347.897	5.59138e-21	36.231	0.104143	AT1G07930.2	GTP binding Elongation factor Tu family protein	Symbols:	295	2,00E-32	87.5	g9328.t1		300	3,00E-33	87.5	ABA12225 translation elongation factor 1A-9 [Gossypium hirsutum].	K03231	elongation factor 1-alpha
TRINITY_DN73905_c0_g1_i1	343.644	1.86452e-08	16.2054	0.0471577	No hits found	-	-	-	-	-	No hits found	-	-	-	-
TRINITY_DN88722_c0_g1_i1	343.489	4.98135e-11	20.3654	0.0592899	No hits found	-	-	-	-	-	No hits found	-	-	-	-
TRINITY_DN60264_c0_g1_i1	337.853	0.00231335	64.7431	0.191631	No hits found	-	-	-	-	-	No hits found	-	-	-	-
TRINITY_DN89048_c0_g1_i1	337.796	1.71781e-11	21.087	0.0624252	No hits found	-	-	-	-	-	No hits found	-	-	-	-
TRINITY_DN66184_c0_g1_i1	337.349	4.19647e-09	17.2857	0.0512398	No hits found	-	-	-	-	-	No hits found	-	-	-	-
TRINITY_DN102638_c0_g1_i1	335.383	0.000913321	8.35416	0.0249093	No hits found	-	-	-	-	-	No hits found	-	-	-	-
TRINITY_DN98687_c0_g1_i1	334.697	0.0125949	22.2249	0.066403	AT3G28730.1	high mobility group	Symbols: ATHMG, SSRP1, NFD, HMG	195	1,00E-17	45.7	g4649.t1		217	8,00E-21	43.3	XP_002517473 structure-specific recognition protein, putative [Ricinus communis].	K09272	structure-specific recognition protein 1
TRINITY_DN106169_c0_g1_i1	329.658	0.016354	31.8505	0.0966168	No hits found	-	-	-	-	-	No hits found	-	-	-	-
TRINITY_DN108681_c0_g1_i1	328.061	1.06255e-06	13.2066	0.0402565	AT5G09500.1	Ribosomal protein S19 family protein	Symbols:	164	2,00E-15	66.2	g22817.t1		191	2,00E-19	73.5	XP_002517015 40S ribosomal protein S15, putative [Ricinus communis].	K02958	small subunit ribosomal protein S15e
TRINITY_DN70824_c0_g1_i1	327.87	2.70527e-07	20.6537	0.0629937	No hits found	-	-	-	-	-	No hits found	-	-	-	-
TRINITY_DN59578_c0_g1_i1	327.786	1.54182e-11	24.9367	0.076076	AT2G28190.1	copper/zinc superoxide dismutase 2	Symbols: CSD2, CZSOD2	415	7,00E-50	56	g16876.t1		393	6,00E-47	53.3	XP_003538169 PREDICTED: superoxide dismutase [Cu-Zn], chloroplastic-like isoform X1 [Glycine max].	K04565	superoxide dismutase, Cu-Zn family [EC:1.15.1.1]
TRINITY_DN83901_c0_g1_i1	324.758	1.88478e-05	11.1309	0.0342744	AT3G09200.1	Ribosomal protein L10 family protein	Symbols:	119	2,00E-08	48	g1126.t1		120	7,00E-09	52	XP_002268645 PREDICTED: 60S acidic ribosomal protein P0 [Vitis vinifera].
TRINITY_DN67134_c0_g1_i1	322.183	9.61396e-06	11.6233	0.0360766	AT5G59240.1	Ribosomal protein S8e family protein	Symbols:	159	2,00E-14	56.7	g10996.t1		132	6,00E-11	58.3	XP_002446216 hypothetical protein SORBIDRAFT_06g004770 [Sorghum bicolor].	K02995	small subunit ribosomal protein S8e
TRINITY_DN19634_c0_g2_i1	321.291	3.60262e-06	12.346	0.0384263	AT5G54500.1	flavodoxin-like quinone reductase 1	Symbols: FQR1	173	5,00E-16	62.1	g32014.t1		162	8,00E-15	52.4	XP_002273030 PREDICTED: probable NAD(P)H dehydrogenase (quinone) FQR1-like 2 [Vitis vinifera].	K03809	Trp repressor binding protein
TRINITY_DN80529_c0_g1_i1	319.817	6.40332e-08	26.0635	0.0814952	AT4G02050.1	sugar transporter protein 7	Symbols: STP7	171	3,00E-14	35.5	g22536.t1		182	4,00E-16	33.8	XP_002285793 PREDICTED: sugar transport protein 5 [Vitis vinifera].
TRINITY_DN62233_c0_g1_i1	318.486	0.000406657	10.4177	0.03271	No hits found	-	-	-	-	-	No hits found	-	-	-	-
TRINITY_DN9047_c0_g1_i1	317.309	3.92819e-28	47.988	0.151234	No hits found	-	-	-	-	-	No hits found	-	-	-	-
TRINITY_DN72415_c0_g1_i1	315.527	5.6913e-08	15.403	0.0488166	AT2G42740.1	ribosomal protein large subunit 16A	Symbols: RPL16A	512	7,00E-66	80	g29364.t1		364	5,00E-44	63	XP_002510391 60S ribosomal protein L11, putative [Ricinus communis].	K02868	large subunit ribosomal protein L11e
TRINITY_DN111294_c0_g1_i1	310.114	0.00617899	6.99807	0.0225662	No hits found	-	-	-	-	-	No hits found	-	-	-	-
TRINITY_DN69418_c0_g1_i1	306.999	5.54406e-17	29.9157	0.0974455	AT1G08880.1	Histone superfamily protein	Symbols: HTA5, H2AXA, G-H2AX, GAMMA-H2AX	374	2,00E-44	76.5	g23602.t1		371	3,00E-44	77.6	XP_002316965 histone H2, partial [Populus trichocarpa].	K11251	histone H2A
TRINITY_DN109763_c0_g1_i1	306.626	2.96067e-07	14.1641	0.0461933	AT4G34555.1	Ribosomal protein S25 family protein	Symbols:	168	2,00E-15	44.4	g4410.t1		170	8,00E-16	44.4	XP_004302207 PREDICTED: 40S ribosomal protein S25-like [Fragaria vesca subsp. vesca].	K02975	small subunit ribosomal protein S25e
TRINITY_DN88331_c0_g1_i1	306.207	0.000113537	9.8929	0.0323079	No hits found	-	-	-	-	-	No hits found	-	-	-	-
TRINITY_DN108875_c0_g1_i1	300.59	1.6881e-22	38.8682	0.129306	No hits found	-	-	-	-	-	No hits found	-	-	-	-
TRINITY_DN71670_c0_g1_i1	297.754	2.82899e-07	14.2069	0.0477136	No hits found	-	-	-	-	-	No hits found	-	-	-	-
TRINITY_DN84411_c0_g1_i1	297.404	5.95884e-09	17.0568	0.0573521	No hits found	-	-	-	-	-	No hits found	-	-	-	-
TRINITY_DN110155_c0_g1_i1	295.383	1.22353e-08	16.5502	0.0560298	AT3G16640.1	translationally controlled tumor protein	Symbols: TCTP	272	4,00E-29	37	g6650.t1		208	4,00E-20	36.2	XP_004296846 PREDICTED: translationally-controlled tumor protein homolog [Fragaria vesca subsp. vesca].
TRINITY_DN109048_c0_g1_i1	293.487	0.000602252	8.66515	0.0295248	No hits found	-	-	-	-	-	No hits found	-	-	-	-
TRINITY_DN12583_c0_g1_i1	292.026	0.000772286	8.49473	0.029089	No hits found	-	-	-	-	-	No hits found	-	-	-	-
TRINITY_DN90203_c0_g1_i1	287.484	9.40412e-12	26.2215	0.0912102	No hits found	-	-	-	-	-	No hits found	-	-	-	-
TRINITY_DN84617_c0_g1_i1	286.226	0.00147996	8.0126	0.027994	AT1G55520.2	TATA binding protein 2	Symbols: TBP2, ATTBP2	470	1,00E-59	82.6	No hits found	-	-	-	-
TRINITY_DN11257_c0_g2_i1	284.702	2.23446e-08	16.081	0.0564835	AT4G10450.1	Ribosomal protein L6 family	Symbols:	151	2,00E-13	38.7	g2820.t1		146	9,00E-13	44.1	XP_004160355 PREDICTED: 60S ribosomal protein L9-like [Cucumis sativus].	K02940	large subunit ribosomal protein L9e
TRINITY_DN73937_c0_g1_i1	283.07	4.4467e-07	13.8843	0.0490488	No hits found	-	-	-	-	-	No hits found	-	-	-	-
TRINITY_DN95818_c0_g1_i1	281.324	2.58723e-07	14.2905	0.0507971	No hits found	-	-	-	-	-	No hits found	-	-	-	-
TRINITY_DN97702_c0_g1_i1	280.063	3.49467e-07	14.0324	0.0501045	No hits found	-	-	-	-	-	No hits found	-	-	-	-
TRINITY_DN88313_c0_g1_i1	277.988	0.00217265	7.74349	0.0278555	No hits found	-	-	-	-	-	No hits found	-	-	-	-
TRINITY_DN95889_c0_g1_i1	272.244	0.00179473	7.91346	0.0290675	AT3G05560.3	Ribosomal L22e protein family	Symbols:	176	1,00E-16	56.7	g3245.t1		170	5,00E-16	54.4	XP_002512443 60S ribosomal protein L22, putative [Ricinus communis].	K02891	large subunit ribosomal protein L22e
TRINITY_DN64452_c0_g1_i1	270.663	2.07174e-05	11.084	0.0409512	No hits found	-	-	-	-	-	No hits found	-	-	-	-
TRINITY_DN87436_c0_g1_i1	265.591	1.93683e-06	12.7903	0.048158	No hits found	-	-	-	-	-	No hits found	-	-	-	-
TRINITY_DN111772_c0_g1_i1	263.222	0.000369052	9.02179	0.0342744	AT4G13170.1	Ribosomal protein L13 family protein	Symbols:	216	7,00E-22	54.8	g13465.t1		208	6,00E-21	52.1	XP_004139040 PREDICTED: 60S ribosomal protein L13a-4-like [Cucumis sativus].	K02872	large subunit ribosomal protein L13Ae
TRINITY_DN60334_c0_g1_i1	262.162	2.43034e-05	10.964	0.0418214	No hits found	-	-	-	-	-	No hits found	-	-	-	-
TRINITY_DN97289_c0_g1_i1	261.296	0.0110894	6.55996	0.0251055	No hits found	-	-	-	-	-	No hits found	-	-	-	-
TRINITY_DN92551_c0_g1_i1	259.455	3.44477e-07	14.0836	0.0542817	AT4G09320.1	Nucleoside diphosphate kinase family protein	Symbols: NDPK1	548	2,00E-70	61.5	g24194.t1		546	1,00E-70	65.5	XP_002464921 hypothetical protein SORBIDRAFT_01g028830 [Sorghum bicolor].	K00940	nucleoside-diphosphate kinase [EC:2.7.4.6]
TRINITY_DN94470_c0_g1_i1	259.435	1.84312e-07	14.5734	0.0561737	AT3G47370.3	Ribosomal protein S10p/S20e family protein	Symbols:	362	2,00E-43	63.3	g29725.t1		346	3,00E-41	67.3	XP_003521199 PREDICTED: 40S ribosomal protein S20-1-like [Glycine max].	K02969	small subunit ribosomal protein S20e
TRINITY_DN59857_c0_g1_i1	258.578	0.00319236	7.48189	0.0289348	No hits found	-	-	-	-	-	No hits found	-	-	-	-
TRINITY_DN89019_c0_g1_i1	257.072	6.58892e-05	10.2557	0.0398943	No hits found	-	-	-	-	-	No hits found	-	-	-	-
TRINITY_DN70910_c0_g1_i1	256.3	1.106e-07	14.954	0.0583459	No hits found	-	-	-	-	-	g29065.t1		101	5,00E-06	31	XP_002519083 sugar transporter, putative [Ricinus communis].
TRINITY_DN6194_c0_g1_i1	252.302	2.11762e-08	16.1381	0.0639634	AT4G34670.1	Ribosomal protein S3Ae	Symbols:	731	2,00E-96	70.9	g23273.t1		687	4,00E-90	67.2	XP_004153483 PREDICTED: 40S ribosomal protein S3a-like [Cucumis sativus].	K02984	small subunit ribosomal protein S3Ae
TRINITY_DN100921_c0_g1_i1	248.625	0.00766538	19.8101	0.0796785	No hits found	-	-	-	-	-	No hits found	-	-	-	-
TRINITY_DN60756_c0_g1_i1	246.676	0.000245351	9.34168	0.0378703	AT5G67510.1	Translation protein SH3-like family protein	Symbols:	441	3,00E-55	67.2	g7535.t1		408	2,00E-50	67.2	XP_002525271 60S ribosomal protein L26, putative [Ricinus communis].	K02898	large subunit ribosomal protein L26e
TRINITY_DN82654_c0_g1_i1	245.623	1.17371e-05	11.4999	0.0468193	AT1G10630.1	ADP-ribosylation factor A1F	Symbols: ATARFA1F, ARFA1F	857	5,00E-117	90.3	g20058.t1		378	3,00E-44	38.7	ERN01476 hypothetical protein AMTR_s00002p00269620 [Amborella trichopoda].	K07950	ADP-ribosylation factor-like protein 5B
TRINITY_DN87986_c0_g1_i1	243.472	5.62864e-06	12.0596	0.0495318	AT2G34480.1	Ribosomal protein L18ae/LX family protein	Symbols:	213	4,00E-22	58.5	g18835.t1		207	2,00E-21	56.9	XP_004241806 PREDICTED: 60S ribosomal protein L18a [Solanum lycopersicum].	K02882	large subunit ribosomal protein L18Ae
TRINITY_DN11257_c0_g1_i1	243.303	0.000205084	9.47459	0.0389415	AT4G10450.1	Ribosomal protein L6 family	Symbols:	349	5,00E-41	56.5	g2820.t1		373	9,00E-45	61.3	XP_004160355 PREDICTED: 60S ribosomal protein L9-like [Cucumis sativus].	K02940	large subunit ribosomal protein L9e
TRINITY_DN81264_c0_g1_i1	241.828	7.25259e-09	16.945	0.0700703	No hits found	-	-	-	-	-	No hits found	-	-	-	-
TRINITY_DN6946_c0_g2_i1	239.565	7.33613e-08	15.3	0.0638657	No hits found	-	-	-	-	-	No hits found	-	-	-	-
TRINITY_DN98590_c0_g1_i1	236.878	1.93882e-08	16.2292	0.0685129	No hits found	-	-	-	-	-	No hits found	-	-	-	-
TRINITY_DN92873_c0_g1_i1	235.605	5.05495e-06	12.1234	0.0514564	No hits found	-	-	-	-	-	No hits found	-	-	-	-
TRINITY_DN96731_c0_g1_i1	233.71	8.7569e-06	11.7443	0.0502514	No hits found	-	-	-	-	-	No hits found	-	-	-	-
TRINITY_DN107935_c0_g1_i1	233.586	9.5288e-05	10.0409	0.0429861	AT2G39340.1	SAC3/GANP/Nin1/mts3/eIF-3 p25 family	Symbols:	387	6,00E-43	50.3	No hits found	-	-	-	-
TRINITY_DN85960_c0_g1_i1	232.895	0.00446472	7.23951	0.0310848	No hits found	-	-	-	-	-	No hits found	-	-	-	-
TRINITY_DN86688_c0_g1_i1	232.883	0.000695269	8.59476	0.036906	No hits found	-	-	-	-	-	No hits found	-	-	-	-
TRINITY_DN117845_c0_g1_i1	231.335	0.00216104	7.76016	0.0335452	AT3G52580.1	Ribosomal protein S11 family protein	Symbols:	226	3,00E-24	72.2	g25645.t1		239	2,00E-26	75.9	XP_004233114 PREDICTED: 40S ribosomal protein S14-2 isoform X1 [Solanum lycopersicum].	K02955	small subunit ribosomal protein S14e
TRINITY_DN74516_c0_g1_i1	231.171	0.000176576	9.59244	0.041495	AT3G59540.1	Ribosomal L38e protein family	Symbols:	205	1,00E-21	60	g21424.t1		187	3,00E-19	59.4	XP_002514807 60S ribosomal protein L38, putative [Ricinus communis].	K02923	large subunit ribosomal protein L38e
TRINITY_DN32744_c0_g3_i1	230.252	1.43914e-14	28.9386	0.125682	AT5G60390.3	GTP binding Elongation factor Tu family protein	Symbols:	1346	0	73.5	g9328.t1		1327	0	72	ABA12225 translation elongation factor 1A-9 [Gossypium hirsutum].	K03231	elongation factor 1-alpha
TRINITY_DN105869_c0_g1_i1	229.095	0.0214031	6.12196	0.0267224	No hits found	-	-	-	-	-	No hits found	-	-	-	-
TRINITY_DN108749_c0_g1_i1	228.947	1.94275e-08	16.211	0.0708065	No hits found	-	-	-	-	-	No hits found	-	-	-	-
TRINITY_DN105352_c0_g1_i1	228.892	0.0162377	6.29434	0.0274992	No hits found	-	-	-	-	-	No hits found	-	-	-	-
TRINITY_DN11070_c1_g1_i1	226.849	9.00815e-07	21.6889	0.0956093	AT5G13120.2	cyclophilin 20-2	Symbols: CYP20-2	210	3,00E-20	62.2	g6885.t1		189	1,00E-17	56.6	XP_002313378 peptidyl-prolyl cis-trans isomerase family protein [Populus trichocarpa].	K01802	peptidylprolyl isomerase [EC:5.2.1.8]
TRINITY_DN110233_c0_g1_i1	224.231	2.31455e-07	14.4028	0.0642317	No hits found	-	-	-	-	-	No hits found	-	-	-	-
TRINITY_DN71157_c0_g1_i1	224.127	1.21317e-06	13.1696	0.0587596	AT1G27400.1	Ribosomal protein L22p/L17e family protein	Symbols:	508	2,00E-64	60.6	g12110.t1		437	4,00E-54	61.7	XP_004159685 PREDICTED: 60S ribosomal protein L17-2-like [Cucumis sativus].	K02880	large subunit ribosomal protein L17e
TRINITY_DN96641_c0_g1_i1	222.848	4.45299e-06	12.2164	0.0548191	No hits found	-	-	-	-	-	No hits found	-	-	-	-
TRINITY_DN90538_c0_g1_i1	222.75	0.0366747	5.70117	0.0255945	No hits found	-	-	-	-	-	No hits found	-	-	-	-
TRINITY_DN72306_c0_g1_i1	218.05	1.54979e-15	69.5453	0.318942	No hits found	-	-	-	-	-	No hits found	-	-	-	-
TRINITY_DN73076_c0_g1_i1	217.24	5.21894e-09	17.2122	0.0792315	No hits found	-	-	-	-	-	No hits found	-	-	-	-
TRINITY_DN88530_c0_g1_i1	216.391	0.00142065	8.07259	0.0373055	No hits found	-	-	-	-	-	No hits found	-	-	-	-
TRINITY_DN95955_c0_g1_i1	211.014	3.04574e-10	19.2124	0.0910484	AT4G18100.1	Ribosomal protein L32e	Symbols:	356	4,00E-43	57.5	g5102.t1		330	2,00E-39	58.4	XP_002321286 hypothetical protein POPTR_0014s18940g [Populus trichocarpa].	K02912	large subunit ribosomal protein L32e
TRINITY_DN115262_c0_g1_i1	209.784	2.65814e-11	21.9384	0.104576	AT3G48000.1	aldehyde dehydrogenase 2B4	Symbols: ALDH2B4, ALDH2, ALDH2A	436	9,00E-51	60	g10338.t1		405	2,00E-46	55.7	XP_002511424 aldehyde dehydrogenase, putative [Ricinus communis].	K00128	aldehyde dehydrogenase (NAD+) [EC:1.2.1.3]
TRINITY_DN81663_c0_g1_i1	209.635	2.11278e-07	14.4829	0.0690865	AT4G30800.1	Nucleic acid-binding, OB-fold-like protein	Symbols:	513	2,00E-65	65.4	g1371.t1		500	2,00E-63	63.1	XP_002869362 40S ribosomal protein S11 [Arabidopsis lyrata subsp. lyrata].	K02949	small subunit ribosomal protein S11e
TRINITY_DN69470_c0_g1_i1	209.614	0.000621667	8.67164	0.0413697	No hits found	-	-	-	-	-	No hits found	-	-	-	-
TRINITY_DN14369_c0_g1_i1	209.549	0.00249626	7.67134	0.0366089	No hits found	-	-	-	-	-	No hits found	-	-	-	-
TRINITY_DN94073_c0_g1_i1	209.046	0.0010169	8.32291	0.0398137	AT1G12230.1	Aldolase superfamily protein	Symbols:	216	5,00E-21	40.8	g5415.t1		125	6,00E-09	43.9	XP_002266734 PREDICTED: probable transaldolase [Vitis vinifera].	K00616	transaldolase [EC:2.2.1.2]
TRINITY_DN79885_c0_g1_i1	208.619	1.35394e-06	13.101	0.0627985	AT2G18020.1	Ribosomal protein L2 family	Symbols: EMB2296	912	5,00E-123	67.7	g28720.t1		507	2,00E-63	61.9	XP_002310303 predicted protein [Populus trichocarpa].	K02938	large subunit ribosomal protein L8e
TRINITY_DN91298_c0_g1_i1	208.358	0.0256701	5.95112	0.028562	No hits found	-	-	-	-	-	No hits found	-	-	-	-
TRINITY_DN106629_c0_g1_i1	207.714	0.036759	5.71196	0.0274992	No hits found	-	-	-	-	-	No hits found	-	-	-	-
TRINITY_DN113952_c0_g1_i1	206.243	2.56847e-05	10.9552	0.0531181	AT1G79530.1	glyceraldehyde-3-phosphate dehydrogenase of plastid 1	Symbols: GAPCP-1	224	2,00E-22	62.1	g18596.t1		201	1,00E-20	61.4	XP_002263145 PREDICTED: glyceraldehyde-3-phosphate dehydrogenase, cytosolic [Vitis vinifera].
TRINITY_DN3103_c0_g1_i1	205.685	0.0266459	5.9301	0.0288309	No hits found	-	-	-	-	-	No hits found	-	-	-	-
TRINITY_DN106014_c0_g1_i1	204.845	9.76201e-12	21.6748	0.10581	No hits found	-	-	-	-	-	No hits found	-	-	-	-
TRINITY_DN98539_c0_g1_i1	203.35	4.95459e-08	15.5779	0.0766062	AT3G60770.1	Ribosomal protein S13/S15	Symbols:	586	3,00E-77	80.3	g9229.t1		589	1,00E-77	80.3	XP_002280012 PREDICTED: 40S ribosomal protein S13 [Vitis vinifera].	K02953	small subunit ribosomal protein S13e
TRINITY_DN79068_c0_g1_i1	202.464	2.72536e-06	12.6181	0.0623227	No hits found	-	-	-	-	-	No hits found	-	-	-	-
TRINITY_DN90282_c0_g1_i1	202.461	0.0159066	15.987	0.0789636	No hits found	-	-	-	-	-	No hits found	-	-	-	-
TRINITY_DN86096_c0_g1_i1	202.035	0.00436525	7.26419	0.035955	No hits found	-	-	-	-	-	No hits found	-	-	-	-
TRINITY_DN73011_c0_g1_i1	200.573	1.41752e-05	11.4084	0.056879	AT5G59850.1	Ribosomal protein S8 family protein	Symbols:	380	6,00E-47	75.5	g17669.t1		382	6,00E-47	74	XP_004165930 PREDICTED: 40S ribosomal protein S15a-1-like isoform 2 [Cucumis sativus].	K02957	small subunit ribosomal protein S15Ae
TRINITY_DN79436_c0_g1_i1	200.061	0.000509728	8.8373	0.044173	AT3G55280.2	ribosomal protein L23AB	Symbols: RPL23AB	298	8,00E-34	63.5	g23503.t1		301	2,00E-34	64.2	XP_004164525 PREDICTED: 60S ribosomal protein L23a-like [Cucumis sativus].	K02893	large subunit ribosomal protein L23Ae
TRINITY_DN70787_c0_g1_i1	199.672	0.016402	6.28608	0.0314821	No hits found	-	-	-	-	-	No hits found	-	-	-	-
TRINITY_DN106937_c0_g1_i1	199.598	0.0136797	6.4406	0.0322678	No hits found	-	-	-	-	-	No hits found	-	-	-	-
TRINITY_DN114483_c0_g1_i1	198.3	8.04404e-06	11.8223	0.0596181	No hits found	-	-	-	-	-	No hits found	-	-	-	-
TRINITY_DN90910_c0_g1_i1	197.157	0.00129928	8.13407	0.0412567	No hits found	-	-	-	-	-	No hits found	-	-	-	-
TRINITY_DN117867_c0_g1_i1	196.164	0.00892586	6.74775	0.0343986	No hits found	-	-	-	-	-	No hits found	-	-	-	-
TRINITY_DN76409_c0_g1_i1	195.793	0.01545	6.34297	0.0323964	No hits found	-	-	-	-	-	No hits found	-	-	-	-
TRINITY_DN110711_c0_g1_i1	194.224	0.0028079	7.58386	0.039047	AT3G57490.1	Ribosomal protein S5 family protein	Symbols:	473	7,00E-59	70.6	g7983.t1		454	4,00E-56	68.4	XP_002298397 predicted protein [Populus trichocarpa].	K02981	small subunit ribosomal protein S2e
TRINITY_DN66150_c0_g1_i1	191.715	4.19124e-05	11.2862	0.0588698	No hits found	-	-	-	-	-	No hits found	-	-	-	-
TRINITY_DN76005_c0_g1_i1	191.224	6.25542e-06	12.0025	0.0627666	AT5G02960.1	Ribosomal protein S12/S23 family protein	Symbols:	312	1,00E-36	72.4	g13918.t1		317	1,00E-37	75.6	XP_004249676 PREDICTED: 40S ribosomal protein S23 [Solanum lycopersicum].	K02973	small subunit ribosomal protein S23e
TRINITY_DN100401_c0_g1_i1	189.073	0.00849431	6.80585	0.035996	No hits found	-	-	-	-	-	No hits found	-	-	-	-
TRINITY_DN4492_c0_g1_i1	188.776	0.0148062	6.39432	0.0338725	No hits found	-	-	-	-	-	No hits found	-	-	-	-
TRINITY_DN97711_c0_g1_i1	186.959	0.00599959	7.06304	0.0377785	No hits found	-	-	-	-	-	No hits found	-	-	-	-
TRINITY_DN112793_c0_g1_i1	185.808	0.000857279	8.46038	0.045533	No hits found	-	-	-	-	-	No hits found	-	-	-	-
TRINITY_DN114738_c0_g1_i1	185.72	0.000145751	9.74987	0.0524977	AT5G15200.2	Ribosomal protein S4	Symbols:	369	7,00E-45	73.5	g3408.t1		341	2,00E-40	68.4	XP_002522398 40S ribosomal protein S9, putative [Ricinus communis].	K02997	small subunit ribosomal protein S9e
TRINITY_DN102103_c0_g1_i1	185.336	0.000278611	9.30633	0.0502133	No hits found	-	-	-	-	-	No hits found	-	-	-	-
TRINITY_DN70784_c0_g1_i1	184.047	0.00275857	7.59813	0.0412836	AT1G48630.1	receptor for activated C kinase 1B	Symbols: RACK1B_AT	430	6,00E-52	63.3	g24852.t1		422	5,00E-51	63.3	GBLP_MEDSA RecName: Full=Guanine nucleotide-binding protein subunit beta-like protein.	K14753	guanine nucleotide-binding protein subunit beta-2-like 1 protein
TRINITY_DN79573_c0_g1_i1	183.06	5.89212e-05	10.4016	0.0568207	No hits found	-	-	-	-	-	No hits found	-	-	-	-
TRINITY_DN91680_c0_g1_i1	182.917	0.00186112	12.926	0.070666	No hits found	-	-	-	-	-	No hits found	-	-	-	-
TRINITY_DN99350_c0_g1_i1	182.474	9.74916e-08	15.1341	0.0829383	AT4G14320.1	Zinc-binding ribosomal protein family protein	Symbols:	424	3,00E-53	78.1	No hits found	-	-	-	-
TRINITY_DN115822_c0_g1_i1	182.357	1.06255e-06	15.2341	0.0835399	No hits found	-	-	-	-	-	No hits found	-	-	-	-
TRINITY_DN63549_c0_g1_i1	181.977	0.000163065	10.305	0.056628	No hits found	-	-	-	-	-	No hits found	-	-	-	-
TRINITY_DN74638_c0_g1_i1	180.547	1.5854e-06	13.0206	0.0721175	AT4G15000.1	Ribosomal L27e protein family	Symbols:	361	3,00E-43	48.9	g19451.t1		382	1,00E-46	52.6	XP_002277425 PREDICTED: 60S ribosomal protein L27-3 isoform 1 [Vitis vinifera].
TRINITY_DN71378_c0_g1_i1	180.301	5.89212e-05	13.628	0.0755845	No hits found	-	-	-	-	-	No hits found	-	-	-	-
TRINITY_DN97190_c0_g1_i1	176.013	8.66705e-10	18.5261	0.105254	AT2G27530.2	Ribosomal protein L1p/L10e family	Symbols: PGY1	275	6,00E-31	76.9	g9783.t1		272	1,00E-30	75.8	XP_002282641 PREDICTED: 60S ribosomal protein L10a-1 [Vitis vinifera].	K02865	large subunit ribosomal protein L10Ae
TRINITY_DN101063_c0_g1_i1	174.977	5.43429e-07	13.7836	0.0787737	AT3G04920.1	Ribosomal protein S24e family protein	Symbols:	233	4,00E-24	56.9	No hits found	-	-	-	-
TRINITY_DN83230_c0_g1_i1	173.828	0.0110894	6.61347	0.0380459	No hits found	-	-	-	-	-	No hits found	-	-	-	-
TRINITY_DN37393_c0_g1_i1	173.61	0.000781582	8.54769	0.0492351	AT3G05950.1	RmlC-like cupins superfamily protein	Symbols:	657	5,00E-86	70.7	g36849.t1		846	1,00E-115	96.5	XP_002276644 PREDICTED: putative germin-like protein 2-1 [Vitis vinifera].
TRINITY_DN84113_c0_g1_i1	173.553	0.00105713	8.30763	0.0478679	No hits found	-	-	-	-	-	No hits found	-	-	-	-
TRINITY_DN74457_c0_g1_i1	173.284	0.00204642	7.84559	0.0452758	No hits found	-	-	-	-	-	No hits found	-	-	-	-
TRINITY_DN7297_c0_g2_i1	172.856	0.00211285	7.83184	0.0453084	AT1G24360.1	NAD(P)-binding Rossmann-fold superfamily protein	Symbols:	260	1,00E-25	31	g396.t1		253	7,00E-25	31.4	XP_002279380 PREDICTED: 3-oxoacyl-[acyl-carrier-protein] reductase 4 [Vitis vinifera].	K00059	3-oxoacyl-[acyl-carrier protein] reductase [EC:1.1.1.100]
TRINITY_DN7033_c0_g1_i1	172.132	0.00142065	8.12348	0.0471933	No hits found	-	-	-	-	-	No hits found	-	-	-	-
TRINITY_DN92374_c0_g1_i1	171.642	1.23724e-08	16.6306	0.0968912	AT4G33865.1	Ribosomal protein S14p/S29e family protein	Symbols:	194	1,00E-20	64.2	No hits found	-	-	-	-
TRINITY_DN101989_c0_g1_i1	170.543	0.0450938	6.54744	0.0383918	No hits found	-	-	-	-	-	No hits found	-	-	-	-
TRINITY_DN20330_c0_g1_i1	170.135	2.23974e-06	12.7925	0.0751904	No hits found	-	-	-	-	-	No hits found	-	-	-	-
TRINITY_DN89634_c0_g1_i1	169.612	0.0042853	7.3064	0.0430771	AT5G55190.1	RAN GTPase 3	Symbols: RAN3, ATRAN3	399	1,00E-47	69.8	g28017.t1		388	3,00E-47	69.6	NP_001234016 GTP-binding nuclear protein Ran1 [Solanum lycopersicum].
TRINITY_DN83350_c0_g1_i1	164.735	0.0398957	5.66259	0.0343741	AT2G07560.1	H(+)-ATPase 6	Symbols: AHA6, HA6	179	1,00E-15	42.1	g4006.t1		175	3,00E-15	41.1	NP_001234477 plasma membrane H+-ATPase [Solanum lycopersicum].	K01535	H+-transporting ATPase [EC:3.6.3.6]
TRINITY_DN117441_c0_g1_i1	163.615	0.000747208	8.6136	0.0526457	No hits found	-	-	-	-	-	No hits found	-	-	-	-
TRINITY_DN89505_c0_g1_i1	163.415	3.90521e-06	12.4343	0.0760902	No hits found	-	-	-	-	-	No hits found	-	-	-	-
TRINITY_DN61276_c0_g1_i1	162.742	6.03986e-05	10.4134	0.0639869	AT2G27030.3	calmodulin 5	Symbols: CAM5	403	1,00E-49	86.4	g1373.t1		400	8,00E-50	86.4	XP_003632230 PREDICTED: calmodulin-7 isoform X1 [Vitis vinifera].	K02183	calmodulin
TRINITY_DN66279_c0_g1_i1	161.975	0.00292307	7.5613	0.0466819	No hits found	-	-	-	-	-	No hits found	-	-	-	-
TRINITY_DN110333_c0_g1_i1	161.652	1.47192e-07	14.7929	0.0915108	No hits found	-	-	-	-	-	No hits found	-	-	-	-
TRINITY_DN111083_c0_g1_i1	161.146	1.30385e-07	14.9246	0.0926149	AT5G18380.3	Ribosomal protein S5 domain 2-like superfamily protein	Symbols:	211	2,00E-22	66.7	g17795.t1		204	2,00E-21	63.5	NP_001235533 uncharacterized protein LOC100527911 [Glycine max].	K02960	small subunit ribosomal protein S16e
TRINITY_DN63975_c0_g1_i1	161.117	0.0123093	6.53487	0.0405597	No hits found	-	-	-	-	-	No hits found	-	-	-	-
TRINITY_DN93586_c0_g1_i1	160.557	0.0343025	5.77942	0.035996	No hits found	-	-	-	-	-	No hits found	-	-	-	-
TRINITY_DN63396_c0_g1_i1	159.713	3.2979e-05	10.8533	0.067955	AT5G40670.1	PQ-loop repeat family protein / transmembrane family protein	Symbols:	148	4,00E-12	43.7	g10390.t1		150	1,00E-12	40.8	XP_004234009 PREDICTED: cystinosin homolog [Solanum lycopersicum].	K12386	cystinosin
TRINITY_DN75729_c0_g1_i1	157.616	0.00813259	6.85695	0.0435042	No hits found	-	-	-	-	-	No hits found	-	-	-	-
TRINITY_DN78786_c0_g1_i1	157.366	0.0496018	5.51348	0.0350361	No hits found	-	-	-	-	-	No hits found	-	-	-	-
TRINITY_DN100561_c0_g1_i1	156.643	6.8644e-08	15.4426	0.0985842	AT3G10610.1	Ribosomal S17 family protein	Symbols:	363	2,00E-44	65.7	g2303.t1		370	2,00E-45	75.8	NP_001234678 40S ribosomal protein S17 [Solanum lycopersicum].	K02962	small subunit ribosomal protein S17e
TRINITY_DN107762_c0_g1_i1	152.764	0.0017272	7.99284	0.0523216	No hits found	-	-	-	-	-	No hits found	-	-	-	-
TRINITY_DN66382_c0_g1_i1	152.237	0.0177235	10.5302	0.0691702	No hits found	-	-	-	-	-	No hits found	-	-	-	-
TRINITY_DN60123_c0_g1_i1	152.12	1.66138e-05	11.3612	0.0746857	No hits found	-	-	-	-	-	No hits found	-	-	-	-
TRINITY_DN71175_c0_g1_i1	151.091	2.31291e-06	12.7844	0.0846141	No hits found	-	-	-	-	-	No hits found	-	-	-	-
TRINITY_DN81035_c0_g1_i1	147.793	0.0157196	6.36978	0.0430992	No hits found	-	-	-	-	-	No hits found	-	-	-	-
TRINITY_DN71210_c0_g1_i1	146.32	0.000118862	9.94162	0.0679444	No hits found	-	-	-	-	-	No hits found	-	-	-	-
TRINITY_DN91343_c0_g1_i1	145.934	0.016402	6.3409	0.0434506	No hits found	-	-	-	-	-	No hits found	-	-	-	-
TRINITY_DN112719_c0_g1_i1	145.407	0.000285882	9.29364	0.0639147	No hits found	-	-	-	-	-	No hits found	-	-	-	-
TRINITY_DN79446_c0_g1_i1	144.869	1.27024e-07	14.9997	0.103539	No hits found	-	-	-	-	-	No hits found	-	-	-	-
TRINITY_DN89682_c0_g1_i1	144.235	3.96445e-07	14.117	0.0978752	AT3G04400.1	Ribosomal protein L14p/L23e family protein	Symbols: emb2171	244	4,00E-27	73.4	g311.t1		253	6,00E-27	71.4	XP_002335793 predicted protein [Populus trichocarpa].	K02894	large subunit ribosomal protein L23e
TRINITY_DN67387_c0_g1_i1	143.596	0.00253346	7.69529	0.05359	No hits found	-	-	-	-	-	No hits found	-	-	-	-
TRINITY_DN74339_c0_g1_i1	142.941	0.00231335	7.78519	0.0544645	No hits found	-	-	-	-	-	No hits found	-	-	-	-
TRINITY_DN107148_c0_g1_i1	142.715	7.42704e-05	10.2708	0.071967	No hits found	-	-	-	-	-	No hits found	-	-	-	-
TRINITY_DN63546_c0_g1_i1	141.216	0.0040395	7.39792	0.0523874	No hits found	-	-	-	-	-	No hits found	-	-	-	-
TRINITY_DN102004_c0_g1_i1	141.046	1.51464e-06	13.1343	0.0931209	AT1G09690.1	Translation protein SH3-like family protein	Symbols:	381	5,00E-46	58.5	g28219.t1		373	7,00E-45	53.4	NP_001173260 Os03g0141000 [Oryza sativa Japonica Group].	K02889	large subunit ribosomal protein L21e
TRINITY_DN72077_c0_g1_i1	140.993	4.37562e-05	10.6766	0.0757241	No hits found	-	-	-	-	-	No hits found	-	-	-	-
TRINITY_DN88918_c0_g1_i1	140.972	0.00105713	8.3345	0.0591218	No hits found	-	-	-	-	-	No hits found	-	-	-	-
TRINITY_DN79271_c0_g1_i1	139.527	0.00356333	7.45914	0.0534602	AT5G08690.1	ATP synthase alpha/beta family protein	Symbols:	704	5,00E-89	71.4	g18304.t1		702	6,00E-89	71.4	XP_004238867 PREDICTED: ATP synthase subunit beta, mitochondrial-like [Solanum lycopersicum].	K02133	F-type H+-transporting ATPase subunit beta [EC:3.6.3.14]
TRINITY_DN70756_c0_g1_i1	138.708	9.2032e-06	11.7936	0.0850248	AT1G13950.1	eukaryotic elongation factor 5A-1	Symbols: EIF-5A, ELF5A-1, ATELF5A-1, EIF5A	450	9,00E-57	67.5	g6572.t1		419	3,00E-52	64.2	XP_002325136 eukaryotic translation initiation factor 5A isoform V family protein [Populus trichocarpa].	K03263	translation initiation factor 5A
TRINITY_DN61054_c0_g1_i1	136.818	1.36374e-05	11.523	0.0842215	No hits found	-	-	-	-	-	g1360.t1		284	3,00E-32	61.8	XP_002283649 PREDICTED: 40S ribosomal protein S21 [Vitis vinifera].	K02971	small subunit ribosomal protein S21e
TRINITY_DN61964_c0_g1_i1	134.512	4.05737e-06	12.4438	0.0925107	AT2G37600.2	Ribosomal protein L36e family protein	Symbols:	193	1,00E-19	53.5	g1476.t1		195	1,00E-19	48.8	XP_002317423 hypothetical protein POPTR_0011s07390g [Populus trichocarpa].	K02920	large subunit ribosomal protein L36e
TRINITY_DN102148_c0_g1_i1	133.613	0.00114734	10.4347	0.0780961	No hits found	-	-	-	-	-	No hits found	-	-	-	-
TRINITY_DN114299_c0_g1_i1	133.22	0.0248818	6.01589	0.0451576	No hits found	-	-	-	-	-	No hits found	-	-	-	-
TRINITY_DN79541_c0_g1_i1	132.029	0.00468875	7.27105	0.0550718	No hits found	-	-	-	-	-	No hits found	-	-	-	-
TRINITY_DN93139_c0_g1_i1	131.458	5.22398e-07	14.936	0.113618	No hits found	-	-	-	-	-	No hits found	-	-	-	-
TRINITY_DN103170_c0_g1_i1	130.607	0.000810358	8.5678	0.0656	AT5G64350.1	FK506-binding protein 12	Symbols: FKBP12, ATFKBP12	168	1,00E-15	44	g195.t1		155	1,00E-13	47.9	XP_002271056 PREDICTED: peptidyl-prolyl cis-trans isomerase FKBP15-1 [Vitis vinifera].	K09569	FK506-binding protein 2 [EC:5.2.1.8]
TRINITY_DN83764_c0_g1_i1	130.435	0.0112041	6.63882	0.0508977	AT2G44120.1	Ribosomal protein L30/L7 family protein	Symbols:	408	4,00E-50	67	g10686.t1		423	2,00E-52	72.8	XP_003632932 PREDICTED: 60S ribosomal protein L7-2 [Vitis vinifera].	K02937	large subunit ribosomal protein L7e
TRINITY_DN109838_c0_g1_i1	130.243	0.00695031	7.00034	0.0537485	No hits found	-	-	-	-	-	No hits found	-	-	-	-
TRINITY_DN103943_c0_g1_i1	129.661	0.00826607	6.84887	0.0528213	No hits found	-	-	-	-	-	No hits found	-	-	-	-
TRINITY_DN116636_c0_g1_i1	129.616	0.0321859	5.86203	0.045226	No hits found	-	-	-	-	-	No hits found	-	-	-	-
TRINITY_DN89898_c0_g1_i1	129.189	4.44609e-07	14.031	0.108608	AT1G66580.1	senescence associated gene 24	Symbols: SAG24, RPL10C	769	2,00E-102	68.3	No hits found	-	-	-	-
TRINITY_DN110284_c0_g1_i1	128.909	0.00512141	7.21339	0.0559573	No hits found	-	-	-	-	-	No hits found	-	-	-	-
TRINITY_DN76043_c0_g1_i1	128.577	0.00836759	6.85967	0.0533507	ATMG01190.1	ATP synthase subunit 1	Symbols: ATP1	206	5,00E-20	56.7	No hits found	-	-	-	-
TRINITY_DN34126_c0_g2_i1	128.518	2.94044e-06	12.6921	0.0987574	AT3G52590.1	ubiquitin extension protein 1	Symbols: UBQ1, EMB2167, ERD16, HAP4	612	1,00E-81	90.6	No hits found	-	-	-	-
TRINITY_DN85196_c0_g1_i1	127.579	0.00352028	7.48786	0.0586922	No hits found	-	-	-	-	-	No hits found	-	-	-	-
TRINITY_DN89460_c0_g1_i1	127.187	0.00126928	8.23136	0.0647185	AT5G65690.1	phosphoenolpyruvate carboxykinase 2	Symbols: PCK2, PEPCK	288	1,00E-29	42.8	g5798.t1		297	7,00E-31	42	XP_004288307 PREDICTED: phosphoenolpyruvate carboxykinase [ATP]-like [Fragaria vesca subsp. vesca].	K01610	phosphoenolpyruvate carboxykinase (ATP) [EC:4.1.1.49]
TRINITY_DN87181_c0_g1_i1	126.902	0.048262	5.56476	0.0438509	AT2G23090.1	Uncharacterised protein family SERF	Symbols:	96	4,00E-06	41.2	g15834.t1		94	5,00E-06	41.2	XP_003517333 PREDICTED: uncharacterized protein At2g23090 [Glycine max].
TRINITY_DN96112_c0_g1_i1	126.6	0.00795347	6.90841	0.0545688	No hits found	-	-	-	-	-	No hits found	-	-	-	-
TRINITY_DN75691_c0_g1_i1	125.321	0.000241058	9.46616	0.0755351	No hits found	-	-	-	-	-	No hits found	-	-	-	-
TRINITY_DN99082_c0_g1_i1	125.234	0.0398957	5.69971	0.0455124	AT5G02500.1	heat shock cognate protein 70-1	Symbols: HSC70-1, HSP70-1, AT-HSC70-1, HSC70	350	9,00E-38	43.1	g26963.t1		357	3,00E-39	44.9	XP_002332067 predicted protein [Populus trichocarpa].	K03283	heat shock 70kDa protein 1/8
TRINITY_DN113484_c0_g1_i1	125.075	0.019686	6.22464	0.0497671	No hits found	-	-	-	-	-	No hits found	-	-	-	-
TRINITY_DN90601_c0_g1_i1	124.113	0.000954467	8.45139	0.0680944	No hits found	-	-	-	-	-	No hits found	-	-	-	-
TRINITY_DN6946_c0_g1_i1	123.907	5.44374e-14	64.6832	0.52203	No hits found	-	-	-	-	-	No hits found	-	-	-	-
TRINITY_DN71324_c0_g1_i1	122.026	0.019686	6.23019	0.0510564	No hits found	-	-	-	-	-	No hits found	-	-	-	-
TRINITY_DN96311_c0_g1_i1	121.598	0.010555	6.70131	0.0551102	No hits found	-	-	-	-	-	No hits found	-	-	-	-
TRINITY_DN61047_c0_g1_i1	118.894	2.80564e-05	11.0326	0.0927937	AT2G20450.1	Ribosomal protein L14	Symbols:	136	5,00E-11	36.3	g3578.t1		120	3,00E-09	34.1	XP_004242367 PREDICTED: 60S ribosomal protein L14-1 [Solanum lycopersicum].	K02875	large subunit ribosomal protein L14e
TRINITY_DN73840_c0_g1_i1	117.799	4.20824e-06	12.4075	0.105328	AT3G53020.1	Ribosomal protein L24e family protein	Symbols: STV1, RPL24B, RPL24	217	3,00E-22	42.4	g35352.t1		230	3,00E-24	46.7	XP_002335364 predicted protein, partial [Populus trichocarpa].	K02896	large subunit ribosomal protein L24e
TRINITY_DN108983_c0_g1_i1	116.936	0.0496018	5.54927	0.0474556	No hits found	-	-	-	-	-	No hits found	-	-	-	-
TRINITY_DN7700_c0_g2_i1	116.616	0.000334665	9.21883	0.0790531	AT3G04120.1	glyceraldehyde-3-phosphate dehydrogenase C subunit 1	Symbols: GAPC, GAPC-1, GAPC1	802	3,00E-106	77.1	g27099.t1		565	5,00E-72	54.8	XP_002312235 glyceraldehyde 3-phosphate dehydrogenase 1 family protein [Populus trichocarpa].	K00134	glyceraldehyde 3-phosphate dehydrogenase [EC:1.2.1.12]
TRINITY_DN77203_c0_g1_i1	116.087	0.00105713	8.38308	0.0722137	AT3G04770.1	40s ribosomal protein SA B	Symbols: RPSAb	191	3,00E-18	55.2	No hits found	-	-	-	-
TRINITY_DN112316_c0_g1_i1	115.904	8.29702e-05	10.2331	0.0882896	AT5G13490.2	ADP/ATP carrier 2	Symbols: AAC2	702	1,00E-89	76.6	g2452.t1		716	4,00E-92	76.4	XP_002285503 PREDICTED: ADP,ATP carrier protein, mitochondrial [Vitis vinifera].
TRINITY_DN94618_c0_g1_i1	115.381	0.00153911	8.10169	0.0702167	No hits found	-	-	-	-	-	No hits found	-	-	-	-
TRINITY_DN90957_c0_g1_i1	114.988	0.0259984	6.03103	0.0524493	AT2G18110.1	Translation elongation factor EF1B/ribosomal protein S6 family protein	Symbols:	281	3,00E-31	59.4	g31552.t1		273	1,00E-31	60.9	No BLAST Hit
TRINITY_DN111776_c0_g1_i1	112.972	0.000367563	9.16164	0.0810967	AT3G53750.1	actin 3	Symbols: ACT3	913	1,00E-122	81.1	g19333.t1		890	1,00E-118	79.6	XP_004304361 PREDICTED: actin-like [Fragaria vesca subsp. vesca].	K10355	actin, other eukaryote
TRINITY_DN99395_c0_g1_i1	112.935	0.000399146	9.13397	0.0808779	AT4G11600.1	glutathione peroxidase 6	Symbols: ATGPX6, PHGPX, LSC803, GPX6	398	3,00E-46	49.7	g26890.t1		369	4,00E-43	48.7	XP_002509790 glutathione peroxidase, putative [Ricinus communis].	K00432	glutathione peroxidase [EC:1.11.1.9]
TRINITY_DN34126_c0_g1_i1	111.106	6.17765e-14	25.5349	0.229825	AT5G03240.3	polyubiquitin 3	Symbols: UBQ3	1490	0	97.3	No hits found	-	-	-	-
TRINITY_DN71013_c0_g1_i1	110.146	0.000441915	9.04646	0.0821319	AT5G10360.2	Ribosomal protein S6e	Symbols: EMB3010	302	1,00E-34	60.2	g10053.t1		303	2,00E-34	62.4	XP_004299660 PREDICTED: 40S ribosomal protein S6 [Fragaria vesca subsp. vesca].	K02991	small subunit ribosomal protein S6e
TRINITY_DN72686_c0_g1_i1	109.992	9.59958e-09	16.9686	0.154271	AT4G09800.1	S18 ribosomal protein	Symbols: RPS18C	534	2,00E-68	70.1	g16308.t1		521	9,00E-67	68.4	XP_002307515 40S ribosomal protein S18 [Populus trichocarpa].	K02964	small subunit ribosomal protein S18e
TRINITY_DN102361_c0_g1_i1	109.609	0.00136327	8.20844	0.0748882	AT1G18540.1	Ribosomal protein L6 family protein	Symbols:	293	3,00E-32	52.2	g658.t1		299	2,00E-33	50.7	XP_004309444 PREDICTED: 60S ribosomal protein L6-1-like [Fragaria vesca subsp. vesca].	K02934	large subunit ribosomal protein L6e
TRINITY_DN61652_c0_g1_i1	108.239	0.00740587	7.00597	0.0647271	No hits found	-	-	-	-	-	No hits found	-	-	-	-
TRINITY_DN98998_c0_g1_i1	106.271	9.00815e-07	13.5735	0.127725	No hits found	-	-	-	-	-	No hits found	-	-	-	-
TRINITY_DN84007_c0_g1_i1	106.166	0.00691493	7.04332	0.0663427	No hits found	-	-	-	-	-	No hits found	-	-	-	-
TRINITY_DN95872_c0_g2_i1	105.983	9.02739e-10	18.7451	0.176868	No hits found	-	-	-	-	-	No hits found	-	-	-	-
TRINITY_DN103562_c0_g1_i1	105.21	0.0219355	6.14355	0.0583934	AT3G15020.2	Lactate/malate dehydrogenase family protein	Symbols: mMDH2	135	2,00E-10	61.8	g33523.t1		124	9,00E-10	54.4	XP_002263670 PREDICTED: malate dehydrogenase, glyoxysomal [Vitis vinifera].
TRINITY_DN106424_c0_g1_i1	103.068	0.000501506	8.9715	0.0870443	AT5G02960.1	Ribosomal protein S12/S23 family protein	Symbols:	357	1,00E-43	85.2	g13918.t1		357	5,00E-44	85.2	XP_004249676 PREDICTED: 40S ribosomal protein S23 [Solanum lycopersicum].	K02973	small subunit ribosomal protein S23e
TRINITY_DN69398_c0_g1_i1	101.766	6.07203e-09	17.3742	0.170726	No hits found	-	-	-	-	-	No hits found	-	-	-	-
TRINITY_DN113871_c0_g1_i1	99.1998	0.0353853	5.83073	0.0587776	No hits found	-	-	-	-	-	No hits found	-	-	-	-
TRINITY_DN7700_c0_g1_i1	98.173	0.000628889	8.81449	0.0897852	No hits found	-	-	-	-	-	No hits found	-	-	-	-
TRINITY_DN111777_c0_g1_i1	95.9632	0.000913321	8.54512	0.0890459	No hits found	-	-	-	-	-	No hits found	-	-	-	-
TRINITY_DN81178_c0_g1_i1	94.455	0.0216909	6.20377	0.0656796	AT5G07090.2	Ribosomal protein S4 (RPS4A) family protein	Symbols:	310	7,00E-35	57.1	g21584.t1		320	1,00E-37	61.9	XP_004148191 PREDICTED: 40S ribosomal protein S4-like [Cucumis sativus].	K02987	small subunit ribosomal protein S4e
TRINITY_DN59709_c0_g1_i1	93.321	0.0265804	6.04984	0.0648283	No hits found	-	-	-	-	-	No hits found	-	-	-	-
TRINITY_DN116227_c0_g1_i1	92.955	0.0290728	5.99778	0.0645234	No hits found	-	-	-	-	-	No hits found	-	-	-	-
TRINITY_DN18326_c0_g1_i1	92.0614	0.00999755	6.77973	0.0736436	AT5G13490.2	ADP/ATP carrier 2	Symbols: AAC2	805	2,00E-105	75.3	g10048.t1		823	3,00E-108	81	XP_002285503 PREDICTED: ADP,ATP carrier protein, mitochondrial [Vitis vinifera].	K05863	solute carrier family 25 (mitochondrial adenine nucleotide translocator), member 4/5/6/31
TRINITY_DN92290_c0_g1_i1	91.8744	0.0259984	6.06228	0.0659844	AT5G61170.1	Ribosomal protein S19e family protein	Symbols:	241	3,00E-26	52.4	g10590.t1		162	7,00E-15	50	XP_002284393 PREDICTED: 40S ribosomal protein S19-3 [Vitis vinifera].	K02966	small subunit ribosomal protein S19e
TRINITY_DN11070_c0_g1_i1	89.0673	0.00114465	8.40018	0.0943127	AT5G13120.2	cyclophilin 20-2	Symbols: CYP20-2	490	1,00E-60	66.2	g19631.t1		478	4,00E-60	66.7	XP_002521961 cyclophilin, putative [Ricinus communis].	K01802	peptidylprolyl isomerase [EC:5.2.1.8]
TRINITY_DN114443_c0_g1_i1	85.6832	0.0127786	6.59658	0.076988	AT5G02500.2	heat shock cognate protein 70-1	Symbols: HSC70-1, HSP70-1, AT-HSC70-1, HSC70	300	9,00E-33	85.7	g14445.t1		252	7,00E-26	76.7	XP_004302398 PREDICTED: luminal-binding protein 4 [Fragaria vesca subsp. vesca].	K09490	heat shock 70kDa protein 5
TRINITY_DN90487_c0_g1_i1	83.0683	0.000301551	9.41093	0.113291	AT1G23290.1	Ribosomal protein L18e/L15 superfamily protein	Symbols: RPL27A, RPL27AB	480	5,00E-61	64.9	g17462.t1		461	2,00E-58	61.8	XP_002274098 PREDICTED: 60S ribosomal protein L27a-3 [Vitis vinifera].	K02900	large subunit ribosomal protein L27Ae
TRINITY_DN113711_c0_g1_i1	80.1819	0.0292631	6.00849	0.0749357	No hits found	-	-	-	-	-	No hits found	-	-	-	-
TRINITY_DN74239_c0_g1_i1	78.0994	4.25966e-05	10.875	0.139245	AT1G41880.1	Ribosomal protein L35Ae family protein	Symbols:	323	9,00E-38	59.8	g28890.t1		293	1,00E-33	57.6	XP_002311198 ribosomal protein L33 [Populus trichocarpa].	K02917	large subunit ribosomal protein L35Ae
TRINITY_DN19634_c0_g1_i1	76.7276	0.0101062	6.82934	0.0890077	AT4G36750.1	Quinone reductase family protein	Symbols:	159	2,00E-14	52.3	g35918.t1		161	3,00E-15	51.5	XP_002867516 quinone reductase family protein [Arabidopsis lyrata subsp. lyrata].	K03809	Trp repressor binding protein
TRINITY_DN89356_c0_g1_i1	71.9331	0.0310186	6.00529	0.0834844	No hits found	-	-	-	-	-	No hits found	-	-	-	-
TRINITY_DN65978_c0_g1_i1	71.8093	0.0249319	6.96918	0.0970512	No hits found	-	-	-	-	-	No hits found	-	-	-	-
TRINITY_DN13082_c0_g1_i1	69.4099	0.0110882	6.78255	0.0977174	No hits found	-	-	-	-	-	No hits found	-	-	-	-
TRINITY_DN9931_c0_g1_i1	68.3012	8.1947e-05	10.4477	0.152966	AT5G01750.2	Protein of unknown function (DUF567)	Symbols:	656	1,00E-84	58.8	g2865.t1		695	8,00E-91	58.9	XP_004249679 PREDICTED: protein LURP-one-related 10-like [Solanum lycopersicum].
TRINITY_DN98977_c0_g1_i1	68.2201	0.00204642	8.0298	0.117704	AT5G52640.1	heat shock protein 90.1	Symbols: HSP81-1, ATHS83, HSP81.1, HSP83, ATHSP90.1, AtHsp90-1, HSP90.1	2095	0	67.1	g1887.t1		1464	0	47.3	XP_004291352 PREDICTED: endoplasmin homolog [Fragaria vesca subsp. vesca].	K09487	heat shock protein 90kDa beta
TRINITY_DN95797_c0_g1_i1	65.7836	0.00436525	7.4973	0.113969	AT4G25740.2	RNA binding Plectin/S10 domain-containing protein	Symbols:	196	7,00E-20	54.4	g22584.t1		149	3,00E-13	56.9	NP_001148922 40S ribosomal protein S10 [Zea mays].	K02947	small subunit ribosomal protein S10e
TRINITY_DN61234_c0_g1_i1	65.2116	0.000278611	9.55321	0.146495	No hits found	-	-	-	-	-	No hits found	-	-	-	-
TRINITY_DN109775_c0_g1_i1	61.1791	4.4467e-07	18.3361	0.299712	No hits found	-	-	-	-	-	No hits found	-	-	-	-
TRINITY_DN56050_c3_g12_i3	58.6257	4.09919e-11	21.4059	0.365129	No hits found	-	-	-	-	-	No hits found	-	-	-	-
TRINITY_DN101694_c0_g1_i1	50.6338	1.23724e-08	17.3787	0.343223	No hits found	-	-	-	-	-	No hits found	-	-	-	-
TRINITY_DN55881_c1_g3_i1	44.1279	4.4098e-50	87.8886	1.99168	No hits found	-	-	-	-	-	No hits found	-	-	-	-
TRINITY_DN56050_c3_g12_i2	43.0683	7.97777e-21	38.3125	0.889576	AT1G09560.1	germin-like protein 5	Symbols: GLP5	364	2,00E-42	61.8	g12294.t1		534	4,00E-68	95.4	XP_004171130 PREDICTED: germin-like protein 5-1-like [Cucumis sativus].
TRINITY_DN56050_c3_g10_i1	41.2247	2.64996e-13	25.7341	0.624239	AT1G09560.1	germin-like protein 5	Symbols: GLP5	307	1,00E-35	65.1	g30635.t1		418	4,00E-52	93.2	XP_004171130 PREDICTED: germin-like protein 5-1-like [Cucumis sativus].
TRINITY_DN56050_c3_g12_i1	39.9707	1.93307e-12	40.3768	1.01016	AT3G62020.2	germin-like protein 10	Symbols: GLP10	334	1,00E-38	62.5	g12294.t1		471	4,00E-59	91.1	XP_004171130 PREDICTED: germin-like protein 5-1-like [Cucumis sativus].
TRINITY_DN55881_c1_g2_i3	39.6623	2.19524e-12	61.5266	1.55126	AT1G09560.1	germin-like protein 5	Symbols: GLP5	316	9,00E-37	66.7	g12294.t1		452	3,00E-57	95.7	XP_004171130 PREDICTED: germin-like protein 5-1-like [Cucumis sativus].
TRINITY_DN56050_c3_g1_i1	38.1667	6.94071e-17	66.8831	1.75239	No hits found	-	-	-	-	-	No hits found	-	-	-	-
TRINITY_DN31170_c0_g1_i1	37.1842	1.97489e-21	39.8125	1.07068	AT1G09560.1	germin-like protein 5	Symbols: GLP5	380	3,00E-46	71.9	g12294.t1		479	3,00E-61	93.8	XP_004171130 PREDICTED: germin-like protein 5-1-like [Cucumis sativus].
TRINITY_DN55881_c1_g16_i1	37.0521	1.10847e-28	119.804	3.2334	AT1G09560.1	germin-like protein 5	Symbols: GLP5	410	1,00E-49	69.6	g19595.t1		562	1,00E-72	81.1	XP_002278736 PREDICTED: germin-like protein 2 [Vitis vinifera].
TRINITY_DN31170_c0_g4_i1	36.8991	2.88304e-12	42.1874	1.14332	AT1G09560.1	germin-like protein 5	Symbols: GLP5	322	1,00E-37	70.6	g12294.t1		431	2,00E-54	96.5	XP_004171130 PREDICTED: germin-like protein 5-1-like [Cucumis sativus].
TRINITY_DN31170_c0_g5_i1	36.3643	3.15111e-12	24.031	0.66084	AT1G09560.1	germin-like protein 5	Symbols: GLP5	317	5,00E-37	69.4	g12294.t1		426	2,00E-53	95.3	XP_004171130 PREDICTED: germin-like protein 5-1-like [Cucumis sativus].
TRINITY_DN111198_c0_g1_i1	35.6359	0.0123981	12.2455	0.343627	No hits found	-	-	-	-	-	No hits found	-	-	-	-
TRINITY_DN56050_c3_g1_i2	35.2302	1.30218e-25	58.8094	1.66929	AT1G09560.1	germin-like protein 5	Symbols: GLP5	285	5,00E-31	55.8	g42017.t1		427	1,00E-53	87.5	XP_003591272 Germin-like protein [Medicago truncatula].
TRINITY_DN31170_c0_g2_i1	34.8975	1.52842e-15	29.8974	0.856721	AT1G09560.1	germin-like protein 5	Symbols: GLP5	336	7,00E-40	72.5	g12294.t1		399	1,00E-49	91.4	XP_004171130 PREDICTED: germin-like protein 5-1-like [Cucumis sativus].
TRINITY_DN19875_c0_g1_i1	34.7015	0.0358671	13.93	0.401423	No hits found	-	-	-	-	-	No hits found	-	-	-	-
TRINITY_DN55881_c1_g1_i1	34.5938	2.58577e-11	42.2829	1.22227	No hits found	-	-	-	-	-	g30635.t1		196	7,00E-20	87.5	XP_004171130 PREDICTED: germin-like protein 5-1-like [Cucumis sativus].
TRINITY_DN31170_c0_g3_i1	31.1052	9.72776e-10	19.9649	0.64185	AT1G09560.1	germin-like protein 5	Symbols: GLP5	322	1,00E-37	70.6	g12294.t1		431	2,00E-54	96.5	XP_004171130 PREDICTED: germin-like protein 5-1-like [Cucumis sativus].
TRINITY_DN55881_c1_g17_i1	28.8513	2.28192e-26	49.7066	1.72285	AT3G62020.1	germin-like protein 10	Symbols: GLP10	417	2,00E-50	68.1	g12294.t1		543	1,00E-69	82.7	XP_004171130 PREDICTED: germin-like protein 5-1-like [Cucumis sativus].
TRINITY_DN55881_c1_g10_i1	28.549	2.26226e-23	58.6117	2.05302	No hits found	-	-	-	-	-	g12294.t1		218	8,00E-23	93.6	XP_004171130 PREDICTED: germin-like protein 5-1-like [Cucumis sativus].
TRINITY_DN55881_c1_g4_i1	27.915	6.75099e-07	14.9637	0.536043	No hits found	-	-	-	-	-	No hits found	-	-	-	-
TRINITY_DN55881_c1_g2_i2	25.3523	9.27794e-24	45.7612	1.80501	AT1G09560.1	germin-like protein 5	Symbols: GLP5	394	4,00E-48	68.8	g12294.t1		575	2,00E-75	95.7	XP_004171130 PREDICTED: germin-like protein 5-1-like [Cucumis sativus].
TRINITY_DN55881_c1_g2_i1	25.2567	3.04995e-15	30.3943	1.20342	No hits found	-	-	-	-	-	g19595.t1		140	4,00E-12	78	XP_002278736 PREDICTED: germin-like protein 2 [Vitis vinifera].
TRINITY_DN55881_c1_g6_i1	24.5683	7.29763e-16	44.5171	1.81198	No hits found	-	-	-	-	-	No hits found	-	-	-	-
TRINITY_DN99013_c0_g1_i1	24.491	0.0440552	6.22398	0.254133	No hits found	-	-	-	-	-	No hits found	-	-	-	-
TRINITY_DN56050_c3_g9_i1	21.0906	1.99575e-06	14.6055	0.692511	No hits found	-	-	-	-	-	No hits found	-	-	-	-
TRINITY_DN55881_c1_g8_i1	18.0388	3.94002e-19	41.8346	2.31915	No hits found	-	-	-	-	-	g12294.t1		204	7,00E-21	93.3	XP_004171130 PREDICTED: germin-like protein 5-1-like [Cucumis sativus].
TRINITY_DN35894_c0_g1_i1	12.4847	0.000132439	12.3208	0.986873	AT5G05290.1	expansin A2	Symbols: ATEXPA2, EXP2, ATEXP2, ATHEXP ALPHA 1.12, EXPA2	573	1,00E-71	68.4	g8643.t1		625	1,00E-79	77	XP_003523276 PREDICTED: expansin-A8-like [Glycine max].
TRINITY_DN93610_c0_g1_i1	11.3852	0.000565672	11.3134	0.993694	AT5G58400.1	Peroxidase superfamily protein	Symbols:	136	1,00E-10	51.9	g8446.t1		301	7,00E-34	91.8	XP_004173237 PREDICTED: cationic peroxidase 1-like [Cucumis sativus].	K00430	peroxidase [EC:1.11.1.7]
TRINITY_DN49951_c4_g13_i1	11.1209	0.00375802	9.56119	0.859752	AT1G69530.5	expansin A1	Symbols: EXPA1	423	3,00E-51	72.9	g10925.t1		476	4,00E-59	77.4	XP_003523276 PREDICTED: expansin-A8-like [Glycine max].
TRINITY_DN41576_c0_g1_i1	10.4334	0.00892163	8.95301	0.858114	AT5G05340.1	Peroxidase superfamily protein	Symbols:	207	5,00E-20	50.5	g8446.t1		472	2,00E-58	91.7	XP_004173237 PREDICTED: cationic peroxidase 1-like [Cucumis sativus].	K00430	peroxidase [EC:1.11.1.7]
TRINITY_DN57823_c1_g1_i1	8.98534	2.05717e-06	52.5554	5.84902	AT4G37970.1	cinnamyl alcohol dehydrogenase 6	Symbols: ATCAD6, CAD6	486	2,00E-59	64.2	g27604.t1		638	2,00E-82	89.6	XP_002322761 cinnamyl alcohol dehydrogenase-like protein [Populus trichocarpa].	K00083	cinnamyl-alcohol dehydrogenase [EC:1.1.1.195]
TRINITY_DN43848_c0_g1_i1	7.95559	3.66789e-06	17.9903	2.26134	AT4G37530.1	Peroxidase superfamily protein	Symbols:	872	1,00E-115	63.3	g15591.t1		1361	0	97.7	XP_002274131 PREDICTED: peroxidase 55-like [Vitis vinifera].	K00430	peroxidase [EC:1.11.1.7]
TRINITY_DN53110_c0_g6_i2	7.78973	0.0108487	9.67653	1.24222	AT1G14870.1	PLANT CADMIUM RESISTANCE 2	Symbols: PCR2	395	2,00E-48	65.8	g21671.t1		306	8,00E-36	76.1	XP_002281081 PREDICTED: protein PLANT CADMIUM RESISTANCE 2-like [Vitis vinifera].
TRINITY_DN47853_c0_g1_i2	6.9656	9.58608e-11	30.7998	4.42171	AT5G17820.1	Peroxidase superfamily protein	Symbols:	905	3,00E-118	56.9	g15272.t1		1535	0	94.2	XP_004304037 PREDICTED: peroxidase 44 [Fragaria vesca subsp. vesca].	K00430	peroxidase [EC:1.11.1.7]
TRINITY_DN52694_c0_g1_i2	6.56884	0.0040242	11.6156	1.7683	AT5G41040.2	HXXXD-type acyl-transferase family protein	Symbols:	1176	9,00E-154	53.3	g17767.t1		1389	0	61.6	XP_003634222 PREDICTED: omega-hydroxypalmitate O-feruloyl transferase [Vitis vinifera].
TRINITY_DN58742_c3_g2_i1	6.49279	6.91629e-09	27.0088	4.15982	AT5G67400.1	root hair specific 19	Symbols: RHS19	352	2,00E-40	66	g15591.t1		579	3,00E-74	99.1	XP_002274131 PREDICTED: peroxidase 55-like [Vitis vinifera].	K00430	peroxidase [EC:1.11.1.7]
TRINITY_DN57820_c6_g10_i1	6.35781	9.85772e-06	18.7107	2.94295	AT3G53950.1	glyoxal oxidase-related protein	Symbols:	203	1,00E-19	67.6	g27864.t1		299	2,00E-33	95.6	XP_002322929 glyoxal oxidase-related family protein [Populus trichocarpa].
TRINITY_DN41576_c1_g1_i1	6.12865	0.018202	10.2094	1.66584	AT5G05340.1	Peroxidase superfamily protein	Symbols:	667	1,00E-85	61.1	g8446.t1		1073	4,00E-147	89.2	XP_004173237 PREDICTED: cationic peroxidase 1-like [Cucumis sativus].	K00430	peroxidase [EC:1.11.1.7]
TRINITY_DN48237_c0_g1_i6	5.83863	0.0105099	12.3187	2.10987	AT1G54220.2	Dihydrolipoamide acetyltransferase, long form protein	Symbols:	1353	0	75.6	No hits found	-	-	-	-
TRINITY_DN43848_c0_g1_i2	5.81831	0.000189659	16.0682	2.76166	AT4G37530.1	Peroxidase superfamily protein	Symbols:	629	5,00E-88	61.1	g15591.t1		1000	6,00E-135	86.4	XP_002274131 PREDICTED: peroxidase 55-like [Vitis vinifera].	K00430	peroxidase [EC:1.11.1.7]
TRINITY_DN57820_c6_g2_i1	5.76452	0.000199297	38.5262	6.68333	AT3G53950.1	glyoxal oxidase-related protein	Symbols:	762	6,00E-97	64.2	g9629.t1		1159	6,00E-157	93.8	XP_001771982 predicted protein [Physcomitrella patens].
TRINITY_DN44835_c1_g13_i1	5.15635	0.000857279	21.9225	4.25155	AT4G34050.1	S-adenosyl-L-methionine-dependent methyltransferases superfamily protein	Symbols: CCoAOMT1	413	9,00E-51	85.4	g16667.t1		448	2,00E-56	96.6	XP_002313125 caffeoyl-CoA O-methyltransferase family protein [Populus trichocarpa].	K00588	caffeoyl-CoA O-methyltransferase [EC:2.1.1.104]
TRINITY_DN57820_c6_g7_i1	5.08035	0.00486966	37.3994	7.36158	AT3G53950.1	glyoxal oxidase-related protein	Symbols:	305	8,00E-33	64.8	g9629.t1		582	2,00E-72	94.7	XP_001771982 predicted protein [Physcomitrella patens].
TRINITY_DN57820_c5_g2_i1	5.05806	1.44917e-07	31.4957	6.22682	AT3G53950.1	glyoxal oxidase-related protein	Symbols:	762	3,00E-96	62.4	g27864.t1		1056	1,00E-140	92.2	XP_002322929 glyoxal oxidase-related family protein [Populus trichocarpa].
TRINITY_DN50324_c3_g1_i1	4.81799	0.0195865	11.653	2.41864	No hits found	-	-	-	-	-	No hits found	-	-	-	-
TRINITY_DN50715_c0_g1_i2	4.80441	0.000355664	17.2845	3.59762	AT2G14960.1	Auxin-responsive GH3 family protein	Symbols: GH3.1	2446	0	75.6	g4222.t1		2588	0	80	XP_002271252 PREDICTED: probable indole-3-acetic acid-amido synthetase GH3.1 [Vitis vinifera].	K14487	auxin responsive GH3 gene family
TRINITY_DN31129_c0_g1_i1	4.73165	1.4223e-07	28.5615	6.03626	No hits found	-	-	-	-	-	No hits found	-	-	-	-
TRINITY_DN39090_c0_g1_i1	4.41132	5.7559e-05	54.3862	12.3288	No hits found	-	-	-	-	-	No hits found	-	-	-	-
TRINITY_DN45675_c0_g1_i1	4.41095	6.96916e-06	24.1083	5.46555	AT3G53950.1	glyoxal oxidase-related protein	Symbols:	912	4,00E-119	64.1	g9630.t1		1211	7,00E-164	86.8	XP_004249644 PREDICTED: galactose oxidase [Solanum lycopersicum].
TRINITY_DN59198_c2_g20_i1	4.22753	0.00537385	14.9139	3.52781	No hits found	-	-	-	-	-	No hits found	-	-	-	-
TRINITY_DN45233_c4_g2_i2	4.18918	0.00916701	14.1777	3.38435	No hits found	-	-	-	-	-	No hits found	-	-	-	-
TRINITY_DN53110_c1_g5_i1	4.17995	0.00106087	17.5973	4.20992	AT5G35525.1	PLAC8 family protein	Symbols:	197	9,00E-20	64.4	No hits found	-	-	-	-
TRINITY_DN31129_c0_g2_i2	4.12691	9.89739e-07	33.6409	8.15159	No hits found	-	-	-	-	-	No hits found	-	-	-	-
TRINITY_DN42622_c0_g1_i1	3.89345	0.0241809	13.5067	3.46907	AT2G17120.1	lysm domain GPI-anchored protein 2 precursor	Symbols: LYM2	601	5,00E-72	47.8	g12649.t1		965	3,00E-126	64.7	XP_002278742 PREDICTED: lysM domain-containing GPI-anchored protein 2 isoform X1 [Vitis vinifera].
TRINITY_DN50294_c1_g9_i1	3.88685	0.0106107	29.3912	7.56169	AT1G15960.1	NRAMP metal ion transporter 6	Symbols: NRAMP6, ATNRAMP6	236	6,00E-24	60.7	g30136.t1		238	2,00E-26	95.6	XP_004290899 PREDICTED: metal transporter Nramp5-like [Fragaria vesca subsp. vesca].
TRINITY_DN45233_c4_g2_i1	3.79201	0.0478562	12.7313	3.35739	No hits found	-	-	-	-	-	No hits found	-	-	-	-
TRINITY_DN55521_c1_g2_i1	3.77642	0.000334665	21.1185	5.5922	No hits found	-	-	-	-	-	No hits found	-	-	-	-
TRINITY_DN57019_c0_g23_i1	3.74533	0.000291151	21.5543	5.75498	AT5G03610.1	GDSL-like Lipase/Acylhydrolase superfamily protein	Symbols:	502	1,00E-60	58.5	g30640.t1		477	3,00E-59	60.7	XP_002528712 carboxylic ester hydrolase, putative [Ricinus communis].
TRINITY_DN55953_c2_g4_i8	3.65771	3.19938e-05	25.7456	7.03871	AT4G37990.1	elicitor-activated gene 3-2	Symbols: ELI3-2, ELI3, ATCAD8, CAD-B2	1036	3,00E-136	64.4	g9357.t1		1311	5,00E-178	77.8	XP_002534286 alcohol dehydrogenase, putative [Ricinus communis].
TRINITY_DN57019_c0_g7_i1	3.64512	0.000129125	23.5229	6.45326	No hits found	-	-	-	-	-	No hits found	-	-	-	-
TRINITY_DN53398_c2_g10_i1	3.64153	0.000457817	22.4864	6.175	No hits found	-	-	-	-	-	No hits found	-	-	-	-
TRINITY_DN51810_c7_g1_i6	3.63289	1.44776e-09	78.1243	21.5047	AT3G18070.2	beta glucosidase 43	Symbols: BGLU43	359	4,00E-39	52.2	g18496.t1		370	5,00E-42	52.6	XP_002520637 beta-glucosidase, putative [Ricinus communis].
TRINITY_DN55521_c1_g2_i2	3.59149	3.92182e-30	160.779	44.7665	AT2G44480.1	beta glucosidase 17	Symbols: BGLU17	995	1,00E-128	55.5	g8144.t1		1013	3,00E-132	59.8	XP_002277408 PREDICTED: beta-glucosidase 12 [Vitis vinifera].	K01188	beta-glucosidase [EC:3.2.1.21]
TRINITY_DN58294_c2_g8_i1	3.56284	3.98579e-06	30.1141	8.45228	AT2G30210.1	laccase 3	Symbols: LAC3	237	1,00E-23	51.2	g10986.t1		562	8,00E-71	93	XP_002275352 PREDICTED: laccase-14 [Vitis vinifera].
TRINITY_DN54740_c2_g5_i1	3.56202	0.0130561	28.1172	7.89362	AT1G80830.1	natural resistance-associated macrophage protein 1	Symbols: NRAMP1, PMIT1, ATNRAMP1	322	5,00E-35	54.5	g1768.t1		313	3,00E-34	64.1	XP_002273263 PREDICTED: metal transporter Nramp6 [Vitis vinifera].	K03322	manganese transport protein
TRINITY_DN48236_c1_g7_i1	3.5463	0.00433425	17.9371	5.05797	No hits found	-	-	-	-	-	g19448.t1		737	3,00E-98	98.7	XP_002273952 PREDICTED: major allergen Pru ar 1 [Vitis vinifera].
TRINITY_DN54812_c4_g7_i1	3.50109	0.0353075	19.6178	5.60334	No hits found	-	-	-	-	-	No hits found	-	-	-	-
TRINITY_DN57024_c3_g9_i2	3.45425	0.000153382	24.4668	7.0831	AT5G48100.1	Laccase/Diphenol oxidase family protein	Symbols: TT10, LAC15, ATLAC15	345	5,00E-39	62.8	g13563.t1		503	1,00E-61	97.9	XP_002271222 PREDICTED: laccase-14 [Vitis vinifera].
TRINITY_DN54419_c1_g3_i1	3.28508	0.000367148	34.5846	10.5278	AT1G15960.1	NRAMP metal ion transporter 6	Symbols: NRAMP6, ATNRAMP6	183	1,00E-16	55.6	g12873.t1		163	4,00E-14	48.9	XP_002267072 PREDICTED: metal transporter Nramp5 [Vitis vinifera].	K03322	manganese transport protein
TRINITY_DN57024_c0_g1_i1	3.22209	0.0246241	20.6621	6.41263	AT5G09360.1	laccase 14	Symbols: LAC14	565	7,00E-68	47.5	g22112.t1		1124	2,00E-154	90.6	XP_002271222 PREDICTED: laccase-14 [Vitis vinifera].
TRINITY_DN59194_c7_g3_i1	3.20909	0.0122011	23.4539	7.30861	AT1G80830.1	natural resistance-associated macrophage protein 1	Symbols: NRAMP1, PMIT1, ATNRAMP1	204	7,00E-20	68.7	g30136.t1		237	1,00E-26	85.7	XP_004290899 PREDICTED: metal transporter Nramp5-like [Fragaria vesca subsp. vesca].
TRINITY_DN58679_c8_g4_i1	3.2062	0.00334427	21.436	6.68579	AT1G22340.1	UDP-glucosyl transferase 85A7	Symbols: AtUGT85A7, UGT85A7	255	4,00E-26	62.3	g9638.t1		331	6,00E-37	90.9	XP_002302305 UDP-glucuronosyltransferase family protein [Populus trichocarpa].
TRINITY_DN50857_c3_g1_i1	3.17808	0.0377146	18.4679	5.81101	AT3G04400.1	Ribosomal protein L14p/L23e family protein	Symbols: emb2171	499	1,00E-64	94.9	g311.t1		509	2,00E-62	100	XP_002335793 predicted protein [Populus trichocarpa].	K02894	large subunit ribosomal protein L23e
TRINITY_DN58294_c2_g9_i1	3.16884	0.0440807	23.6015	7.44798	AT5G09360.1	laccase 14	Symbols: LAC14	306	1,00E-33	59.3	g10986.t1		385	3,00E-45	92.4	XP_002275352 PREDICTED: laccase-14 [Vitis vinifera].
TRINITY_DN56585_c2_g4_i2	3.08419	2.03949e-07	47.1794	15.2971	No hits found	-	-	-	-	-	No hits found	-	-	-	-
TRINITY_DN51810_c7_g1_i9	3.07594	9.57973e-17	85.4634	27.7845	No hits found	-	-	-	-	-	No hits found	-	-	-	-
TRINITY_DN48236_c1_g8_i1	3.00012	0.0120935	19.4108	6.47	AT1G24020.2	MLP-like protein 423	Symbols: MLP423	159	1,00E-13	39.8	g24873.t1		751	6,00E-102	96.7	XP_002274108 PREDICTED: major allergen Pru ar 1 [Vitis vinifera].
TRINITY_DN55475_c2_g5_i1	2.99505	0.000570836	25.9968	8.67992	AT5G05270.2	Chalcone-flavanone isomerase family protein	Symbols:	142	2,00E-12	63.4	g35936.t1		199	7,00E-21	95.2	XP_004307734 PREDICTED: probable chalcone--flavonone isomerase 3 [Fragaria vesca subsp. vesca].
TRINITY_DN58144_c3_g1_i2	2.96013	0.000628413	30.0495	10.1514	AT2G44450.1	beta glucosidase 15	Symbols: BGLU15	306	3,00E-33	49.6	g8144.t1		576	2,00E-72	84.5	XP_002277408 PREDICTED: beta-glucosidase 12 [Vitis vinifera].	K01188	beta-glucosidase [EC:3.2.1.21]
TRINITY_DN53398_c2_g12_i1	2.93978	1.11374e-07	45.6399	15.5249	AT5G20630.1	germin 3	Symbols: GLP3, GLP3A, GLP3B, ATGER3, GER3	470	6,00E-58	70.5	g29189.t1		565	2,00E-72	83.1	XP_004243715 PREDICTED: auxin-binding protein ABP19a-like [Solanum lycopersicum].
TRINITY_DN55521_c1_g1_i1	2.85882	0.0024741	112.598	39.3863	No hits found	-	-	-	-	-	No hits found	-	-	-	-
TRINITY_DN49450_c1_g2_i4	2.77863	0.000116137	38.3805	13.8128	AT1G24020.2	MLP-like protein 423	Symbols: MLP423	154	4,00E-13	36	g8570.t1		592	4,00E-78	91.1	XP_002274108 PREDICTED: major allergen Pru ar 1 [Vitis vinifera].
TRINITY_DN58144_c2_g2_i1	2.72926	2.19621e-05	37.2565	13.6507	AT2G44480.2	beta glucosidase 17	Symbols: BGLU17	552	2,00E-68	55.2	g8144.t1		858	6,00E-114	87.9	XP_002277408 PREDICTED: beta-glucosidase 12 [Vitis vinifera].	K01188	beta-glucosidase [EC:3.2.1.21]
TRINITY_DN52359_c2_g5_i1	2.71482	3.92819e-28	163.57	60.2507	AT2G25630.1	beta glucosidase 14	Symbols: BGLU14	738	1,00E-92	58.4	g14688.t1		623	4,00E-75	56	XP_003620203 Beta-glucosidase D4 [Medicago truncatula].	K01188	beta-glucosidase [EC:3.2.1.21]
TRINITY_DN57306_c3_g4_i15	2.65841	3.58521e-22	180.419	67.8671	No hits found	-	-	-	-	-	No hits found	-	-	-	-
TRINITY_DN52359_c2_g4_i7	2.6567	3.40573e-22	181.289	68.2383	AT2G44480.2	beta glucosidase 17	Symbols: BGLU17	541	2,00E-66	53.8	g8144.t1		585	1,00E-72	58.7	XP_002277408 PREDICTED: beta-glucosidase 12 [Vitis vinifera].	K01188	beta-glucosidase [EC:3.2.1.21]
TRINITY_DN48606_c0_g22_i1	2.58766	0.00536421	25.9965	10.0463	No hits found	-	-	-	-	-	No hits found	-	-	-	-
TRINITY_DN50782_c0_g1_i3	2.57944	3.7235e-05	59.4785	23.0587	AT5G54370.1	Late embryogenesis abundant (LEA) protein-related	Symbols:	864	1,00E-110	51.5	g37350.t1		1435	0	96.4	XP_002318800 predicted protein, partial [Populus trichocarpa].
TRINITY_DN51272_c2_g2_i1	2.5602	0.0226952	22.5699	8.81569	AT2G45550.1	cytochrome P450, family 76, subfamily C, polypeptide 4	Symbols: CYP76C4	128	1,00E-09	56.9	g8825.t1		332	6,00E-38	95.5	XP_002314004 hypothetical protein POPTR_0009s07320g [Populus trichocarpa].	K13083	flavonoid 3',5'-hydroxylase [EC:1.14.13.88]
TRINITY_DN57467_c1_g3_i3	2.51577	0.000541977	33.4881	13.3113	AT5G40780.2	lysine histidine transporter 1	Symbols:	610	2,00E-74	75.4	g24078.t1		739	1,00E-93	92	No BLAST Hit
TRINITY_DN58681_c1_g1_i1	2.49721	3.04853e-07	74.2353	29.7273	No hits found	-	-	-	-	-	No hits found	-	-	-	-
TRINITY_DN55127_c2_g6_i1	2.45977	1.93683e-06	50.7563	20.6346	AT5G24550.1	beta glucosidase 32	Symbols: BGLU32	576	5,00E-71	66.9	g14688.t1		538	2,00E-65	58	XP_003620203 Beta-glucosidase D4 [Medicago truncatula].	K01188	beta-glucosidase [EC:3.2.1.21]
TRINITY_DN58681_c1_g11_i1	2.3954	1.1775e-07	69.3537	28.9528	AT5G44640.1	beta glucosidase 13	Symbols: BGLU13	932	1,00E-118	42.5	g14688.t1		1206	3,00E-159	50.1	XP_003620203 Beta-glucosidase D4 [Medicago truncatula].	K01188	beta-glucosidase [EC:3.2.1.21]
TRINITY_DN57872_c3_g1_i2	2.38872	0.0294634	62.6027	26.2077	No hits found	-	-	-	-	-	No hits found	-	-	-	-
TRINITY_DN57395_c4_g2_i1	2.37327	0.036268	30.2086	12.7287	AT3G24503.1	aldehyde dehydrogenase 2C4	Symbols: ALDH2C4, ALDH1A, REF1	371	6,00E-43	79.3	g15598.t1		445	2,00E-56	96.6	XP_002514327 aldehyde dehydrogenase, putative [Ricinus communis].
TRINITY_DN57467_c1_g6_i1	2.3404	0.00130832	35.0371	14.9706	AT5G40780.2	lysine histidine transporter 1	Symbols:	1188	1,00E-160	86.1	g24078.t1		1314	6,00E-180	92.5	No BLAST Hit
TRINITY_DN58959_c4_g12_i1	2.32151	0.0376422	65.7577	28.3254	No hits found	-	-	-	-	-	g2029.t1		484	4,00E-60	89.5	NP_001142956 uncharacterized protein LOC100275407 [Zea mays].
TRINITY_DN42782_c1_g1_i1	2.31939	1.17437e-05	50.4733	21.7615	AT3G13790.1	Glycosyl hydrolases family 32 protein	Symbols: ATCWINV1, ATBFRUCT1	1955	0	64.5	No hits found	-	-	-	-
TRINITY_DN57125_c1_g19_i1	2.25952	0.00539731	362.448	160.409	No hits found	-	-	-	-	-	g29299.t1		180	3,00E-17	71.2	XP_002324250 predicted protein, partial [Populus trichocarpa].
TRINITY_DN57125_c1_g20_i1	2.21582	4.80386e-23	190.796	86.106	No hits found	-	-	-	-	-	g29299.t1		180	3,00E-17	71.2	XP_002324250 predicted protein, partial [Populus trichocarpa].
TRINITY_DN55440_c5_g1_i1	2.20969	0.0417539	27.1207	12.2736	AT1G76490.1	hydroxy methylglutaryl CoA reductase 1	Symbols: HMG1, HMGR1, AtHMGR1	227	2,00E-22	51.1	No hits found	-	-	-	-
TRINITY_DN43549_c0_g1_i1	2.19633	0.00333996	49.0198	22.319	No hits found	-	-	-	-	-	No hits found	-	-	-	-
TRINITY_DN44026_c1_g14_i1	2.18909	0.0121526	72.0671	32.9211	No hits found	-	-	-	-	-	No hits found	-	-	-	-
TRINITY_DN52359_c2_g4_i10	2.18204	0.000989567	41.1037	18.8373	No hits found	-	-	-	-	-	No hits found	-	-	-	-
TRINITY_DN56050_c3_g4_i1	2.17888	0.0176609	41.9143	19.2366	AT1G09560.1	germin-like protein 5	Symbols: GLP5	462	3,00E-58	70.9	g30635.t1		582	2,00E-76	94.9	XP_004171130 PREDICTED: germin-like protein 5-1-like [Cucumis sativus].
TRINITY_DN56143_c2_g7_i4	2.15082	0.000522992	45.8742	21.3287	AT3G23570.1	alpha/beta-Hydrolases superfamily protein	Symbols:	315	3,00E-36	52.3	g21121.t1		298	7,00E-34	53.3	XP_002524812 endo-1,3-1,4-beta-d-glucanase, putative [Ricinus communis].
TRINITY_DN52883_c0_g1_i1	2.14948	2.80484e-06	85.9914	40.0058	AT5G54370.1	Late embryogenesis abundant (LEA) protein-related	Symbols:	974	3,00E-126	55.9	No hits found	-	-	-	-
TRINITY_DN36894_c0_g1_i1	2.14567	1.06332e-05	218.67	101.912	No hits found	-	-	-	-	-	No hits found	-	-	-	-
TRINITY_DN54782_c4_g2_i1	2.13857	3.59483e-07	86.2983	40.3532	AT2G39350.1	ABC-2 type transporter family protein	Symbols:	2499	0	73.4	g20053.t1		3301	0	97.3	XP_004239760 PREDICTED: ABC transporter G family member 6 [Solanum lycopersicum].
TRINITY_DN51544_c2_g1_i2	2.13302	0.00813234	35.313	16.5554	No hits found	-	-	-	-	-	No hits found	-	-	-	-
TRINITY_DN46242_c0_g2_i5	2.11433	2.87998e-09	138.611	65.5581	AT2G44480.2	beta glucosidase 17	Symbols: BGLU17	623	4,00E-78	49.1	g8144.t1		923	1,00E-122	72.7	XP_002277408 PREDICTED: beta-glucosidase 12 [Vitis vinifera].	K01188	beta-glucosidase [EC:3.2.1.21]
TRINITY_DN57125_c1_g5_i1	2.07467	0.0198924	447.636	215.763	No hits found	-	-	-	-	-	No hits found	-	-	-	-
TRINITY_DN59198_c2_g4_i2	2.07251	0.0162377	57.0963	27.5494	No hits found	-	-	-	-	-	No hits found	-	-	-	-
TRINITY_DN48571_c1_g2_i2	2.04165	0.0352182	32.797	16.064	No hits found	-	-	-	-	-	No hits found	-	-	-	-
TRINITY_DN56515_c3_g4_i1	2.04035	0.000543819	49.8114	24.4132	AT5G06860.1	polygalacturonase inhibiting protein 1	Symbols: PGIP1, ATPGIP1	842	3,00E-110	63.2	g17429.t1		1277	3,00E-176	95.7	XP_002282695 PREDICTED: polygalacturonase inhibitor [Vitis vinifera].
TRINITY_DN57125_c1_g15_i1	2.03477	6.90206e-13	843.106	414.349	No hits found	-	-	-	-	-	g29877.t1		335	1,00E-37	66.7	XP_002284286 PREDICTED: dehydration-responsive protein RD22 [Vitis vinifera].
TRINITY_DN40936_c1_g1_i1	0.476488	1.90434e-05	81.9065	171.896	No hits found	-	-	-	-	-	No hits found	-	-	-	-
TRINITY_DN39865_c0_g1_i1	0.424091	0.00650905	52.9609	124.881	No hits found	-	-	-	-	-	No hits found	-	-	-	-
TRINITY_DN56841_c1_g6_i1	0.407705	1.87578e-05	87.4409	214.471	No hits found	-	-	-	-	-	No hits found	-	-	-	-
TRINITY_DN49148_c1_g8_i1	0.353588	1.65063e-05	20.0029	56.5712	AT2G41430.3	dehydration-induced protein (ERD15)	Symbols: ERD15, LSR1, CID1	145	3,00E-12	36.8	g30149.t1		366	1,00E-44	95.8	XP_003633435 PREDICTED: uncharacterized protein LOC100248433 [Vitis vinifera].
TRINITY_DN48827_c3_g1_i6	0.352615	0.00023459	14.4668	41.0272	AT1G65820.1	microsomal glutathione s-transferase, putative	Symbols:	525	2,00E-66	66	No hits found	-	-	-	-
TRINITY_DN55402_c2_g3_i1	0.29706	0.0440807	4.25479	14.323	No hits found	-	-	-	-	-	No hits found	-	-	-	-
TRINITY_DN31062_c0_g2_i1	0.210831	0.0110894	2.65967	12.6152	No hits found	-	-	-	-	-	No hits found	-	-	-	-

## Sheet: VMycCd_VMyc p<0.05
Table S3. List of V. myrtillus significantly regulated genes. Genes regulated by Cd in mycorrhizal plants
Feature ID	Fold change (FC) VMycCd vs Vmyc	Baggerley's test: VMycCd vs Vmy original values - FDR p-value correction	VMyc - Means	VMycCd - Means	Arabidopsis thaliana protein	hit description	symbol(s)	score	e-value	percent identity	Vaccinium macrocarpon protein	hit description	score	e-value	percent identity	Top BLAST Hit (NCBI NR)	KEGG KO number	KEGG KO description
TRINITY_DN43788_c1_g1_i2	977.543	4.90741e-05	0.074278	72.6099	No hits found	-	-	-	-	-	No hits found	-	-	-	-
TRINITY_DN57241_c5_g2_i1	934.039	0	0.0306976	28.6728	No hits found	-	-	-	-	-	No hits found	-	-	-	-
TRINITY_DN43788_c1_g1_i1	825.808	0	0.363939	300.544	No hits found	-	-	-	-	-	No hits found	-	-	-	-
TRINITY_DN59165_c3_g2_i1	446.232	0	0.409341	182.661	No hits found	-	-	-	-	-	No hits found	-	-	-	-
TRINITY_DN45405_c0_g1_i4	275.901	8.45451e-10	0.0652439	18.0009	No hits found	-	-	-	-	-	No hits found	-	-	-	-
TRINITY_DN59165_c3_g1_i1	200.685	0	0.86784	174.163	No hits found	-	-	-	-	-	No hits found	-	-	-	-
TRINITY_DN45405_c0_g1_i2	181.366	1.34545e-09	0.0979558	17.7658	No hits found	-	-	-	-	-	No hits found	-	-	-	-
TRINITY_DN57125_c1_g4_i2	116.414	5.93527e-08	0.130832	15.2306	No hits found	-	-	-	-	-	No hits found	-	-	-	-
TRINITY_DN39810_c0_g1_i1	74.738	1.3547e-05	1.52666	114.1	AT5G04010.1	F-box family protein	Symbols:	260	3,00E-25	32.5	g30721.t1		959	3,00E-128	83	XP_002274595 PREDICTED: probable F-box protein At5g04010 [Vitis vinifera].
TRINITY_DN46556_c1_g1_i1	56.7329	0.00191537	0.137915	7.82434	AT1G12030.1	Protein of unknown function (DUF506)	Symbols:	487	1,00E-56	41.5	g19306.t1		1264	4,00E-173	87.9	XP_003594199 hypothetical protein MTR_2g025520 [Medicago truncatula].
TRINITY_DN56585_c1_g3_i1	51.509	9.01987e-10	0.365912	18.8478	No hits found	-	-	-	-	-	No hits found	-	-	-	-
TRINITY_DN58683_c4_g5_i2	47.1159	0.00177757	0.169572	7.98955	No hits found	-	-	-	-	-	No hits found	-	-	-	-
TRINITY_DN47451_c6_g1_i7	45.2977	0.0250281	0.130952	5.93182	AT4G36850.1	PQ-loop repeat family protein / transmembrane family protein	Symbols:	1112	2,00E-147	63.3	No hits found	-	-	-	-
TRINITY_DN53334_c1_g2_i7	45.2838	1.09807e-10	0.454418	20.5778	No hits found	-	-	-	-	-	No hits found	-	-	-	-
TRINITY_DN58683_c4_g5_i1	42.7932	0.010195	0.287392	12.2984	No hits found	-	-	-	-	-	No hits found	-	-	-	-
TRINITY_DN58683_c4_g14_i3	37.1607	1.38218e-11	0.606328	22.5316	No hits found	-	-	-	-	-	No hits found	-	-	-	-
TRINITY_DN58683_c4_g22_i1	35.2848	7.60737e-07	0.519479	18.3297	No hits found	-	-	-	-	-	No hits found	-	-	-	-
TRINITY_DN47864_c4_g1_i1	33.4998	0	1.3955	46.749	No hits found	-	-	-	-	-	No hits found	-	-	-	-
TRINITY_DN58683_c4_g8_i1	33.192	2.38566e-07	0.649649	21.5631	No hits found	-	-	-	-	-	No hits found	-	-	-	-
TRINITY_DN58683_c4_g2_i1	32.0793	2.97243e-12	0.745628	23.9192	No hits found	-	-	-	-	-	No hits found	-	-	-	-
TRINITY_DN46556_c1_g1_i2	31.6681	4.77182e-11	0.690555	21.8685	AT1G12030.1	Protein of unknown function (DUF506)	Symbols:	487	1,00E-56	41.5	g19306.t1		1264	5,00E-173	87.9	XP_003594199 hypothetical protein MTR_2g025520 [Medicago truncatula].
TRINITY_DN58683_c4_g1_i1	30.8183	0.0003007	0.314334	9.68723	AT2G41240.2	basic helix-loop-helix protein 100	Symbols: BHLH100	118	1,00E-08	40.4	No hits found	-	-	-	-
TRINITY_DN50324_c1_g2_i1	30.2887	0.00253789	0.629788	19.0755	No hits found	-	-	-	-	-	No hits found	-	-	-	-
TRINITY_DN54124_c5_g3_i2	30.0009	0.00798402	0.235747	7.07261	No hits found	-	-	-	-	-	No hits found	-	-	-	-
TRINITY_DN39526_c0_g1_i1	28.6959	3.78949e-05	0.39839	11.4322	AT1G17860.1	Kunitz family trypsin and protease inhibitor protein	Symbols:	512	2,00E-63	52.5	g16787.t1		904	2,00E-122	93.5	XP_002266430 PREDICTED: miraculin [Vitis vinifera].
TRINITY_DN49437_c4_g3_i1	27.7574	0	1.43375	39.7971	No hits found	-	-	-	-	-	No hits found	-	-	-	-
TRINITY_DN58683_c4_g14_i4	27.6798	0	0.959168	26.5496	No hits found	-	-	-	-	-	No hits found	-	-	-	-
TRINITY_DN53226_c1_g2_i1	26.6284	0.000581805	0.349327	9.30204	No hits found	-	-	-	-	-	No hits found	-	-	-	-
TRINITY_DN49382_c0_g1_i2	26.6082	2.02517e-12	0.928036	24.6933	No hits found	-	-	-	-	-	No hits found	-	-	-	-
TRINITY_DN38924_c0_g1_i1	26.3443	9.67587e-05	2.72989	71.9168	No hits found	-	-	-	-	-	No hits found	-	-	-	-
TRINITY_DN47451_c6_g1_i1	25.803	1.59498e-07	0.619044	15.9732	AT4G36850.1	PQ-loop repeat family protein / transmembrane family protein	Symbols:	1125	5,00E-150	64	No hits found	-	-	-	-
TRINITY_DN57845_c0_g1_i1	25.6528	0.000483415	0.369357	9.47506	No hits found	-	-	-	-	-	No hits found	-	-	-	-
TRINITY_DN56585_c1_g2_i1	25.5112	0.00820461	1.55677	39.7151	No hits found	-	-	-	-	-	No hits found	-	-	-	-
TRINITY_DN58683_c4_g18_i2	24.7026	1.38474e-09	0.80147	19.7984	No hits found	-	-	-	-	-	No hits found	-	-	-	-
TRINITY_DN50324_c1_g1_i1	24.6456	0.000446122	0.4488	11.0609	No hits found	-	-	-	-	-	No hits found	-	-	-	-
TRINITY_DN51212_c1_g2_i7	22.6794	0	3.14318	71.2855	No hits found	-	-	-	-	-	No hits found	-	-	-	-
TRINITY_DN35325_c0_g1_i1	22.0565	0.0277896	1.52692	33.6784	No hits found	-	-	-	-	-	No hits found	-	-	-	-
TRINITY_DN58683_c4_g17_i1	21.5509	0	4.79967	103.437	AT3G56970.1	basic helix-loop-helix (bHLH) DNA-binding superfamily protein	Symbols: BHLH038, ORG2	313	4,00E-35	45.5	No hits found	-	-	-	-
TRINITY_DN51212_c1_g2_i5	21.4755	0.0045124	0.365633	7.85216	AT4G16370.1	oligopeptide transporter	Symbols: ATOPT3, OPT3	1270	5,00E-168	84.2	g1708.t1		1403	0	95.6	XP_004250295 PREDICTED: oligopeptide transporter 3 [Solanum lycopersicum].
TRINITY_DN58683_c4_g3_i1	21.2147	0	2.19573	46.5819	AT3G56970.1	basic helix-loop-helix (bHLH) DNA-binding superfamily protein	Symbols: BHLH038, ORG2	210	2,00E-21	61.5	No hits found	-	-	-	-
TRINITY_DN50324_c3_g1_i2	20.4579	0	11.1431	227.965	No hits found	-	-	-	-	-	No hits found	-	-	-	-
TRINITY_DN58683_c4_g9_i1	20.24	0	1.95079	39.484	AT2G41240.2	basic helix-loop-helix protein 100	Symbols: BHLH100	124	2,00E-09	41.3	No hits found	-	-	-	-
TRINITY_DN29918_c0_g1_i1	19.6858	0.0236048	0.333147	6.55827	No hits found	-	-	-	-	-	g39486.t1		160	8,00E-15	60	XP_002530814 conserved hypothetical protein [Ricinus communis].
TRINITY_DN50324_c3_g1_i1	19.5439	0	11.653	227.745	No hits found	-	-	-	-	-	No hits found	-	-	-	-
TRINITY_DN51212_c1_g1_i1	19.4414	3.00078e-05	0.630722	12.2621	No hits found	-	-	-	-	-	No hits found	-	-	-	-
TRINITY_DN57109_c0_g1_i1	19.3651	0.0301966	0.328282	6.35722	No hits found	-	-	-	-	-	g24291.t1		731	9,00E-94	75.8	XP_004156828 PREDICTED: uncharacterized protein LOC101230920 [Cucumis sativus].	K09286	EREBP-like factor
TRINITY_DN58683_c4_g16_i1	18.9926	0	2.97716	56.5441	AT2G41240.2	basic helix-loop-helix protein 100	Symbols: BHLH100	136	1,00E-10	37.8	No hits found	-	-	-	-
TRINITY_DN50324_c1_g1_i2	18.9059	5.89352e-05	0.620607	11.7332	No hits found	-	-	-	-	-	No hits found	-	-	-	-
TRINITY_DN49382_c0_g1_i1	18.8329	2.62645e-09	2.46009	46.3305	No hits found	-	-	-	-	-	No hits found	-	-	-	-
TRINITY_DN50563_c1_g2_i1	18.7588	0.0415127	0.32528	6.10185	No hits found	-	-	-	-	-	No hits found	-	-	-	-
TRINITY_DN58055_c7_g4_i1	18.5561	0.000858449	0.509842	9.46069	No hits found	-	-	-	-	-	No hits found	-	-	-	-
TRINITY_DN58683_c4_g7_i1	18.5297	0.0145365	0.378965	7.0221	No hits found	-	-	-	-	-	No hits found	-	-	-	-
TRINITY_DN45513_c2_g1_i2	18.0787	2.02517e-12	1.45329	26.2735	No hits found	-	-	-	-	-	No hits found	-	-	-	-
TRINITY_DN49298_c1_g9_i1	17.7771	0.000814328	23.1738	411.963	No hits found	-	-	-	-	-	g19753.t1		198	2,00E-20	91.1	No BLAST Hit
TRINITY_DN19277_c0_g2_i1	17.4817	0.00764291	0.4392	7.67798	No hits found	-	-	-	-	-	No hits found	-	-	-	-
TRINITY_DN58683_c4_g12_i1	17.3608	3.09058e-05	3.36783	58.4683	AT3G56970.1	basic helix-loop-helix (bHLH) DNA-binding superfamily protein	Symbols: BHLH038, ORG2	219	1,00E-21	37.2	No hits found	-	-	-	-
TRINITY_DN56585_c1_g4_i1	17.3542	0.0118542	3.43906	59.6822	No hits found	-	-	-	-	-	No hits found	-	-	-	-
TRINITY_DN51212_c1_g2_i4	17.0504	0	7.78762	132.782	AT4G16370.1	oligopeptide transporter	Symbols: ATOPT3, OPT3	2430	0	83.6	g1708.t1		2729	0	97.8	XP_004250295 PREDICTED: oligopeptide transporter 3 [Solanum lycopersicum].
TRINITY_DN58683_c4_g19_i1	17.0301	0	3.02943	51.5916	No hits found	-	-	-	-	-	No hits found	-	-	-	-
TRINITY_DN57859_c0_g1_i1	16.1547	3.36414e-06	0.902511	14.5798	No hits found	-	-	-	-	-	No hits found	-	-	-	-
TRINITY_DN51212_c1_g2_i1	15.9159	5.22022e-08	2.00365	31.8898	No hits found	-	-	-	-	-	No hits found	-	-	-	-
TRINITY_DN48753_c5_g1_i3	15.6448	0.00128733	0.602486	9.42576	No hits found	-	-	-	-	-	No hits found	-	-	-	-
TRINITY_DN40087_c0_g1_i1	15.5189	0.000284521	0.693808	10.7672	No hits found	-	-	-	-	-	No hits found	-	-	-	-
TRINITY_DN45649_c6_g1_i1	14.9451	0.037492	0.432542	6.46437	No hits found	-	-	-	-	-	No hits found	-	-	-	-
TRINITY_DN58683_c4_g20_i1	14.4914	7.39196e-10	1.53716	22.2756	AT3G56970.1	basic helix-loop-helix (bHLH) DNA-binding superfamily protein	Symbols: BHLH038, ORG2	192	2,00E-18	36.5	No hits found	-	-	-	-
TRINITY_DN46180_c0_g1_i4	14.2859	3.95774e-07	1.18021	16.8604	No hits found	-	-	-	-	-	No hits found	-	-	-	-
TRINITY_DN45419_c0_g1_i3	13.8494	0	5.41606	75.0092	No hits found	-	-	-	-	-	g28123.t1		496	9,00E-63	95.1	XP_003605266 Non-specific lipid-transfer protein [Medicago truncatula].
TRINITY_DN55402_c2_g6_i1	13.8394	0.00473432	0.613581	8.4916	No hits found	-	-	-	-	-	g13146.t1		224	1,00E-23	65.3	No BLAST Hit
TRINITY_DN47211_c1_g1_i1	13.674	0.00147968	0.70099	9.58535	AT1G61800.1	glucose-6-phosphate/phosphate translocator 2	Symbols: GPT2, ATGPT2	1328	6,00E-180	84.7	g2124.t1		1807	0	97.5	XP_004240145 PREDICTED: glucose-6-phosphate/phosphate translocator 2, chloroplastic [Solanum lycopersicum].	K15283	solute carrier family 35, member E1
TRINITY_DN45649_c6_g2_i1	12.6215	9.23113e-05	0.978307	12.3477	No hits found	-	-	-	-	-	No hits found	-	-	-	-
TRINITY_DN58175_c0_g1_i1	12.3961	0.00066367	0.852219	10.5642	No hits found	-	-	-	-	-	No hits found	-	-	-	-
TRINITY_DN58683_c4_g4_i1	12.1532	7.55687e-05	1.35794	16.5033	AT2G41240.2	basic helix-loop-helix protein 100	Symbols: BHLH100	131	2,00E-10	36.1	No hits found	-	-	-	-
TRINITY_DN58356_c3_g1_i1	12.0878	8.63863e-12	2.262	27.3426	No hits found	-	-	-	-	-	No hits found	-	-	-	-
TRINITY_DN59171_c3_g2_i1	11.7209	0.0322639	0.598124	7.01058	No hits found	-	-	-	-	-	No hits found	-	-	-	-
TRINITY_DN51763_c4_g1_i1	11.6718	1.42684e-05	1.23259	14.3865	No hits found	-	-	-	-	-	No hits found	-	-	-	-
TRINITY_DN45419_c0_g1_i1	11.5341	0	9.09565	104.91	AT5G59310.1	lipid transfer protein 4	Symbols: LTP4	288	2,00E-32	63.2	g28123.t1		404	1,00E-49	81.2	XP_003605266 Non-specific lipid-transfer protein [Medicago truncatula].
TRINITY_DN50857_c3_g20_i1	11.3603	2.66963e-11	2.532	28.7643	AT3G04400.1	Ribosomal protein L14p/L23e family protein	Symbols: emb2171	487	1,00E-62	92.9	g311.t1		497	9,00E-61	97.9	XP_002335793 predicted protein [Populus trichocarpa].	K02894	large subunit ribosomal protein L23e
TRINITY_DN45835_c0_g1_i4	10.997	0.00992672	0.752762	8.27809	No hits found	-	-	-	-	-	No hits found	-	-	-	-
TRINITY_DN50386_c1_g2_i2	10.7759	2.03156e-09	2.14391	23.1026	AT3G62550.1	Adenine nucleotide alpha hydrolases-like superfamily protein	Symbols:	401	9,00E-48	51	g36711.t1		590	1,00E-76	86.9	XP_002512499 conserved hypothetical protein [Ricinus communis].
TRINITY_DN49298_c1_g8_i1	10.6245	3.71961e-05	7.49502	79.6311	No hits found	-	-	-	-	-	No hits found	-	-	-	-
TRINITY_DN53396_c2_g1_i1	10.3394	0.000100718	8.63004	89.2298	AT4G11650.1	osmotin 34	Symbols: ATOSM34, OSM34	384	3,00E-46	84.7	g20734.t1		480	6,00E-61	95.3	XP_002299521 predicted protein, partial [Populus trichocarpa].
TRINITY_DN45835_c0_g1_i6	9.88701	0.00529147	1.89802	18.7658	No hits found	-	-	-	-	-	No hits found	-	-	-	-
TRINITY_DN31597_c0_g1_i1	9.65424	0.00464311	1.1819	11.4103	No hits found	-	-	-	-	-	No hits found	-	-	-	-
TRINITY_DN41170_c0_g1_i1	9.12684	0.00180945	2.2773	20.7845	AT1G17020.1	senescence-related gene 1	Symbols: SRG1, ATSRG1	909	1,00E-118	48.2	g17079.t1		751	2,00E-95	47.6	XP_002268794 PREDICTED: protein SRG1-like [Vitis vinifera].
TRINITY_DN49385_c2_g1_i4	8.94061	8.82059e-10	2.84543	25.4398	No hits found	-	-	-	-	-	No hits found	-	-	-	-
TRINITY_DN57109_c0_g1_i3	8.63177	0	9.90028	85.4569	No hits found	-	-	-	-	-	g24291.t1		986	1,00E-131	78.5	XP_004156828 PREDICTED: uncharacterized protein LOC101230920 [Cucumis sativus].	K09286	EREBP-like factor
TRINITY_DN50537_c0_g1_i3	8.61151	0.0151068	0.993226	8.55318	AT2G15220.1	Plant basic secretory protein (BSP) family protein	Symbols:	363	1,00E-42	46.6	g39427.t1		564	5,00E-73	75.5	XP_002269470 PREDICTED: uncharacterized protein LOC100254416 [Vitis vinifera].
TRINITY_DN46180_c0_g1_i3	8.56154	4.69292e-06	1.99796	17.1056	No hits found	-	-	-	-	-	No hits found	-	-	-	-
TRINITY_DN54414_c1_g1_i1	8.51322	0	4.28538	36.4824	No hits found	-	-	-	-	-	No hits found	-	-	-	-
TRINITY_DN90295_c0_g1_i1	8.48225	0.00290084	1.22388	10.3813	No hits found	-	-	-	-	-	No hits found	-	-	-	-
TRINITY_DN57859_c3_g2_i1	8.43749	0.000533203	1.44268	12.1726	No hits found	-	-	-	-	-	No hits found	-	-	-	-
TRINITY_DN46180_c0_g1_i7	8.3844	3.40198e-05	1.80812	15.16	No hits found	-	-	-	-	-	No hits found	-	-	-	-
TRINITY_DN49385_c2_g2_i1	8.27442	0	5.96618	49.3667	No hits found	-	-	-	-	-	No hits found	-	-	-	-
TRINITY_DN55402_c2_g3_i1	8.26195	0	4.25479	35.1529	No hits found	-	-	-	-	-	No hits found	-	-	-	-
TRINITY_DN58104_c2_g5_i1	8.22308	0.000158819	1.65459	13.6059	AT4G10270.1	Wound-responsive family protein	Symbols:	178	7,00E-18	58.7	g14696.t1		296	1,00E-35	97.3	XP_002325686 hypothetical protein POPTR_0019s14010g [Populus trichocarpa].
TRINITY_DN61060_c0_g1_i1	8.033	0.0177555	1.07429	8.62973	No hits found	-	-	-	-	-	No hits found	-	-	-	-
TRINITY_DN54505_c0_g1_i1	8.00144	0.00512846	1.25041	10.0051	AT5G48010.1	thalianol synthase 1	Symbols: THAS, THAS1	298	4,00E-32	62.9	g20762.t1		467	1,00E-55	95.6	XP_002270051 PREDICTED: beta-amyrin synthase [Vitis vinifera].	K15813	beta-amyrin synthase [EC:5.4.99.39]
TRINITY_DN42416_c0_g1_i2	7.711	2.52078e-07	2.72094	20.9812	AT4G27670.1	heat shock protein 21	Symbols: HSP21	669	1,00E-84	60.8	No hits found	-	-	-	-
TRINITY_DN49298_c1_g3_i2	7.48312	5.20529e-08	3.47538	26.0067	No hits found	-	-	-	-	-	No hits found	-	-	-	-
TRINITY_DN31129_c0_g2_i1	7.46415	5.05607e-05	3.69537	27.5828	No hits found	-	-	-	-	-	No hits found	-	-	-	-
TRINITY_DN49385_c2_g1_i1	7.42312	0.005302	1.42669	10.5905	No hits found	-	-	-	-	-	No hits found	-	-	-	-
TRINITY_DN48474_c0_g18_i1	7.03906	1.80817e-05	2.4275	17.0873	AT4G01070.1	UDP-Glycosyltransferase superfamily protein	Symbols: GT72B1, UGT72B1	278	8,00E-30	49.1	g12586.t1		512	2,00E-63	92.1	XP_002284381 PREDICTED: zeatin O-glucosyltransferase-like [Vitis vinifera].	K13495	cis-zeatin O-glucosyltransferase [EC:2.4.1.215]
TRINITY_DN50537_c0_g1_i5	6.95349	5.70812e-11	4.50684	31.3383	AT2G15220.1	Plant basic secretory protein (BSP) family protein	Symbols:	744	3,00E-97	59.3	g39427.t1		1014	4,00E-138	83.4	XP_002269470 PREDICTED: uncharacterized protein LOC100254416 [Vitis vinifera].
TRINITY_DN49298_c1_g13_i1	6.93143	1.06083e-10	143.428	994.158	No hits found	-	-	-	-	-	g19753.t1		196	4,00E-20	88.9	No BLAST Hit
TRINITY_DN54912_c0_g3_i1	6.84184	1.95386e-09	12.9561	88.6434	No hits found	-	-	-	-	-	g9755.t1		158	1,00E-13	86.4	No BLAST Hit
TRINITY_DN42740_c0_g1_i1	6.7881	4.14232e-11	7.22738	49.0602	No hits found	-	-	-	-	-	No hits found	-	-	-	-
TRINITY_DN55402_c2_g4_i3	6.77022	1.56355e-06	2.98937	20.2387	No hits found	-	-	-	-	-	No hits found	-	-	-	-
TRINITY_DN39252_c0_g1_i1	6.75816	7.15858e-09	3.90002	26.357	AT1G05250.1	Peroxidase superfamily protein	Symbols:	923	9,00E-121	56.2	g29401.t1		988	1,00E-130	59.5	XP_002268360 PREDICTED: peroxidase 27 [Vitis vinifera].	K00430	peroxidase [EC:1.11.1.7]
TRINITY_DN58827_c2_g7_i2	6.69932	0.000797775	1.94744	13.0465	AT1G78960.1	lupeol synthase 2	Symbols: ATLUP2, LUP2	751	1,00E-93	60.5	g20762.t1		1142	2,00E-152	97.2	XP_002270051 PREDICTED: beta-amyrin synthase [Vitis vinifera].	K15813	beta-amyrin synthase [EC:5.4.99.39]
TRINITY_DN31129_c0_g1_i1	6.69708	0	28.5615	191.278	No hits found	-	-	-	-	-	No hits found	-	-	-	-
TRINITY_DN57109_c0_g1_i4	6.65177	0	9.66372	64.2809	No hits found	-	-	-	-	-	g24291.t1		972	2,00E-129	78	XP_004156828 PREDICTED: uncharacterized protein LOC101230920 [Cucumis sativus].	K09286	EREBP-like factor
TRINITY_DN54912_c0_g7_i1	6.55413	1.66161e-06	35.1836	230.598	No hits found	-	-	-	-	-	g9755.t1		207	3,00E-20	90	No BLAST Hit
TRINITY_DN49298_c0_g3_i1	6.54822	2.40182e-06	3.06892	20.096	No hits found	-	-	-	-	-	No hits found	-	-	-	-
TRINITY_DN53370_c1_g1_i2	6.53076	0	6.22773	40.6718	AT1G77120.1	alcohol dehydrogenase 1	Symbols: ADH1, ADH, ATADH, ATADH1	514	7,00E-63	86.2	g8755.t1		589	2,00E-73	79.9	NP_001234099 alcohol dehydrogenase 2 [Solanum lycopersicum].	K18857	alcohol dehydrogenase class-P [EC:1.1.1.1]
TRINITY_DN44879_c1_g1_i1	6.5296	1.28821e-06	3.18898	20.8228	AT4G37800.1	xyloglucan endotransglucosylase/hydrolase 7	Symbols: XTH7	1192	1,00E-162	74.5	g900.t1		1494	0	98.6	XP_002310324 xyloglucan endotransglycosylase hydrolase 2 family protein [Populus trichocarpa].	K08235	xyloglucan:xyloglucosyl transferase [EC:2.4.1.207]
TRINITY_DN45835_c0_g1_i1	6.5171	0.00619006	1.65371	10.7774	No hits found	-	-	-	-	-	No hits found	-	-	-	-
TRINITY_DN48474_c0_g2_i1	6.49783	5.20661e-06	2.96267	19.251	AT1G07250.1	UDP-glucosyl transferase 71C4	Symbols: UGT71C4	234	1,00E-23	49	g25618.t1		504	3,00E-63	92.2	XP_002284381 PREDICTED: zeatin O-glucosyltransferase-like [Vitis vinifera].	K13495	cis-zeatin O-glucosyltransferase [EC:2.4.1.215]
TRINITY_DN43413_c0_g2_i1	6.49328	0	29.069	188.754	No hits found	-	-	-	-	-	No hits found	-	-	-	-
TRINITY_DN58959_c4_g12_i2	6.43975	0	6.73935	43.3997	No hits found	-	-	-	-	-	No hits found	-	-	-	-
TRINITY_DN48753_c5_g1_i4	6.39502	0	30.0013	191.859	AT2G23150.1	natural resistance-associated macrophage protein 3	Symbols: NRAMP3, ATNRAMP3	1936	0	80	g25181.t1		2090	0	95.7	XP_002524950 natural resistance-associated macrophage protein, putative [Ricinus communis].	K12347	natural resistance-associated macrophage protein
TRINITY_DN56240_c5_g6_i1	6.328	2.78127e-06	3.19903	20.2435	No hits found	-	-	-	-	-	No hits found	-	-	-	-
TRINITY_DN54912_c0_g3_i2	6.32338	0	13.3402	84.3549	No hits found	-	-	-	-	-	No hits found	-	-	-	-
TRINITY_DN59111_c4_g23_i1	6.3198	4.81192e-05	2.66961	16.8714	AT4G01070.2	UDP-Glycosyltransferase superfamily protein	Symbols: GT72B1	178	2,00E-16	47.3	g25618.t1		418	7,00E-51	91.8	XP_002284381 PREDICTED: zeatin O-glucosyltransferase-like [Vitis vinifera].	K13495	cis-zeatin O-glucosyltransferase [EC:2.4.1.215]
TRINITY_DN53396_c2_g5_i1	6.29748	0	10.4522	65.8224	AT4G11650.1	osmotin 34	Symbols: ATOSM34, OSM34	258	4,00E-28	86	g20734.t1		327	2,00E-38	94.9	XP_002299521 predicted protein, partial [Populus trichocarpa].
TRINITY_DN59111_c4_g9_i1	6.24582	1.17301e-05	2.99111	18.6819	AT5G05890.1	UDP-Glycosyltransferase superfamily protein	Symbols:	101	1,00E-05	30.7	g25618.t1		627	2,00E-81	92.7	XP_002284381 PREDICTED: zeatin O-glucosyltransferase-like [Vitis vinifera].	K13495	cis-zeatin O-glucosyltransferase [EC:2.4.1.215]
TRINITY_DN42740_c0_g1_i4	6.11927	4.46659e-10	28.2494	172.865	AT2G44480.1	beta glucosidase 17	Symbols: BGLU17	1288	3,00E-170	50.4	g14688.t1		2588	0	92.5	XP_003620203 Beta-glucosidase D4 [Medicago truncatula].	K01188	beta-glucosidase [EC:3.2.1.21]
TRINITY_DN53396_c2_g6_i1	6.11468	0	38.6842	236.541	AT4G11650.1	osmotin 34	Symbols: ATOSM34, OSM34	687	2,00E-89	73.1	g20734.t1		966	6,00E-132	96.8	XP_002299521 predicted protein, partial [Populus trichocarpa].
TRINITY_DN39045_c0_g3_i1	6.0848	1.35755e-08	4.44374	27.0392	AT4G25810.1	xyloglucan endotransglycosylase 6	Symbols: XTR6, XTH23	659	2,00E-83	68.7	g32608.t1		677	4,00E-86	71.6	XP_002273742 PREDICTED: probable xyloglucan endotransglucosylase/hydrolase protein 23 [Vitis vinifera].	K08235	xyloglucan:xyloglucosyl transferase [EC:2.4.1.207]
TRINITY_DN53370_c1_g5_i1	6.08311	0	12.776	77.7177	AT1G77120.1	alcohol dehydrogenase 1	Symbols: ADH1, ADH, ATADH, ATADH1	1375	0	82.9	g8755.t1		1559	0	93.5	NP_001234099 alcohol dehydrogenase 2 [Solanum lycopersicum].	K18857	alcohol dehydrogenase class-P [EC:1.1.1.1]
TRINITY_DN54437_c0_g8_i1	6.02395	1.92367e-06	3.53117	21.2716	No hits found	-	-	-	-	-	No hits found	-	-	-	-
TRINITY_DN45794_c0_g1_i2	5.94948	0.0310167	1.56088	9.28644	AT3G04720.1	pathogenesis-related 4	Symbols: PR4, HEL, PR-4	616	3,00E-79	70.3	g3028.t1		919	2,00E-125	98.9	XP_002319078 predicted protein [Populus trichocarpa].
TRINITY_DN43413_c0_g4_i1	5.92619	0	41.6033	246.549	No hits found	-	-	-	-	-	g31854.t1		550	2,00E-70	65.6	XP_002274108 PREDICTED: major allergen Pru ar 1 [Vitis vinifera].
TRINITY_DN43413_c0_g4_i2	5.87782	0	56.4306	331.689	No hits found	-	-	-	-	-	g31854.t1		511	3,00E-65	85.2	XP_002274108 PREDICTED: major allergen Pru ar 1 [Vitis vinifera].
TRINITY_DN48753_c5_g1_i2	5.84734	0	14.1012	82.4543	No hits found	-	-	-	-	-	No hits found	-	-	-	-
TRINITY_DN59379_c4_g6_i1	5.84685	0.000239301	2.657	15.5351	No hits found	-	-	-	-	-	No hits found	-	-	-	-
TRINITY_DN46180_c0_g1_i8	5.8419	0.0111889	1.82685	10.6723	No hits found	-	-	-	-	-	No hits found	-	-	-	-
TRINITY_DN44848_c1_g2_i1	5.84012	0.000424012	2.53912	14.8288	No hits found	-	-	-	-	-	No hits found	-	-	-	-
TRINITY_DN46033_c2_g2_i1	5.59568	0.00180398	2.53314	14.1746	No hits found	-	-	-	-	-	No hits found	-	-	-	-
TRINITY_DN46691_c1_g1_i3	5.55553	7.88962e-06	4.3161	23.9782	No hits found	-	-	-	-	-	No hits found	-	-	-	-
TRINITY_DN53356_c1_g2_i1	5.53272	1.23216e-08	5.19309	28.7319	AT4G31940.1	cytochrome P450, family 82, subfamily C, polypeptide 4	Symbols: CYP82C4	397	3,00E-44	45.1	g13300.t1		818	2,00E-109	81.1	XP_002274740 PREDICTED: cytochrome P450 CYP82D47 [Vitis vinifera].
TRINITY_DN58356_c7_g1_i4	5.52598	3.84331e-08	4.95663	27.3902	No hits found	-	-	-	-	-	No hits found	-	-	-	-
TRINITY_DN54912_c0_g9_i1	5.50475	1.05914e-12	11.7584	64.7272	No hits found	-	-	-	-	-	No hits found	-	-	-	-
TRINITY_DN49298_c1_g2_i3	5.47864	0	281.101	1540.05	No hits found	-	-	-	-	-	No hits found	-	-	-	-
TRINITY_DN31129_c0_g2_i2	5.36265	0	33.6409	180.404	No hits found	-	-	-	-	-	No hits found	-	-	-	-
TRINITY_DN41515_c1_g3_i3	5.30446	0	70.5651	374.309	No hits found	-	-	-	-	-	No hits found	-	-	-	-
TRINITY_DN55402_c2_g4_i2	5.2685	9.31413e-09	10.7309	56.5356	No hits found	-	-	-	-	-	No hits found	-	-	-	-
TRINITY_DN53396_c2_g3_i1	5.26118	0.0458632	31.8673	167.66	AT4G11650.1	osmotin 34	Symbols: ATOSM34, OSM34	383	4,00E-46	84.7	g20734.t1		472	1,00E-59	94.3	XP_002299521 predicted protein, partial [Populus trichocarpa].
TRINITY_DN58356_c7_g1_i8	5.16944	0.000116426	3.44012	17.7835	No hits found	-	-	-	-	-	No hits found	-	-	-	-
TRINITY_DN72314_c0_g1_i1	5.15793	7.85942e-06	4.16457	21.4806	No hits found	-	-	-	-	-	No hits found	-	-	-	-
TRINITY_DN59100_c2_g3_i5	5.1093	0	10.8533	55.4529	AT3G09270.1	glutathione S-transferase TAU 8	Symbols: ATGSTU8, GSTU8	476	5,00E-59	53.2	g35186.t1		515	1,00E-66	92.5	XP_002332749 predicted protein [Populus trichocarpa].	K00799	glutathione S-transferase [EC:2.5.1.18]
TRINITY_DN54912_c0_g2_i1	5.10446	0	8.90818	45.4715	No hits found	-	-	-	-	-	g9755.t1		223	8,00E-24	84.3	No BLAST Hit
TRINITY_DN58612_c3_g1_i8	5.0848	0.000210107	3.37748	17.1738	AT4G36850.1	PQ-loop repeat family protein / transmembrane family protein	Symbols:	946	8,00E-123	59.7	No hits found	-	-	-	-
TRINITY_DN55881_c1_g20_i2	5.08302	3.36414e-06	4.49811	22.8639	AT3G62020.1	germin-like protein 10	Symbols: GLP10	411	7,00E-50	65.8	g30329.t1		637	5,00E-84	89.3	XP_002319448 rhicadhesin receptor family protein [Populus trichocarpa].
TRINITY_DN55258_c0_g7_i1	5.06379	0.000420062	8.16971	41.3697	No hits found	-	-	-	-	-	No hits found	-	-	-	-
TRINITY_DN99188_c0_g1_i1	5.05463	0.00876189	2.3846	12.0533	No hits found	-	-	-	-	-	No hits found	-	-	-	-
TRINITY_DN53356_c1_g1_i4	5.05104	6.73206e-08	5.5915	28.2429	AT4G31970.1	cytochrome P450, family 82, subfamily C, polypeptide 2	Symbols: CYP82C2	752	1,00E-93	47.7	g29920.t1		988	2,00E-133	86.2	XP_004249377 PREDICTED: cytochrome P450 82C4-like [Solanum lycopersicum].
TRINITY_DN50224_c1_g2_i3	5.03578	0.0418515	1.96616	9.90116	No hits found	-	-	-	-	-	No hits found	-	-	-	-
TRINITY_DN53423_c0_g1_i1	5.02249	6.41195e-06	4.42164	22.2076	AT5G24920.1	glutamine dumper 5	Symbols: AtGDU5, GDU5	110	2,00E-07	43	g39486.t1		312	8,00E-37	97.2	XP_002530814 conserved hypothetical protein [Ricinus communis].
TRINITY_DN59100_c2_g5_i2	4.98645	1.44052e-05	4.24627	21.1738	No hits found	-	-	-	-	-	g37945.t1		282	7,00E-33	77.9	XP_003529956 PREDICTED: glutathione transferase GST 23-like [Glycine max].	K00799	glutathione S-transferase [EC:2.5.1.18]
TRINITY_DN53325_c3_g14_i1	4.93137	0.0453931	2.00916	9.90792	AT3G12500.1	basic chitinase	Symbols: ATHCHIB, PR3, PR-3, CHI-B, B-CHI, HCHIB	321	1,00E-36	69	g15872.t1		420	8,00E-52	92.9	XP_002269972 PREDICTED: basic endochitinase [Vitis vinifera].	K01183	chitinase [EC:3.2.1.14]
TRINITY_DN45835_c0_g1_i8	4.91643	0.0271984	2.17645	10.7004	No hits found	-	-	-	-	-	No hits found	-	-	-	-
TRINITY_DN54437_c0_g7_i1	4.9082	0	20.1001	98.6553	AT2G19810.1	CCCH-type zinc finger family protein	Symbols:	753	1,00E-94	51.9	g21460.t1		1573	0	93.8	XP_002283114 PREDICTED: zinc finger CCCH domain-containing protein 49-like [Vitis vinifera].
TRINITY_DN46689_c1_g2_i1	4.8931	0	19.006	92.9985	AT1G22540.1	Major facilitator superfamily protein	Symbols:	292	6,00E-32	72.9	g27398.t1		406	1,00E-48	97.4	XP_004241845 PREDICTED: protein NRT1/ PTR FAMILY 5.10 isoform X1 [Solanum lycopersicum].
TRINITY_DN54437_c0_g3_i1	4.89184	6.4433e-10	7.21205	35.2802	No hits found	-	-	-	-	-	No hits found	-	-	-	-
TRINITY_DN50857_c3_g17_i1	4.79714	2.432e-06	10.573	50.7201	AT3G04400.1	Ribosomal protein L14p/L23e family protein	Symbols: emb2171	494	6,00E-64	93.9	g311.t1		506	5,00E-62	98.9	XP_002335793 predicted protein [Populus trichocarpa].	K02894	large subunit ribosomal protein L23e
TRINITY_DN53325_c3_g5_i3	4.79068	2.60789e-11	8.41665	40.3215	AT3G12500.1	basic chitinase	Symbols: ATHCHIB, PR3, PR-3, CHI-B, B-CHI, HCHIB	620	9,00E-78	61.3	g15872.t1		657	6,00E-84	93.8	XP_002269972 PREDICTED: basic endochitinase [Vitis vinifera].	K01183	chitinase [EC:3.2.1.14]
TRINITY_DN56723_c3_g4_i1	4.73502	1.79027e-05	4.5766	21.6703	No hits found	-	-	-	-	-	No hits found	-	-	-	-
TRINITY_DN55402_c2_g7_i1	4.6688	0.00802008	12.0036	56.0426	No hits found	-	-	-	-	-	g13146.t1		224	1,00E-23	65.3	No BLAST Hit
TRINITY_DN49298_c1_g3_i1	4.62171	2.02517e-12	9.77199	45.1633	No hits found	-	-	-	-	-	No hits found	-	-	-	-
TRINITY_DN56974_c4_g5_i5	4.61879	1.28821e-06	8.22983	38.0119	AT5G39190.1	germin-like protein 2	Symbols: GLP2A, ATGER2, GER2	519	3,00E-63	56	g27466.t1		1010	4,00E-137	99	XP_004134617 PREDICTED: putative germin-like protein 2-1 [Cucumis sativus].
TRINITY_DN37097_c0_g1_i1	4.61295	7.80495e-09	25.753	118.797	AT4G25810.1	xyloglucan endotransglycosylase 6	Symbols: XTR6, XTH23	545	2,00E-68	68.2	g24517.t1		586	9,00E-75	77.8	XP_002273742 PREDICTED: probable xyloglucan endotransglucosylase/hydrolase protein 23 [Vitis vinifera].	K14504	xyloglucan:xyloglucosyl transferase TCH4 [EC:2.4.1.207]
TRINITY_DN47783_c1_g1_i1	4.58278	0	21.6275	99.1143	No hits found	-	-	-	-	-	No hits found	-	-	-	-
TRINITY_DN54461_c2_g1_i1	4.51872	0	21.8341	98.6623	No hits found	-	-	-	-	-	No hits found	-	-	-	-
TRINITY_DN19277_c0_g4_i1	4.47964	0.0381521	2.44316	10.9445	No hits found	-	-	-	-	-	No hits found	-	-	-	-
TRINITY_DN44389_c0_g1_i1	4.45091	0.0195938	2.70173	12.0252	AT3G47640.3	basic helix-loop-helix (bHLH) DNA-binding superfamily protein	Symbols: PYE	329	1,00E-34	34.5	g8562.t1		1234	9,00E-169	94.4	XP_002283289 PREDICTED: transcription factor bHLH47-like [Vitis vinifera].
TRINITY_DN47642_c0_g1_i1	4.42457	0.00935471	2.98447	13.205	No hits found	-	-	-	-	-	No hits found	-	-	-	-
TRINITY_DN5537_c0_g1_i1	4.41692	1.8971e-05	5.1573	22.7794	No hits found	-	-	-	-	-	No hits found	-	-	-	-
TRINITY_DN53325_c3_g16_i2	4.40086	0.00579977	3.18639	14.0229	No hits found	-	-	-	-	-	No hits found	-	-	-	-
TRINITY_DN58463_c6_g1_i4	4.37894	0	15.4429	67.6234	AT1G01580.1	ferric reduction oxidase 2	Symbols: FRO2, FRD1, ATFRO2	2186	0	60	g8612.t1		2173	0	91.1	XP_002511897 ferric-chelate reductase, putative [Ricinus communis].
TRINITY_DN56974_c4_g5_i2	4.33392	8.0432e-11	22.1738	96.0995	No hits found	-	-	-	-	-	No hits found	-	-	-	-
TRINITY_DN56017_c4_g6_i1	4.3267	0.0442797	2.5477	11.0231	No hits found	-	-	-	-	-	No hits found	-	-	-	-
TRINITY_DN47328_c0_g2_i2	4.29322	0.00214376	3.70731	15.9163	AT5G05340.1	Peroxidase superfamily protein	Symbols:	545	1,00E-66	60.4	g25101.t1		895	2,00E-119	97.3	XP_002281731 PREDICTED: peroxidase P7 [Vitis vinifera].	K00430	peroxidase [EC:1.11.1.7]
TRINITY_DN56558_c1_g5_i2	4.25617	7.19413e-07	6.72362	28.6169	No hits found	-	-	-	-	-	No hits found	-	-	-	-
TRINITY_DN45949_c2_g1_i3	4.22528	0.000307271	4.54087	19.1865	AT3G48740.1	Nodulin MtN3 family protein	Symbols: SWEET11, AtSWEET11	622	7,00E-78	50.2	g17458.t1		543	3,00E-66	54	XP_004241452 PREDICTED: bidirectional sugar transporter SWEET12-like [Solanum lycopersicum].	K15382	solute carrier family 50 (sugar transporter)
TRINITY_DN58959_c4_g12_i1	4.19848	0	65.7577	276.082	No hits found	-	-	-	-	-	g2029.t1		484	4,00E-60	89.5	NP_001142956 uncharacterized protein LOC100275407 [Zea mays].
TRINITY_DN47328_c0_g1_i1	4.19187	0.00101592	4.15692	17.4253	AT5G05340.1	Peroxidase superfamily protein	Symbols:	535	7,00E-66	68.6	g25101.t1		800	9,00E-106	92.3	XP_002281731 PREDICTED: peroxidase P7 [Vitis vinifera].	K00430	peroxidase [EC:1.11.1.7]
TRINITY_DN57981_c2_g7_i1	4.15554	9.0368e-05	5.15768	21.433	No hits found	-	-	-	-	-	No hits found	-	-	-	-
TRINITY_DN43413_c0_g3_i1	4.13068	0.00137471	4.983	20.5832	AT1G24020.2	MLP-like protein 423	Symbols: MLP423	161	9,00E-14	40.5	g16069.t1		648	6,00E-86	95.4	XP_002274108 PREDICTED: major allergen Pru ar 1 [Vitis vinifera].
TRINITY_DN48527_c0_g5_i1	4.07889	0.0345274	2.9348	11.9707	No hits found	-	-	-	-	-	g4961.t1		134	3,00E-11	47.1	No BLAST Hit
TRINITY_DN56558_c1_g8_i1	4.02729	1.96815e-11	11.653	46.9299	AT5G53550.2	YELLOW STRIPE like 3	Symbols: YSL3	1628	0	77.9	g3322.t1		1913	0	98.5	XP_002515673 oligopeptide transporter, putative [Ricinus communis].
TRINITY_DN56558_c1_g8_i4	3.99957	1.69147e-08	9.06848	36.27	AT5G53550.2	YELLOW STRIPE like 3	Symbols: YSL3	1632	0	78.1	g3322.t1		1894	0	98	XP_002515673 oligopeptide transporter, putative [Ricinus communis].
TRINITY_DN46438_c2_g3_i8	3.97728	1.32076e-07	8.3142	33.068	No hits found	-	-	-	-	-	No hits found	-	-	-	-
TRINITY_DN55402_c2_g5_i1	3.9619	0.00482534	6.06034	24.0104	No hits found	-	-	-	-	-	No hits found	-	-	-	-
TRINITY_DN44285_c0_g1_i2	3.91731	6.25391e-05	5.94214	23.2772	AT1G21010.1	unknown protein; FUNCTIONS IN: molecular_function unknown; INVOLVED IN: N-terminal protein myristoylation; LOCATED IN: cellular_component unknown; EXPRESSED IN: 24 plant structures; EXPRESSED DURING: 14 growth stages; BEST Arabidopsis thaliana protein match is: unknown protein (TAIR:AT1G76600.1); Has 206 Blast hits to 206 proteins in 13 species: Archae - 0; Bacteria - 0; Metazoa - 0; Fungi - 0; P…	Symbols:	418	1,00E-47	40.7	g19696.t1		944	2,00E-125	86.7	XP_002277121 PREDICTED: uncharacterized protein LOC100240987 [Vitis vinifera].
TRINITY_DN58463_c6_g2_i1	3.89054	0.000154449	5.61345	21.8394	No hits found	-	-	-	-	-	No hits found	-	-	-	-
TRINITY_DN48046_c0_g3_i3	3.86843	0.0301124	3.31901	12.8394	No hits found	-	-	-	-	-	No hits found	-	-	-	-
TRINITY_DN42325_c0_g1_i1	3.85075	5.18188e-07	8.26847	31.8398	No hits found	-	-	-	-	-	No hits found	-	-	-	-
TRINITY_DN59100_c2_g10_i1	3.83253	1.57749e-05	6.8185	26.1321	AT3G09270.1	glutathione S-transferase TAU 8	Symbols: ATGSTU8, GSTU8	146	3,00E-12	38.4	g37945.t1		374	1,00E-46	90.9	XP_003529956 PREDICTED: glutathione transferase GST 23-like [Glycine max].	K00799	glutathione S-transferase [EC:2.5.1.18]
TRINITY_DN48200_c0_g1_i2	3.81657	0.029488	10.064	38.4099	AT4G16260.1	Glycosyl hydrolase superfamily protein	Symbols:	1030	2,00E-136	57.2	g30687.t1		1692	0	97.2	XP_002277169 PREDICTED: glucan endo-1,3-beta-glucosidase, basic vacuolar isoform [Vitis vinifera].
TRINITY_DN46689_c2_g1_i4	3.80587	7.10646e-06	7.41941	28.2373	No hits found	-	-	-	-	-	No hits found	-	-	-	-
TRINITY_DN49298_c1_g2_i1	3.76361	0	151.916	571.754	No hits found	-	-	-	-	-	No hits found	-	-	-	-
TRINITY_DN57759_c2_g9_i1	3.73279	0	31.5633	117.819	AT1G60710.1	NAD(P)-linked oxidoreductase superfamily protein	Symbols: ATB2	434	9,00E-53	77.6	g7920.t1		480	1,00E-61	88.5	XP_002535506 aldo/keto reductase, putative [Ricinus communis].
TRINITY_DN49524_c1_g3_i1	3.70786	0	633.695	2349.65	No hits found	-	-	-	-	-	No hits found	-	-	-	-
TRINITY_DN48275_c1_g2_i1	3.65792	8.40406e-06	7.7961	28.5175	AT1G04560.1	AWPM-19-like family protein	Symbols:	578	5,00E-74	72.4	No hits found	-	-	-	-
TRINITY_DN58463_c6_g1_i1	3.65682	0.0082104	5.972	21.8386	AT1G01580.1	ferric reduction oxidase 2	Symbols: FRO2, FRD1, ATFRO2	1997	0	57.5	g8612.t1		2163	0	95.2	XP_002511897 ferric-chelate reductase, putative [Ricinus communis].
TRINITY_DN46689_c2_g2_i2	3.6331	5.23754e-07	13.3336	48.4425	No hits found	-	-	-	-	-	No hits found	-	-	-	-
TRINITY_DN49507_c2_g2_i1	3.62887	0.0234388	3.91514	14.2075	AT3G26040.1	HXXXD-type acyl-transferase family protein	Symbols:	227	3,00E-22	49.6	g17923.t1		496	8,00E-61	95.9	XP_002267341 PREDICTED: vinorine synthase [Vitis vinifera].
TRINITY_DN49450_c1_g2_i1	3.61392	0.0333525	3.75012	13.5526	AT1G24020.2	MLP-like protein 423	Symbols: MLP423	146	4,00E-12	40.2	g8570.t1		474	1,00E-60	94.8	XP_002274108 PREDICTED: major allergen Pru ar 1 [Vitis vinifera].
TRINITY_DN43264_c0_g1_i1	3.60816	2.02517e-12	72.5228	261.674	No hits found	-	-	-	-	-	No hits found	-	-	-	-
TRINITY_DN50029_c0_g7_i1	3.59821	0	20.9823	75.4988	AT1G60690.1	NAD(P)-linked oxidoreductase superfamily protein	Symbols:	391	1,00E-46	72.8	g7921.t1		469	5,00E-60	93.5	XP_003531918 PREDICTED: probable aldo-keto reductase 2-like isoformX1 [Glycine max].
TRINITY_DN37596_c0_g1_i1	3.59359	1.62196e-06	13.6178	48.9369	No hits found	-	-	-	-	-	No hits found	-	-	-	-
TRINITY_DN59102_c1_g1_i1	3.56599	0.0281538	3.94253	14.059	No hits found	-	-	-	-	-	No hits found	-	-	-	-
TRINITY_DN43955_c0_g2_i1	3.51604	9.0368e-05	7.17209	25.2174	No hits found	-	-	-	-	-	No hits found	-	-	-	-
TRINITY_DN56558_c1_g5_i5	3.49311	1.1862e-06	9.63557	33.6581	AT5G53550.2	YELLOW STRIPE like 3	Symbols: YSL3	665	1,00E-82	75.8	g1047.t1		620	3,00E-76	70.6	XP_002280483 PREDICTED: metal-nicotianamine transporter YSL1 [Vitis vinifera].
TRINITY_DN47565_c5_g1_i1	3.49088	0	33.5766	117.212	AT1G22540.1	Major facilitator superfamily protein	Symbols:	208	2,00E-20	61.4	g27398.t1		369	2,00E-43	95.7	XP_004241845 PREDICTED: protein NRT1/ PTR FAMILY 5.10 isoform X1 [Solanum lycopersicum].
TRINITY_DN49699_c3_g1_i1	3.48914	4.18843e-11	15.08	52.616	No hits found	-	-	-	-	-	No hits found	-	-	-	-
TRINITY_DN49298_c1_g10_i5	3.45461	0.00143682	8.77858	30.3265	No hits found	-	-	-	-	-	No hits found	-	-	-	-
TRINITY_DN47637_c0_g1_i2	3.43594	0.000805145	6.2638	21.522	AT4G26220.1	S-adenosyl-L-methionine-dependent methyltransferases superfamily protein	Symbols:	781	1,00E-101	64	g25045.t1		1126	1,00E-153	90.8	XP_002514167 o-methyltransferase, putative [Ricinus communis].	K00588	caffeoyl-CoA O-methyltransferase [EC:2.1.1.104]
TRINITY_DN54628_c2_g2_i6	3.43057	0	26.357	90.4197	AT1G55910.1	zinc transporter 11 precursor	Symbols: ZIP11	1037	2,00E-136	64.7	g8317.t1		1474	0	95.1	XP_003532170 PREDICTED: zinc transporter 2-like [Glycine max].	K14709	solute carrier family 39 (zinc transporter), member 1/2/3
TRINITY_DN57981_c2_g5_i1	3.40884	0.000334559	6.88209	23.46	AT5G51950.1	Glucose-methanol-choline (GMC) oxidoreductase family protein	Symbols:	1189	2,00E-157	55.3	g14389.t1		1867	0	91.3	XP_004240745 PREDICTED: protein HOTHEAD isoform X1 [Solanum lycopersicum].	K00108	choline dehydrogenase [EC:1.1.99.1]
TRINITY_DN58104_c2_g3_i1	3.40232	0.0413074	4.12592	14.0377	AT4G10270.1	Wound-responsive family protein	Symbols:	162	2,00E-15	58.7	g30888.t1		314	3,00E-38	96.8	XP_002274988 PREDICTED: uncharacterized protein LOC100256196 [Vitis vinifera].
TRINITY_DN46912_c0_g1_i1	3.39006	1.05914e-12	18.3203	62.107	AT5G59040.1	copper transporter 3	Symbols: COPT3	225	2,00E-22	44.2	g34877.t1		605	2,00E-79	96.7	XP_002280088 PREDICTED: copper transporter 1 [Vitis vinifera].	K14686	solute carrier family 31 (copper transporter), member 1
TRINITY_DN39045_c0_g3_i4	3.37988	3.66267e-07	24.4131	82.5132	AT4G25810.1	xyloglucan endotransglycosylase 6	Symbols: XTR6, XTH23	659	2,00E-85	68.7	g32608.t1		678	2,00E-88	70.4	XP_002273742 PREDICTED: probable xyloglucan endotransglucosylase/hydrolase protein 23 [Vitis vinifera].	K08235	xyloglucan:xyloglucosyl transferase [EC:2.4.1.207]
TRINITY_DN57957_c3_g4_i3	3.36656	1.92469e-06	257.519	866.953	No hits found	-	-	-	-	-	No hits found	-	-	-	-
TRINITY_DN54411_c1_g5_i1	3.35281	3.22959e-05	8.53813	28.6268	AT3G12900.1	2-oxoglutarate (2OG) and Fe(II)-dependent oxygenase superfamily protein	Symbols:	656	1,00E-83	52.8	g22124.t1		1178	2,00E-163	93.6	XP_002306414 oxidoreductase family protein [Populus trichocarpa].
TRINITY_DN47642_c0_g1_i3	3.33951	5.10355e-06	9.70895	32.4232	AT2G42750.1	DNAJ heat shock N-terminal domain-containing protein	Symbols:	1004	2,00E-133	68.3	No hits found	-	-	-	-
TRINITY_DN49896_c2_g2_i1	3.33446	0.00388616	8.70606	29.03	No hits found	-	-	-	-	-	No hits found	-	-	-	-
TRINITY_DN56974_c4_g5_i4	3.32887	6.38457e-07	25.2927	84.1961	AT5G39190.1	germin-like protein 2	Symbols: GLP2A, ATGER2, GER2	572	3,00E-71	55.5	g27466.t1		1008	9,00E-137	98.5	XP_004134617 PREDICTED: putative germin-like protein 2-1 [Cucumis sativus].
TRINITY_DN56558_c1_g9_i1	3.30855	0.0104669	5.21685	17.2602	AT5G53550.2	YELLOW STRIPE like 3	Symbols: YSL3	391	7,00E-45	71.3	g1047.t1		385	4,00E-44	68.1	XP_002280483 PREDICTED: metal-nicotianamine transporter YSL1 [Vitis vinifera].
TRINITY_DN57759_c2_g16_i1	3.27934	0.0134927	14.1983	46.561	AT1G60690.1	NAD(P)-linked oxidoreductase superfamily protein	Symbols:	308	5,00E-35	80.3	g7921.t1		342	2,00E-41	94	XP_003531918 PREDICTED: probable aldo-keto reductase 2-like isoformX1 [Glycine max].
TRINITY_DN46689_c2_g1_i1	3.26687	0	30.0425	98.1447	AT1G22570.1	Major facilitator superfamily protein	Symbols:	306	5,00E-33	58.7	g30031.t1		402	3,00E-48	79.4	XP_004241845 PREDICTED: protein NRT1/ PTR FAMILY 5.10 isoform X1 [Solanum lycopersicum].
TRINITY_DN52702_c1_g1_i1	3.25351	5.20661e-06	10.2536	33.3602	AT4G14465.1	AT-hook motif nuclear-localized protein 20	Symbols: AHL20	614	2,00E-75	61.2	g12291.t1		946	9,00E-126	94.4	No BLAST Hit
TRINITY_DN57306_c3_g8_i1	3.25049	1.16773e-07	192.878	626.947	No hits found	-	-	-	-	-	No hits found	-	-	-	-
TRINITY_DN46691_c1_g1_i2	3.21586	0	108.458	348.785	No hits found	-	-	-	-	-	No hits found	-	-	-	-
TRINITY_DN54411_c1_g3_i1	3.19988	0.0269648	4.99168	15.9728	AT3G12900.1	2-oxoglutarate (2OG) and Fe(II)-dependent oxygenase superfamily protein	Symbols:	433	6,00E-51	59.9	g22995.t1		572	3,00E-71	87.3	XP_002306414 oxidoreductase family protein [Populus trichocarpa].	K06892	K06892
TRINITY_DN58246_c2_g6_i2	3.18447	0.0200434	6.04479	19.2495	No hits found	-	-	-	-	-	g25610.t1		834	1,00E-108	85	XP_003553557 PREDICTED: neurofilament medium polypeptide-like [Glycine max].
TRINITY_DN57125_c1_g5_i2	3.1835	0.000191444	119.358	379.977	No hits found	-	-	-	-	-	No hits found	-	-	-	-
TRINITY_DN53591_c0_g1_i1	3.17937	0.0345274	4.89149	15.5519	No hits found	-	-	-	-	-	No hits found	-	-	-	-
TRINITY_DN54759_c0_g6_i6	3.16704	1.0607e-08	14.9619	47.3849	AT1G54130.1	RELA/SPOT homolog 3	Symbols: RSH3, AT-RSH3, ATRSH3	1586	0	61.5	g16686.t1		1521	0	60.8	XP_002298089 predicted protein, partial [Populus trichocarpa].
TRINITY_DN46689_c2_g2_i1	3.16688	0	64.8308	205.311	AT1G72120.1	Major facilitator superfamily protein	Symbols:	704	5,00E-88	56.2	g27398.t1		1253	1,00E-172	95.8	XP_004241845 PREDICTED: protein NRT1/ PTR FAMILY 5.10 isoform X1 [Solanum lycopersicum].
TRINITY_DN41332_c0_g1_i2	3.16537	0.00011601	8.82152	27.9233	No hits found	-	-	-	-	-	No hits found	-	-	-	-
TRINITY_DN57911_c0_g1_i1	3.15883	1.59443e-09	228.095	720.513	No hits found	-	-	-	-	-	No hits found	-	-	-	-
TRINITY_DN46689_c2_g1_i2	3.13523	0.00202226	7.03474	22.0555	AT1G22570.1	Major facilitator superfamily protein	Symbols:	250	9,00E-27	67.2	g15392.t1		345	7,00E-42	94.5	XP_002338933 predicted protein [Populus trichocarpa].
TRINITY_DN45149_c1_g10_i1	3.11138	0.00467723	47.7502	148.569	No hits found	-	-	-	-	-	No hits found	-	-	-	-
TRINITY_DN33119_c0_g1_i1	3.11019	0.000478188	8.15664	25.3687	No hits found	-	-	-	-	-	No hits found	-	-	-	-
TRINITY_DN54921_c4_g9_i1	3.10571	0	52.3823	162.684	No hits found	-	-	-	-	-	No hits found	-	-	-	-
TRINITY_DN50430_c0_g6_i4	3.09048	0.00209427	7.24633	22.3947	AT5G39890.1	Protein of unknown function (DUF1637)	Symbols:	821	7,00E-106	58.4	g12246.t1		1351	0	93.2	XP_003543744 PREDICTED: 2-aminoethanethiol dioxygenase-like [Glycine max].	K10712	cysteamine dioxygenase [EC:1.13.11.19]
TRINITY_DN41244_c0_g1_i1	3.07922	1.61427e-07	14.0565	43.2831	No hits found	-	-	-	-	-	No hits found	-	-	-	-
TRINITY_DN58104_c2_g11_i1	3.07077	0.000449809	8.4532	25.9578	AT4G10265.1	Wound-responsive family protein	Symbols:	169	9,00E-17	66	g30888.t1		254	1,00E-29	94	XP_002274988 PREDICTED: uncharacterized protein LOC100256196 [Vitis vinifera].
TRINITY_DN58246_c2_g1_i3	3.06086	4.5493e-05	10.2017	31.2259	AT5G03380.2	Heavy metal transport/detoxification superfamily protein	Symbols:	148	8,00E-12	32.1	g25610.t1		510	2,00E-64	86.8	XP_003553557 PREDICTED: neurofilament medium polypeptide-like [Glycine max].
TRINITY_DN55258_c0_g3_i1	3.04572	0.000196529	9.20708	28.0422	No hits found	-	-	-	-	-	No hits found	-	-	-	-
TRINITY_DN56050_c3_g3_i1	3.02193	0.0277896	5.65776	17.0974	AT1G09560.1	germin-like protein 5	Symbols: GLP5	408	2,00E-50	76.8	g19595.t1		480	2,00E-61	91.8	XP_002278736 PREDICTED: germin-like protein 2 [Vitis vinifera].
TRINITY_DN49142_c1_g7_i7	3.01978	8.82213e-06	11.712	35.3676	AT3G18290.1	zinc finger protein-related	Symbols: EMB2454, BTS	2782	0	61.8	g7030.t1		2898	0	97.8	XP_002279535 PREDICTED: uncharacterized protein LOC100255880 [Vitis vinifera].	K16276	zinc finger protein-like protein
TRINITY_DN57306_c3_g4_i15	2.9869	0	180.419	538.892	No hits found	-	-	-	-	-	No hits found	-	-	-	-
TRINITY_DN54759_c0_g1_i2	2.97677	3.30637e-08	16.3711	48.7332	AT1G54130.1	RELA/SPOT homolog 3	Symbols: RSH3, AT-RSH3, ATRSH3	603	7,00E-72	64.8	g21828.t1		965	5,00E-131	97.3	XP_002273796 PREDICTED: probable GTP diphosphokinase RSH3, chloroplastic [Vitis vinifera].
TRINITY_DN49142_c1_g5_i1	2.95468	2.27438e-10	20.4332	60.3735	AT3G18290.1	zinc finger protein-related	Symbols: EMB2454, BTS	1238	5,00E-156	78.8	g7030.t1		1532	0	97.9	XP_002279535 PREDICTED: uncharacterized protein LOC100255880 [Vitis vinifera].	K16276	zinc finger protein-like protein
TRINITY_DN54921_c4_g14_i1	2.94884	5.76592e-09	51.9677	153.244	AT1G10370.1	Glutathione S-transferase family protein	Symbols: GST30, ATGSTU17, GST30B, ERD9	350	2,00E-41	63.6	g22775.t1		498	6,00E-64	85.8	XP_002311870 predicted protein [Populus trichocarpa].	K00799	glutathione S-transferase [EC:2.5.1.18]
TRINITY_DN58246_c2_g4_i1	2.94098	4.10838e-08	16.6869	49.0758	No hits found	-	-	-	-	-	No hits found	-	-	-	-
TRINITY_DN51633_c0_g4_i1	2.93964	0.0141779	15.9441	46.8699	No hits found	-	-	-	-	-	No hits found	-	-	-	-
TRINITY_DN58756_c4_g6_i1	2.93699	2.19394e-11	22.6019	66.3814	No hits found	-	-	-	-	-	No hits found	-	-	-	-
TRINITY_DN57607_c2_g2_i14	2.90606	3.87121e-07	15.3782	44.6901	No hits found	-	-	-	-	-	No hits found	-	-	-	-
TRINITY_DN57957_c3_g4_i2	2.9007	3.09058e-05	152.49	442.328	No hits found	-	-	-	-	-	g40024.t1		173	3,00E-16	55.4	No BLAST Hit
TRINITY_DN58756_c4_g4_i1	2.88861	0.00850704	9.36106	27.0405	No hits found	-	-	-	-	-	g34785.t1		193	3,00E-19	85	XP_002263700 PREDICTED: crocetin glucosyltransferase, chloroplastic-like [Vitis vinifera].
TRINITY_DN54921_c4_g11_i1	2.88507	1.97302e-05	46.2691	133.49	AT1G10370.1	Glutathione S-transferase family protein	Symbols: GST30, ATGSTU17, GST30B, ERD9	340	3,00E-40	71.3	g22775.t1		446	4,00E-56	89.2	XP_002311870 predicted protein [Populus trichocarpa].	K00799	glutathione S-transferase [EC:2.5.1.18]
TRINITY_DN51179_c1_g2_i1	2.87149	1.70971e-05	12.6543	36.3366	No hits found	-	-	-	-	-	No hits found	-	-	-	-
TRINITY_DN58745_c1_g2_i1	2.85772	0.00319758	10.2332	29.2436	No hits found	-	-	-	-	-	No hits found	-	-	-	-
TRINITY_DN57125_c1_g4_i1	2.84829	4.86435e-06	13.9734	39.8004	AT5G25610.1	BURP domain-containing protein	Symbols: RD22, ATRD22	659	7,00E-82	57	g29299.t1		1099	1,00E-149	76.4	XP_002324250 predicted protein, partial [Populus trichocarpa].
TRINITY_DN50386_c1_g8_i2	2.83564	0.00465576	8.16284	23.1469	AT3G62550.1	Adenine nucleotide alpha hydrolases-like superfamily protein	Symbols:	403	8,00E-48	49.7	g21276.t1		586	1,00E-75	79.7	XP_004158722 PREDICTED: universal stress protein MJ0577-like isoform 2 [Cucumis sativus].
TRINITY_DN58246_c2_g8_i1	2.79307	4.37044e-05	12.6968	35.463	AT5G03380.1	Heavy metal transport/detoxification superfamily protein	Symbols:	180	1,00E-16	52.9	No hits found	-	-	-	-
TRINITY_DN57957_c3_g5_i1	2.79164	4.00725e-10	441.049	1231.25	No hits found	-	-	-	-	-	g6417.t1		182	1,00E-18	94.9	No BLAST Hit
TRINITY_DN58246_c2_g6_i1	2.78511	0.000123146	11.8322	32.9539	AT5G03380.2	Heavy metal transport/detoxification superfamily protein	Symbols:	238	6,00E-22	37.5	g25610.t1		843	4,00E-110	88.4	XP_003553557 PREDICTED: neurofilament medium polypeptide-like [Glycine max].
TRINITY_DN58246_c2_g2_i4	2.78464	0.00604767	8.27241	23.0357	No hits found	-	-	-	-	-	No hits found	-	-	-	-
TRINITY_DN44900_c3_g5_i6	2.73845	0.00111107	25.451	69.6962	AT5G25610.1	BURP domain-containing protein	Symbols: RD22, ATRD22	119	5,00E-08	36	g29299.t1		464	2,00E-57	69	XP_002324250 predicted protein, partial [Populus trichocarpa].
TRINITY_DN58393_c0_g2_i1	2.73771	2.11933e-05	13.9904	38.3015	No hits found	-	-	-	-	-	No hits found	-	-	-	-
TRINITY_DN95872_c0_g2_i1	2.7268	8.02846e-06	18.7451	51.1142	No hits found	-	-	-	-	-	No hits found	-	-	-	-
TRINITY_DN57856_c5_g3_i2	2.71326	0.00246945	9.71086	26.3481	AT5G49630.1	amino acid permease 6	Symbols: AAP6	1052	5,00E-139	77.6	g34104.t1		840	3,00E-109	61.9	NP_001234606 amino acid transporter [Solanum lycopersicum].
TRINITY_DN49450_c1_g2_i4	2.71061	0.00803949	38.3805	104.035	AT1G24020.2	MLP-like protein 423	Symbols: MLP423	154	4,00E-13	36	g8570.t1		592	4,00E-78	91.1	XP_002274108 PREDICTED: major allergen Pru ar 1 [Vitis vinifera].
TRINITY_DN54756_c3_g2_i6	2.70692	5.79243e-06	29.8833	80.8917	No hits found	-	-	-	-	-	No hits found	-	-	-	-
TRINITY_DN102964_c0_g1_i1	2.70604	0.0036796	13.2702	35.9096	No hits found	-	-	-	-	-	No hits found	-	-	-	-
TRINITY_DN55881_c1_g1_i1	2.70433	6.75608e-06	42.2829	114.347	No hits found	-	-	-	-	-	g30635.t1		196	7,00E-20	87.5	XP_004171130 PREDICTED: germin-like protein 5-1-like [Cucumis sativus].
TRINITY_DN41244_c0_g1_i2	2.6974	0.0121244	35.3285	95.295	No hits found	-	-	-	-	-	No hits found	-	-	-	-
TRINITY_DN56326_c0_g1_i2	2.67762	6.19112e-08	20.6151	55.1992	AT5G59520.1	ZRT/IRT-like protein 2	Symbols: ZIP2	918	1,00E-119	60.3	g8317.t1		975	2,00E-128	61.2	XP_003532170 PREDICTED: zinc transporter 2-like [Glycine max].	K14709	solute carrier family 39 (zinc transporter), member 1/2/3
TRINITY_DN57957_c3_g4_i1	2.67608	0	166.042	444.341	No hits found	-	-	-	-	-	g40024.t1		179	5,00E-17	57.1	No BLAST Hit
TRINITY_DN41448_c0_g1_i1	2.66826	0.00110009	10.9691	29.2685	AT5G63160.1	BTB and TAZ domain protein 1	Symbols: BT1	347	4,00E-39	62.2	g10527.t1		634	1,00E-82	96.1	XP_002511276 protein binding protein, putative [Ricinus communis].
TRINITY_DN47936_c1_g1_i5	2.65006	0.00641286	9.30035	24.6465	AT2G27550.1	centroradialis	Symbols: ATC	622	2,00E-79	67.7	No hits found	-	-	-	-
TRINITY_DN57386_c0_g6_i8	2.64913	0.000805145	11.4852	30.4258	No hits found	-	-	-	-	-	No hits found	-	-	-	-
TRINITY_DN42616_c1_g1_i1	2.63904	0	35.9994	95.0038	No hits found	-	-	-	-	-	No hits found	-	-	-	-
TRINITY_DN56050_c3_g10_i1	2.60384	1.88646e-09	25.7341	67.0075	AT1G09560.1	germin-like protein 5	Symbols: GLP5	307	1,00E-35	65.1	g30635.t1		418	4,00E-52	93.2	XP_004171130 PREDICTED: germin-like protein 5-1-like [Cucumis sativus].
TRINITY_DN49896_c2_g1_i1	2.58737	0.040335	7.88392	20.3986	No hits found	-	-	-	-	-	No hits found	-	-	-	-
TRINITY_DN57957_c3_g1_i1	2.58587	0.00130061	570.738	1475.85	No hits found	-	-	-	-	-	No hits found	-	-	-	-
TRINITY_DN56918_c5_g1_i1	2.57345	2.81555e-11	50.9872	131.213	No hits found	-	-	-	-	-	No hits found	-	-	-	-
TRINITY_DN57125_c1_g20_i1	2.55044	8.8872e-08	190.796	486.613	No hits found	-	-	-	-	-	g29299.t1		180	3,00E-17	71.2	XP_002324250 predicted protein, partial [Populus trichocarpa].
TRINITY_DN44690_c0_g4_i2	2.52678	9.01987e-10	31.2387	78.9334	AT4G38470.1	ACT-like protein tyrosine kinase family protein	Symbols:	554	8,00E-66	62.7	g5070.t1		923	4,00E-124	93	XP_004290754 PREDICTED: protein-tyrosine kinase 2-beta-like [Fragaria vesca subsp. vesca].
TRINITY_DN48189_c5_g1_i1	2.52569	0.00779586	10.3236	26.0743	No hits found	-	-	-	-	-	No hits found	-	-	-	-
TRINITY_DN55382_c4_g1_i1	2.50698	2.82864e-05	66.0846	165.672	No hits found	-	-	-	-	-	No hits found	-	-	-	-
TRINITY_DN54921_c4_g19_i1	2.50538	0.035875	44.1876	110.706	AT1G10370.1	Glutathione S-transferase family protein	Symbols: GST30, ATGSTU17, GST30B, ERD9	331	8,00E-39	62.1	g22775.t1		478	6,00E-61	85.3	XP_002311870 predicted protein [Populus trichocarpa].	K00799	glutathione S-transferase [EC:2.5.1.18]
TRINITY_DN35858_c0_g2_i1	2.48961	0.000770326	13.6113	33.8869	No hits found	-	-	-	-	-	No hits found	-	-	-	-
TRINITY_DN57856_c5_g7_i1	2.48087	1.38179e-06	22.9652	56.9737	AT5G49630.1	amino acid permease 6	Symbols: AAP6	1363	0	80.6	g13987.t1		1097	4,00E-146	61.4	XP_002307053 amino acid permease, partial [Populus trichocarpa].
TRINITY_DN57759_c2_g18_i1	2.4602	1.55096e-11	181.654	446.904	AT1G60680.1	NAD(P)-linked oxidoreductase superfamily protein	Symbols:	354	4,00E-41	76.7	g25797.t1		422	1,00E-53	93.2	XP_003621702 Aldo/keto reductase [Medicago truncatula].
TRINITY_DN54921_c4_g10_i2	2.44864	1.88708e-06	27.1207	66.4087	No hits found	-	-	-	-	-	No hits found	-	-	-	-
TRINITY_DN53744_c0_g2_i1	2.4464	0.00547675	14.602	35.7223	AT4G31180.2	Class II aminoacyl-tRNA and biotin synthetases superfamily protein	Symbols:	307	6,00E-32	48.9	g17663.t1		786	6,00E-106	94.1	XP_002283440 PREDICTED: aspartate--tRNA ligase, cytoplasmic [Vitis vinifera].
TRINITY_DN26106_c0_g1_i1	2.43303	0.0269351	9.8187	23.8892	No hits found	-	-	-	-	-	No hits found	-	-	-	-
TRINITY_DN59282_c9_g1_i1	2.42004	6.42602e-08	26.9748	65.28	AT3G27060.1	Ferritin/ribonucleotide reductase-like family protein	Symbols: TSO2, ATTSO2	1478	0	83.7	g638.t1		1755	0	98.8	XP_002509510 ribonucleoside-diphosphate reductase small chain, putative [Ricinus communis].	K10808	ribonucleoside-diphosphate reductase subunit M2 [EC:1.17.4.1]
TRINITY_DN35748_c0_g5_i1	2.39457	0.00806365	16.8533	40.3565	No hits found	-	-	-	-	-	No hits found	-	-	-	-
TRINITY_DN51544_c2_g13_i1	2.39324	5.16852e-09	181.679	434.801	No hits found	-	-	-	-	-	No hits found	-	-	-	-
TRINITY_DN50449_c4_g3_i2	2.38619	0.000388892	60.6427	144.705	No hits found	-	-	-	-	-	No hits found	-	-	-	-
TRINITY_DN46451_c1_g1_i2	2.35341	0.0385386	15.26	35.913	AT3G22370.1	alternative oxidase 1A	Symbols: AOX1A, ATAOX1A	1286	4,00E-175	69	No hits found	-	-	-	-
TRINITY_DN58974_c4_g3_i1	2.34967	0.000310761	334.16	785.167	AT1G70830.5	MLP-like protein 28	Symbols: MLP28	358	3,00E-43	56.4	g36885.t1		530	1,00E-69	92.6	XP_004240136 PREDICTED: kirola-like [Solanum lycopersicum].
TRINITY_DN58709_c7_g1_i3	2.34375	4.15653e-08	30.09	70.5234	No hits found	-	-	-	-	-	No hits found	-	-	-	-
TRINITY_DN57125_c1_g17_i1	2.34302	0	588.763	1379.49	AT5G25610.1	BURP domain-containing protein	Symbols: RD22, ATRD22	227	2,00E-23	61.3	g37692.t1		368	5,00E-44	95.9	XP_002308621 predicted protein [Populus trichocarpa].
TRINITY_DN55519_c2_g4_i4	2.34238	0.00194618	18.9678	44.4297	AT3G53010.1	Domain of unknown function (DUF303)	Symbols:	187	1,00E-17	61.7	g30832.t1		317	3,00E-37	98.4	XP_002510156 conserved hypothetical protein [Ricinus communis].
TRINITY_DN59243_c9_g1_i1	2.33504	0.00181914	16.3161	38.0988	AT5G63160.1	BTB and TAZ domain protein 1	Symbols: BT1	905	3,00E-119	67.3	g10527.t1		1210	2,00E-166	98.2	XP_002511276 protein binding protein, putative [Ricinus communis].
TRINITY_DN1320_c0_g1_i1	2.32423	0.0269302	11.2171	26.0711	No hits found	-	-	-	-	-	No hits found	-	-	-	-
TRINITY_DN57759_c2_g1_i1	2.32058	9.04277e-05	39.1443	90.8376	AT1G60690.1	NAD(P)-linked oxidoreductase superfamily protein	Symbols:	355	1,00E-41	90.3	g16741.t1		354	8,00E-42	90.3	XP_003531918 PREDICTED: probable aldo-keto reductase 2-like isoformX1 [Glycine max].
TRINITY_DN80695_c0_g1_i1	2.31027	0.000371781	17.8321	41.1969	No hits found	-	-	-	-	-	No hits found	-	-	-	-
TRINITY_DN44690_c0_g5_i1	2.30066	4.73179e-11	43.4827	100.039	AT4G38470.1	ACT-like protein tyrosine kinase family protein	Symbols:	373	2,00E-42	59.1	g5070.t1		456	4,00E-56	95.6	XP_004290754 PREDICTED: protein-tyrosine kinase 2-beta-like [Fragaria vesca subsp. vesca].
TRINITY_DN50449_c4_g3_i3	2.29495	0.0116107	77.622	178.138	No hits found	-	-	-	-	-	No hits found	-	-	-	-
TRINITY_DN54506_c1_g9_i2	2.29412	0.0414681	13.5942	31.1868	No hits found	-	-	-	-	-	g11928.t1		211	5,00E-26	84	XP_002282213 PREDICTED: uncharacterized protein LOC100259078 [Vitis vinifera].
TRINITY_DN57125_c1_g1_i1	2.28917	0	574.632	1315.43	AT5G25610.1	BURP domain-containing protein	Symbols: RD22, ATRD22	321	6,00E-36	61.1	g37692.t1		532	8,00E-68	94.4	XP_002308621 predicted protein [Populus trichocarpa].
TRINITY_DN32180_c0_g1_i1	2.28752	0	56.5716	129.409	No hits found	-	-	-	-	-	No hits found	-	-	-	-
TRINITY_DN51544_c2_g8_i1	2.28374	8.12974e-05	916.7	2093.51	AT1G70850.3	MLP-like protein 34	Symbols: MLP34	187	5,00E-18	47.4	g24641.t1		355	9,00E-44	94.6	XP_002315876 Csf-2 family protein [Populus trichocarpa].
TRINITY_DN57967_c1_g4_i1	2.27723	0.0111181	13.3129	30.3166	No hits found	-	-	-	-	-	g23674.t1		210	3,00E-20	96.2	XP_004233211 PREDICTED: protein argonaute 2-like [Solanum lycopersicum].
TRINITY_DN93139_c0_g1_i1	2.26888	0.00548228	14.936	33.888	No hits found	-	-	-	-	-	No hits found	-	-	-	-
TRINITY_DN49896_c1_g1_i1	2.26393	2.30223e-08	38.3434	86.8066	No hits found	-	-	-	-	-	No hits found	-	-	-	-
TRINITY_DN49896_c2_g4_i1	2.24764	8.95697e-05	24.2214	54.441	No hits found	-	-	-	-	-	No hits found	-	-	-	-
TRINITY_DN44690_c0_g1_i1	2.2436	3.36414e-06	32.7434	73.4631	AT4G35780.1	ACT-like protein tyrosine kinase family protein	Symbols:	962	2,00E-124	75.1	g3729.t1		792	5,00E-100	65.1	XP_004232532 PREDICTED: serine/threonine-protein kinase CTR1 [Solanum lycopersicum].
TRINITY_DN51544_c2_g4_i1	2.23129	2.09924e-05	90.5922	202.137	No hits found	-	-	-	-	-	No hits found	-	-	-	-
TRINITY_DN58092_c2_g1_i2	2.22645	8.85657e-10	206.366	459.463	AT3G16770.1	ethylene-responsive element binding protein	Symbols: RAP2.3, ATEBP, ERF72, EBP	110	6,00E-07	37.6	No hits found	-	-	-	-
TRINITY_DN48236_c1_g8_i1	2.22382	0.00802008	19.4108	43.1662	AT1G24020.2	MLP-like protein 423	Symbols: MLP423	159	1,00E-13	39.8	g24873.t1		751	6,00E-102	96.7	XP_002274108 PREDICTED: major allergen Pru ar 1 [Vitis vinifera].
TRINITY_DN58745_c1_g1_i1	2.22316	0.000149219	21.5656	47.9437	No hits found	-	-	-	-	-	No hits found	-	-	-	-
TRINITY_DN50747_c0_g1_i1	2.22135	4.3658e-05	23.7566	52.7717	No hits found	-	-	-	-	-	No hits found	-	-	-	-
TRINITY_DN39928_c0_g2_i3	2.21665	0	66.95	148.405	AT1G52690.2	Late embryogenesis abundant protein (LEA) family protein	Symbols:	131	2,00E-09	33.1	g36863.t1		330	3,00E-38	79.5	NP_175678 Late embryogenesis abundant protein (LEA) family protein [Arabidopsis thaliana].
TRINITY_DN55382_c4_g2_i3	2.19778	7.47657e-06	97.1504	213.516	AT2G34430.1	light-harvesting chlorophyll-protein complex II subunit B1	Symbols: LHB1B1, LHCB1.4	1177	6,00E-162	85.9	g27693.t1		1373	0	97.8	XP_002524616 chlorophyll A/B binding protein, putative [Ricinus communis].	K08912	light-harvesting complex II chlorophyll a/b binding protein 1
TRINITY_DN51544_c2_g5_i1	2.19768	4.95807e-05	945.245	2077.35	AT1G70840.1	MLP-like protein 31	Symbols: MLP31	335	8,00E-39	51.4	g24641.t1		533	5,00E-69	94.4	XP_002315876 Csf-2 family protein [Populus trichocarpa].
TRINITY_DN42548_c1_g2_i1	2.19577	0	82.8543	181.929	AT3G04120.1	glyceraldehyde-3-phosphate dehydrogenase C subunit 1	Symbols: GAPC, GAPC-1, GAPC1	904	4,00E-122	93.4	g4130.t1		863	9,00E-117	95.9	XP_002263145 PREDICTED: glyceraldehyde-3-phosphate dehydrogenase, cytosolic [Vitis vinifera].	K00134	glyceraldehyde 3-phosphate dehydrogenase [EC:1.2.1.12]
TRINITY_DN44550_c3_g2_i2	2.1944	2.71254e-05	27.1735	59.6296	No hits found	-	-	-	-	-	No hits found	-	-	-	-
TRINITY_DN49674_c0_g1_i1	2.19259	0.00547935	16.2145	35.5518	No hits found	-	-	-	-	-	No hits found	-	-	-	-
TRINITY_DN51544_c2_g14_i1	2.19187	0.00013723	40.0878	87.8673	No hits found	-	-	-	-	-	No hits found	-	-	-	-
TRINITY_DN40766_c1_g1_i1	2.18756	0	82.4705	180.409	AT1G13440.2	glyceraldehyde-3-phosphate dehydrogenase C2	Symbols: GAPC-2, GAPC2	590	4,00E-74	88.6	No hits found	-	-	-	-
TRINITY_DN45970_c3_g1_i8	2.17365	7.64723e-05	86.5998	188.238	No hits found	-	-	-	-	-	No hits found	-	-	-	-
TRINITY_DN51544_c2_g10_i1	2.17082	0.000759598	873.985	1897.26	AT1G70830.5	MLP-like protein 28	Symbols: MLP28	305	1,00E-35	55.3	g24641.t1		468	2,00E-60	93.7	XP_002315876 Csf-2 family protein [Populus trichocarpa].
TRINITY_DN55027_c7_g1_i1	2.1669	0.0478998	12.7934	27.7219	No hits found	-	-	-	-	-	No hits found	-	-	-	-
TRINITY_DN54662_c0_g4_i2	2.15458	0.0324402	14.6023	31.4618	AT1G78380.1	glutathione S-transferase TAU 19	Symbols: ATGSTU19, GST8, GSTU19	648	7,00E-84	74.7	g14605.t1		797	1,00E-106	97.4	XP_002264437 PREDICTED: probable glutathione S-transferase [Vitis vinifera].	K00799	glutathione S-transferase [EC:2.5.1.18]
TRINITY_DN53578_c0_g4_i6	2.15269	0	61.0209	131.359	No hits found	-	-	-	-	-	No hits found	-	-	-	-
TRINITY_DN52647_c0_g2_i2	2.14942	0.00803543	16.5531	35.5796	AT5G55410.2	Bifunctional inhibitor/lipid-transfer protein/seed storage 2S albumin superfamily protein	Symbols:	133	4,00E-11	36.1	g17934.t1		314	5,00E-38	84.9	XP_002529687 lipid binding protein, putative [Ricinus communis].
TRINITY_DN55382_c1_g7_i1	2.14188	0.0439044	15.2481	32.6594	AT2G34420.1	photosystem II light harvesting complex gene B1B2	Symbols: LHB1B2, LHCB1.5	485	2,00E-61	93.7	g27693.t1		495	5,00E-63	97.9	XP_002524616 chlorophyll A/B binding protein, putative [Ricinus communis].	K08912	light-harvesting complex II chlorophyll a/b binding protein 1
TRINITY_DN42548_c1_g1_i3	2.13937	0.000100134	25.2072	53.9277	No hits found	-	-	-	-	-	No hits found	-	-	-	-
TRINITY_DN57125_c1_g11_i1	2.12813	0.000270929	780.012	1659.97	AT5G25610.1	BURP domain-containing protein	Symbols: RD22, ATRD22	296	2,00E-32	59.8	g37692.t1		527	3,00E-67	95.2	XP_002308621 predicted protein [Populus trichocarpa].
TRINITY_DN58756_c4_g3_i2	2.12223	0	81.0556	172.018	AT4G15550.1	indole-3-acetate beta-D-glucosyltransferase	Symbols: IAGLU	1053	5,00E-138	44.4	g31726.t1		2132	0	88.6	XP_002263700 PREDICTED: crocetin glucosyltransferase, chloroplastic-like [Vitis vinifera].
TRINITY_DN57125_c1_g15_i1	2.11982	7.12591e-10	843.106	1787.23	No hits found	-	-	-	-	-	g29877.t1		335	1,00E-37	66.7	XP_002284286 PREDICTED: dehydration-responsive protein RD22 [Vitis vinifera].
TRINITY_DN54224_c0_g1_i1	2.10678	0.0226544	35.6062	75.0146	AT4G25200.1	mitochondrion-localized small heat shock protein 23.6	Symbols: ATHSP23.6-MITO, HSP23.6-MITO	452	9,00E-53	49.8	No hits found	-	-	-	-
TRINITY_DN57386_c0_g3_i1	2.10318	0.0468624	14.1409	29.7409	AT4G31500.1	cytochrome P450, family 83, subfamily B, polypeptide 1	Symbols: CYP83B1, SUR2, RNT1, RED1, ATR4	266	2,00E-28	58.4	g12277.t1		381	6,00E-45	88.8	XP_002278300 PREDICTED: cytochrome P450 71A1 [Vitis vinifera].
TRINITY_DN54921_c4_g16_i1	2.07448	2.32412e-05	30.8723	64.0439	AT1G10360.1	glutathione S-transferase TAU 18	Symbols: ATGSTU18, GST29, GSTU18	252	1,00E-27	68.1	g22775.t1		339	1,00E-40	91.3	XP_002311870 predicted protein [Populus trichocarpa].	K00799	glutathione S-transferase [EC:2.5.1.18]
TRINITY_DN57759_c2_g22_i1	2.07426	0	118.411	245.615	AT1G60690.1	NAD(P)-linked oxidoreductase superfamily protein	Symbols:	459	2,00E-56	82.6	g7920.t1		501	8,00E-65	88.1	XP_002535506 aldo/keto reductase, putative [Ricinus communis].
TRINITY_DN49896_c1_g3_i1	2.06881	0.0439044	15.1061	31.2517	No hits found	-	-	-	-	-	No hits found	-	-	-	-
TRINITY_DN55382_c1_g3_i1	2.06692	0.000329952	37.1029	76.6887	AT2G34420.1	photosystem II light harvesting complex gene B1B2	Symbols: LHB1B2, LHCB1.5	155	1,00E-13	64.4	g28094.t1		148	6,00E-13	59.4	XP_002306927 Chlorophyll a-b binding protein 2 [Populus trichocarpa].	K08912	light-harvesting complex II chlorophyll a/b binding protein 1
TRINITY_DN57177_c1_g4_i4	2.06292	0.00145718	29.8978	61.6767	AT1G15820.1	light harvesting complex photosystem II subunit 6	Symbols: LHCB6, CP24	1004	1,00E-134	78.7	g8594.t1		1166	3,00E-159	97.7	XP_003531552 PREDICTED: chlorophyll a-b binding protein CP24 10A, chloroplastic [Glycine max].	K08917	light-harvesting complex II chlorophyll a/b binding protein 6
TRINITY_DN72306_c0_g1_i1	2.03804	0.00419859	69.5453	141.736	No hits found	-	-	-	-	-	No hits found	-	-	-	-
TRINITY_DN58268_c8_g2_i4	0.499182	0.000260811	64.4602	32.1774	AT1G11580.1	methylesterase PCR A	Symbols: ATPMEPCRA, PMEPCRA	811	1,00E-100	46.9	g31513.t1		1221	2,00E-166	92.1	XP_002518523 Pectinesterase precursor, putative [Ricinus communis].
TRINITY_DN57603_c1_g8_i1	0.495824	0.0039213	36.8683	18.2802	No hits found	-	-	-	-	-	g5463.t1		245	4,00E-25	97.8	NP_001240106 uncharacterized protein LOC100816984 [Glycine max].
TRINITY_DN56078_c2_g1_i2	0.495178	1.34433e-11	209.52	103.75	AT1G22380.1	UDP-glucosyl transferase 85A3	Symbols: AtUGT85A3, UGT85A3	1301	2,00E-173	50.7	g9638.t1		1907	0	72.5	XP_002302305 UDP-glucuronosyltransferase family protein [Populus trichocarpa].
TRINITY_DN50857_c3_g13_i1	0.49455	5.20976e-08	149.575	73.9725	AT3G04400.1	Ribosomal protein L14p/L23e family protein	Symbols: emb2171	499	1,00E-64	94.9	g311.t1		509	2,00E-62	100	XP_002335793 predicted protein [Populus trichocarpa].	K02894	large subunit ribosomal protein L23e
TRINITY_DN52052_c1_g4_i1	0.494188	7.72962e-05	51.9638	25.6799	AT1G11700.1	Protein of unknown function, DUF584	Symbols:	395	1,00E-45	49.1	g14567.t1		1048	8,00E-144	95.3	XP_003632945 PREDICTED: uncharacterized protein LOC100855186 [Vitis vinifera].
TRINITY_DN31170_c0_g2_i1	0.489513	0.0197072	29.8974	14.6352	AT1G09560.1	germin-like protein 5	Symbols: GLP5	336	7,00E-40	72.5	g12294.t1		399	1,00E-49	91.4	XP_004171130 PREDICTED: germin-like protein 5-1-like [Cucumis sativus].
TRINITY_DN52265_c4_g2_i17	0.48944	0.00232429	38.0796	18.6377	No hits found	-	-	-	-	-	No hits found	-	-	-	-
TRINITY_DN56050_c3_g1_i2	0.489024	8.8232e-05	58.8094	28.7592	AT1G09560.1	germin-like protein 5	Symbols: GLP5	285	5,00E-31	55.8	g42017.t1		427	1,00E-53	87.5	XP_003591272 Germin-like protein [Medicago truncatula].
TRINITY_DN58613_c2_g1_i2	0.488501	0.0062832	33.892	16.5562	AT5G66460.1	Glycosyl hydrolase superfamily protein	Symbols: MAN7, AtMAN7	1415	0	66.9	No hits found	-	-	-	-
TRINITY_DN8896_c0_g1_i1	0.487582	6.2893e-07	97.7141	47.6436	No hits found	-	-	-	-	-	No hits found	-	-	-	-
TRINITY_DN52017_c0_g5_i1	0.48678	0.000371781	44.269	21.5492	No hits found	-	-	-	-	-	No hits found	-	-	-	-
TRINITY_DN31170_c0_g1_i1	0.483958	0.00112081	39.8125	19.2676	AT1G09560.1	germin-like protein 5	Symbols: GLP5	380	3,00E-46	71.9	g12294.t1		479	3,00E-61	93.8	XP_004171130 PREDICTED: germin-like protein 5-1-like [Cucumis sativus].
TRINITY_DN52088_c1_g1_i2	0.482762	1.15464e-05	56.7463	27.395	No hits found	-	-	-	-	-	No hits found	-	-	-	-
TRINITY_DN47896_c4_g1_i5	0.479733	2.09924e-05	53.2526	25.547	AT2G45550.1	cytochrome P450, family 76, subfamily C, polypeptide 4	Symbols: CYP76C4	1172	4,00E-153	48.3	g23019.t1		1748	0	72.7	XP_004233424 PREDICTED: geraniol 8-hydroxylase-like [Solanum lycopersicum].
TRINITY_DN57382_c3_g3_i1	0.47872	0.0334164	26.5345	12.7026	AT5G01220.1	sulfoquinovosyldiacylglycerol 2	Symbols: SQD2	874	1,00E-113	79.2	g11794.t1		1073	1,00E-146	98.5	XP_002278868 PREDICTED: uncharacterized protein LOC100259616 [Vitis vinifera].	K06119	sulfoquinovosyltransferase [EC:2.4.1.-]
TRINITY_DN45944_c0_g11_i1	0.474385	9.95067e-05	60.1797	28.5484	No hits found	-	-	-	-	-	No hits found	-	-	-	-
TRINITY_DN46706_c3_g1_i3	0.47403	0.00436054	33.4138	15.8391	AT2G01990.1	unknown protein; BEST Arabidopsis thaliana protein match is: unknown protein (TAIR:AT1G14630.1); Has 118 Blast hits to 118 proteins in 14 species: Archae - 0; Bacteria - 0; Metazoa - 0; Fungi - 0; Plants - 118; Viruses - 0; Other Eukaryotes - 0 (source: NCBI BLink).	Symbols:	327	2,00E-35	42.7	No hits found	-	-	-	-
TRINITY_DN55632_c0_g6_i8	0.470397	0.00256527	34.647	16.2978	AT5G25260.1	SPFH/Band 7/PHB domain-containing membrane-associated protein family	Symbols:	438	2,00E-52	78.8	g37054.t1		430	2,00E-54	77.8	XP_002519905 Flotillin-1, putative [Ricinus communis].
TRINITY_DN55662_c2_g2_i1	0.469947	0.0048389	32.4386	15.2445	AT4G01070.1	UDP-Glycosyltransferase superfamily protein	Symbols: GT72B1, UGT72B1	740	2,00E-93	64.3	g32030.t1		903	1,00E-118	76.8	XP_004231207 PREDICTED: hydroquinone glucosyltransferase [Solanum lycopersicum].
TRINITY_DN47573_c0_g1_i3	0.468474	0.000329417	65.4339	30.654	AT5G11420.1	Protein of unknown function, DUF642	Symbols:	1152	1,00E-153	58.6	g21036.t1		1610	0	97.4	XP_004241713 PREDICTED: uncharacterized protein LOC101268115 [Solanum lycopersicum].
TRINITY_DN41981_c0_g3_i1	0.468265	8.84825e-05	46.0073	21.5436	AT1G11580.1	methylesterase PCR A	Symbols: ATPMEPCRA, PMEPCRA	141	6,00E-11	34.7	g31513.t1		423	2,00E-52	94.3	XP_002518523 Pectinesterase precursor, putative [Ricinus communis].
TRINITY_DN54304_c3_g1_i2	0.466144	2.11605e-05	1323.68	617.027	No hits found	-	-	-	-	-	No hits found	-	-	-	-
TRINITY_DN56283_c7_g1_i1	0.46342	0.00790085	29.6846	13.7564	No hits found	-	-	-	-	-	g30829.t1		495	1,00E-63	86.6	XP_002262618 PREDICTED: ras-related protein RABA3-like [Vitis vinifera].
TRINITY_DN56026_c0_g1_i1	0.459065	2.20049e-07	63.7844	29.2812	AT5G37510.1	NADH-ubiquinone dehydrogenase, mitochondrial, putative	Symbols: EMB1467, CI76	3055	0	81.4	No hits found	-	-	-	-
TRINITY_DN44565_c2_g7_i1	0.458378	0.00495093	30.7367	14.089	AT5G65360.1	Histone superfamily protein	Symbols:	457	3,00E-58	100	g23939.t1		457	2,00E-58	100	NP_563838 histone H3 [Arabidopsis thaliana].	K11253	histone H3
TRINITY_DN51039_c1_g4_i1	0.455782	0.02599	25.0185	11.403	No hits found	-	-	-	-	-	No hits found	-	-	-	-
TRINITY_DN53284_c0_g1_i1	0.454956	2.87319e-06	54.6274	24.8531	No hits found	-	-	-	-	-	No hits found	-	-	-	-
TRINITY_DN33470_c0_g1_i1	0.454714	2.12018e-11	127.343	57.9045	No hits found	-	-	-	-	-	No hits found	-	-	-	-
TRINITY_DN58681_c1_g1_i1	0.454285	5.853e-07	74.2353	33.724	No hits found	-	-	-	-	-	No hits found	-	-	-	-
TRINITY_DN51845_c0_g1_i4	0.45402	0.0234388	25.1535	11.4202	No hits found	-	-	-	-	-	No hits found	-	-	-	-
TRINITY_DN48477_c4_g1_i3	0.452844	1.61896e-11	92.0564	41.6872	AT5G40810.2	Cytochrome C1 family	Symbols:	913	6,00E-122	92.6	g29809.t1		1053	6,00E-143	96.6	XP_004304000 PREDICTED: cytochrome c1-2, heme protein, mitochondrial [Fragaria vesca subsp. vesca].	K00413	ubiquinol-cytochrome c reductase cytochrome c1 subunit
TRINITY_DN57615_c1_g1_i1	0.450197	9.72998e-20	147.637	66.4656	AT2G16500.1	arginine decarboxylase 1	Symbols: ADC1, ARGDC1, ARGDC, SPE1	2388	0	72.6	g5884.t1		3331	0	98	XP_002269030 PREDICTED: arginine decarboxylase [Vitis vinifera].	K01583	arginine decarboxylase [EC:4.1.1.19]
TRINITY_DN53521_c2_g3_i2	0.450183	0.00779586	28.374	12.7735	No hits found	-	-	-	-	-	No hits found	-	-	-	-
TRINITY_DN48984_c1_g3_i1	0.446819	3.95774e-07	58.8435	26.2924	No hits found	-	-	-	-	-	No hits found	-	-	-	-
TRINITY_DN46593_c2_g2_i1	0.443429	0.0404419	22.3086	9.89229	AT2G41310.1	response regulator 3	Symbols: ATRR3, ARR8, RR3	628	1,00E-79	62.1	g29477.t1		708	3,00E-92	74.6	XP_002273990 PREDICTED: two-component response regulator ARR9 [Vitis vinifera].	K14492	two-component response regulator ARR-A family
TRINITY_DN50500_c1_g2_i7	0.443063	7.03343e-09	70.3453	31.1674	AT4G25570.1	Cytochrome b561/ferric reductase transmembrane protein family	Symbols: ACYB-2	668	1,00E-84	66.1	g9210.t1		932	4,00E-124	96.5	XP_002318222 predicted protein [Populus trichocarpa].	K08360	cytochrome b-561
TRINITY_DN56732_c1_g1_i1	0.4424	0.0101728	26.507	11.7267	AT4G01070.2	UDP-Glycosyltransferase superfamily protein	Symbols: GT72B1	262	3,00E-26	48	g39367.t1		517	1,00E-63	86.5	XP_004231207 PREDICTED: hydroquinone glucosyltransferase [Solanum lycopersicum].
TRINITY_DN51810_c7_g1_i9	0.441761	8.92892e-10	85.4634	37.7544	No hits found	-	-	-	-	-	No hits found	-	-	-	-
TRINITY_DN38119_c0_g2_i1	0.43604	0.000196152	37.999	16.5691	No hits found	-	-	-	-	-	No hits found	-	-	-	-
TRINITY_DN42139_c0_g1_i1	0.436003	0.00206612	32.9301	14.3576	No hits found	-	-	-	-	-	No hits found	-	-	-	-
TRINITY_DN38262_c0_g1_i2	0.434705	2.63303e-08	63.9474	27.7982	No hits found	-	-	-	-	-	No hits found	-	-	-	-
TRINITY_DN58344_c1_g4_i4	0.432458	0.0293353	22.3186	9.65185	No hits found	-	-	-	-	-	No hits found	-	-	-	-
TRINITY_DN56050_c3_g1_i1	0.430469	0.000194896	66.8831	28.7911	No hits found	-	-	-	-	-	No hits found	-	-	-	-
TRINITY_DN57019_c0_g23_i1	0.429818	0.0347212	21.5543	9.26441	AT5G03610.1	GDSL-like Lipase/Acylhydrolase superfamily protein	Symbols:	502	1,00E-60	58.5	g30640.t1		477	3,00E-59	60.7	XP_002528712 carboxylic ester hydrolase, putative [Ricinus communis].
TRINITY_DN57019_c0_g7_i1	0.429271	0.0179599	23.5229	10.0977	No hits found	-	-	-	-	-	No hits found	-	-	-	-
TRINITY_DN49292_c1_g5_i1	0.428144	0.0455173	20.6219	8.82913	AT1G27970.1	nuclear transport factor 2B	Symbols: NTF2B	237	2,00E-26	66.2	g24578.t1		352	7,00E-44	98.5	XP_002978206 hypothetical protein SELMODRAFT_152345 [Selaginella moellendorffii].
TRINITY_DN58683_c3_g1_i1	0.42784	0.00247622	93.1036	39.8334	No hits found	-	-	-	-	-	No hits found	-	-	-	-
TRINITY_DN51603_c2_g1_i4	0.42585	0.00465996	34.1885	14.5592	AT1G07670.1	endomembrane-type CA-ATPase 4	Symbols: ATECA4, ECA4	2371	0	82.1	g4206.t1		2743	0	97.7	XP_002277306 PREDICTED: calcium-transporting ATPase 4, endoplasmic reticulum-type-like [Vitis vinifera].	K01537	Ca2+-transporting ATPase [EC:3.6.3.8]
TRINITY_DN38411_c0_g2_i1	0.424688	0.0093798	24.9967	10.6158	AT4G14960.2	Tubulin/FtsZ family protein	Symbols: TUA6	510	3,00E-63	94.6	g10490.t1		530	8,00E-67	100	XP_002285721 PREDICTED: tubulin alpha-3 chain [Vitis vinifera].
TRINITY_DN53708_c0_g5_i3	0.422497	0.0311212	21.825	9.22101	No hits found	-	-	-	-	-	No hits found	-	-	-	-
TRINITY_DN54565_c3_g7_i1	0.422476	0.0119564	26.4502	11.1746	AT4G29360.2	O-Glycosyl hydrolases family 17 protein	Symbols:	870	2,00E-109	41.3	g9331.t1		2221	0	98.7	XP_002510704 Glucan endo-1,3-beta-glucosidase precursor, putative [Ricinus communis].
TRINITY_DN52817_c2_g6_i1	0.422057	0.0165498	23.174	9.78076	AT5G19780.1	tubulin alpha-5	Symbols: TUA5	469	3,00E-57	93.3	g10490.t1		501	2,00E-62	100	XP_002285721 PREDICTED: tubulin alpha-3 chain [Vitis vinifera].
TRINITY_DN56185_c3_g3_i5	0.420354	0.00512412	26.2256	11.024	No hits found	-	-	-	-	-	No hits found	-	-	-	-
TRINITY_DN54941_c1_g3_i6	0.420105	0.0318611	21.101	8.86464	No hits found	-	-	-	-	-	g1219.t1		1523	0	92.2	XP_002281757 PREDICTED: two-component response regulator-like APRR1-like [Vitis vinifera].	K12127	pseudo-response regulator 1
TRINITY_DN34813_c0_g1_i4	0.419758	0.00024478	65.1346	27.3407	No hits found	-	-	-	-	-	No hits found	-	-	-	-
TRINITY_DN53521_c3_g1_i1	0.417941	0.00196272	28.7489	12.0153	AT5G25250.1	SPFH/Band 7/PHB domain-containing membrane-associated protein family	Symbols:	351	2,00E-39	77.8	g28903.t1		376	3,00E-43	86.4	XP_002324888 nodulin family protein [Populus trichocarpa].	K07192	flotillin
TRINITY_DN49292_c1_g4_i3	0.416437	7.22073e-05	37.9259	15.7938	AT1G27970.1	nuclear transport factor 2B	Symbols: NTF2B	369	1,00E-44	60	g24578.t1		470	3,00E-60	92.5	XP_002978206 hypothetical protein SELMODRAFT_152345 [Selaginella moellendorffii].
TRINITY_DN55881_c1_g6_i1	0.416072	0.000280523	44.5171	18.5223	No hits found	-	-	-	-	-	No hits found	-	-	-	-
TRINITY_DN54907_c2_g1_i2	0.416046	3.96266e-05	39.4596	16.417	No hits found	-	-	-	-	-	No hits found	-	-	-	-
TRINITY_DN50923_c3_g12_i1	0.415765	9.56045e-08	56.0392	23.2991	AT5G19890.1	Peroxidase superfamily protein	Symbols:	214	6,00E-21	55.1	No hits found	-	-	-	-
TRINITY_DN51466_c0_g1_i1	0.415486	0.000371781	58.0997	24.1396	No hits found	-	-	-	-	-	No hits found	-	-	-	-
TRINITY_DN55632_c0_g2_i2	0.41403	0.0493762	19.2462	7.9685	AT5G25260.1	SPFH/Band 7/PHB domain-containing membrane-associated protein family	Symbols:	402	6,00E-46	57.6	g24604.t1		711	1,00E-92	88.2	XP_002324888 nodulin family protein [Populus trichocarpa].
TRINITY_DN55521_c1_g2_i2	0.410714	9.6877e-26	160.779	66.034	AT2G44480.1	beta glucosidase 17	Symbols: BGLU17	995	1,00E-128	55.5	g8144.t1		1013	3,00E-132	59.8	XP_002277408 PREDICTED: beta-glucosidase 12 [Vitis vinifera].	K01188	beta-glucosidase [EC:3.2.1.21]
TRINITY_DN50801_c2_g4_i1	0.409694	0.00747586	24.5224	10.0467	No hits found	-	-	-	-	-	No hits found	-	-	-	-
TRINITY_DN54683_c6_g1_i2	0.409632	0.00799419	24.0167	9.83803	AT1G78020.1	Protein of unknown function (DUF581)	Symbols:	300	2,00E-32	42	No hits found	-	-	-	-
TRINITY_DN53356_c0_g5_i2	0.405818	0.000231913	33.1002	13.4326	AT1G46480.1	WUSCHEL related homeobox 4	Symbols: WOX4	511	1,00E-62	49.8	g21154.t1		1105	5,00E-153	97.7	XP_002284927 PREDICTED: WUSCHEL-related homeobox 4 [Vitis vinifera].
TRINITY_DN56625_c0_g6_i7	0.404111	0.0362174	19.3837	7.83315	AT1G76690.1	12-oxophytodienoate reductase 2	Symbols: OPR2, ATOPR2	1484	0	73.2	g20477.t1		1480	0	77.6	XP_004294515 PREDICTED: putative 12-oxophytodienoate reductase 11 [Fragaria vesca subsp. vesca].	K05894	12-oxophytodienoic acid reductase [EC:1.3.1.42]
TRINITY_DN44029_c0_g2_i6	0.403632	0.000170907	33.7079	13.6056	AT1G55810.3	uridine kinase-like 3	Symbols: UKL3	1097	1,00E-148	93.5	g2354.t1		1143	1,00E-155	99.6	XP_002263911 PREDICTED: uridine kinase-like protein 3 [Vitis vinifera].	K00876	uridine kinase [EC:2.7.1.48]
TRINITY_DN56585_c2_g1_i1	0.403209	8.32376e-06	73.9096	29.801	No hits found	-	-	-	-	-	No hits found	-	-	-	-
TRINITY_DN55739_c2_g7_i5	0.40245	0.000706721	29.8447	12.011	AT1G55810.2	uridine kinase-like 3	Symbols: UKL3	701	3,00E-90	82.2	g2354.t1		884	1,00E-117	98.8	XP_002263911 PREDICTED: uridine kinase-like protein 3 [Vitis vinifera].	K00876	uridine kinase [EC:2.7.1.48]
TRINITY_DN51810_c7_g1_i6	0.401706	5.90767e-11	78.1243	31.383	AT3G18070.2	beta glucosidase 43	Symbols: BGLU43	359	4,00E-39	52.2	g18496.t1		370	5,00E-42	52.6	XP_002520637 beta-glucosidase, putative [Ricinus communis].
TRINITY_DN54035_c3_g2_i1	0.401203	3.77781e-05	38.0744	15.2755	AT5G43440.2	2-oxoglutarate (2OG) and Fe(II)-dependent oxygenase superfamily protein	Symbols:	584	1,00E-72	43.7	g4949.t1		953	4,00E-127	69.3	XP_004247712 PREDICTED: 1-aminocyclopropane-1-carboxylate oxidase homolog 1-like [Solanum lycopersicum].	K06892	K06892
TRINITY_DN51846_c0_g1_i1	0.400923	0.000363182	380.06	152.375	No hits found	-	-	-	-	-	No hits found	-	-	-	-
TRINITY_DN85468_c0_g1_i1	0.399813	6.83983e-06	46.3381	18.5266	No hits found	-	-	-	-	-	g28048.t1		243	5,00E-26	47.2	No BLAST Hit
TRINITY_DN55632_c0_g5_i1	0.395098	0.00414025	24.4441	9.6578	AT5G25250.1	SPFH/Band 7/PHB domain-containing membrane-associated protein family	Symbols:	240	6,00E-25	61.4	g24604.t1		377	1,00E-44	96.1	XP_002324888 nodulin family protein [Populus trichocarpa].
TRINITY_DN58014_c0_g1_i1	0.395034	2.64323e-09	105.326	41.6075	No hits found	-	-	-	-	-	g12398.t1		162	2,00E-15	84.8	XP_002522650 conserved hypothetical protein [Ricinus communis].
TRINITY_DN50923_c3_g14_i1	0.391923	5.34377e-08	52.5374	20.5906	AT5G19890.1	Peroxidase superfamily protein	Symbols:	899	9,00E-119	67.1	g22522.t1		1289	4,00E-179	96.5	XP_002304020 predicted protein [Populus trichocarpa].	K00430	peroxidase [EC:1.11.1.7]
TRINITY_DN58679_c8_g4_i1	0.39122	0.0152465	21.436	8.38619	AT1G22340.1	UDP-glucosyl transferase 85A7	Symbols: AtUGT85A7, UGT85A7	255	4,00E-26	62.3	g9638.t1		331	6,00E-37	90.9	XP_002302305 UDP-glucuronosyltransferase family protein [Populus trichocarpa].
TRINITY_DN56559_c4_g1_i1	0.390819	4.23601e-16	97.2489	38.0068	No hits found	-	-	-	-	-	No hits found	-	-	-	-
TRINITY_DN37174_c0_g5_i1	0.388822	0.0304455	18.7284	7.28201	No hits found	-	-	-	-	-	No hits found	-	-	-	-
TRINITY_DN49507_c4_g3_i1	0.388133	1.86771e-05	37.253	14.4591	AT1G24430.1	HXXXD-type acyl-transferase family protein	Symbols:	346	2,00E-37	38.4	g28695.t1		635	1,00E-79	59.5	XP_002267341 PREDICTED: vinorine synthase [Vitis vinifera].
TRINITY_DN56585_c2_g4_i2	0.386605	0.000157104	47.1794	18.2398	No hits found	-	-	-	-	-	No hits found	-	-	-	-
TRINITY_DN69758_c0_g1_i1	0.38621	0.025826	55.5803	21.4657	No hits found	-	-	-	-	-	No hits found	-	-	-	-
TRINITY_DN51845_c0_g1_i3	0.385245	0.00345565	23.9863	9.2406	AT3G44190.1	FAD/NAD(P)-binding oxidoreductase family protein	Symbols:	872	2,00E-112	69.2	g33007.t1		1105	4,00E-149	96.6	XP_002299779 pyridine nucleotide-disulfide oxidoreductase family protein [Populus trichocarpa].
TRINITY_DN54941_c1_g3_i2	0.385095	0.0427149	17.6865	6.81098	No hits found	-	-	-	-	-	No hits found	-	-	-	-
TRINITY_DN59111_c4_g8_i2	0.384526	1.70617e-05	37.1635	14.2903	AT2G18560.1	UDP-Glycosyltransferase superfamily protein	Symbols:	343	6,00E-38	43	g12586.t1		763	2,00E-99	77.1	XP_002284381 PREDICTED: zeatin O-glucosyltransferase-like [Vitis vinifera].	K13495	cis-zeatin O-glucosyltransferase [EC:2.4.1.215]
TRINITY_DN53100_c1_g1_i5	0.382048	0.000770508	27.3566	10.4515	No hits found	-	-	-	-	-	No hits found	-	-	-	-
TRINITY_DN45650_c3_g6_i6	0.381102	5.94229e-06	39.1725	14.9287	No hits found	-	-	-	-	-	g35059.t1		599	4,00E-75	58.5	XP_002284381 PREDICTED: zeatin O-glucosyltransferase-like [Vitis vinifera].
TRINITY_DN57863_c2_g11_i1	0.380591	0.000268956	29.7274	11.314	AT2G39040.1	Peroxidase superfamily protein	Symbols:	765	1,00E-98	53	g1134.t1		1222	2,00E-168	80.9	XP_004229296 PREDICTED: peroxidase 19-like [Solanum lycopersicum].	K00430	peroxidase [EC:1.11.1.7]
TRINITY_DN104280_c0_g1_i1	0.378859	0.00265444	24.1556	9.15156	No hits found	-	-	-	-	-	No hits found	-	-	-	-
TRINITY_DN56049_c4_g4_i1	0.378265	0.000166013	30.5768	11.5661	AT5G12250.1	beta-6 tubulin	Symbols: TUB6	2128	0	93.5	g8553.t1		1116	3,00E-151	96.5	XP_002509801 tubulin beta chain, putative [Ricinus communis].	K07375	tubulin beta
TRINITY_DN58014_c3_g1_i1	0.377835	1.36994e-08	52.8883	19.983	No hits found	-	-	-	-	-	No hits found	-	-	-	-
TRINITY_DN45812_c0_g3_i1	0.377065	9.07033e-05	31.9205	12.0361	AT4G13710.2	Pectin lyase-like superfamily protein	Symbols:	1423	0	80.6	g13493.t1		1689	0	98	XP_004289729 PREDICTED: probable pectate lyase 8 [Fragaria vesca subsp. vesca].	K01728	pectate lyase [EC:4.2.2.2]
TRINITY_DN49025_c2_g1_i1	0.376527	5.43447e-06	38.8155	14.6151	No hits found	-	-	-	-	-	g13388.t1		1004	7,00E-136	96.4	XP_002516419 Photosystem I reaction center subunit III, chloroplast precursor, putative [Ricinus communis].	K02694	photosystem I subunit III
TRINITY_DN56701_c0_g3_i4	0.374935	6.31982e-11	64.7832	24.2895	AT2G05710.1	aconitase 3	Symbols: ACO3	3549	0	89.7	g15239.t1		3505	0	98.9	XP_004144496 PREDICTED: aconitate hydratase, cytoplasmic [Cucumis sativus].	K01681	aconitate hydratase [EC:4.2.1.3]
TRINITY_DN57819_c2_g3_i2	0.374542	0.026583	18.0777	6.77086	AT4G01070.1	UDP-Glycosyltransferase superfamily protein	Symbols: GT72B1, UGT72B1	580	9,00E-72	64.8	g33172.t1		815	1,00E-107	96.8	XP_002301402 predicted protein [Populus trichocarpa].
TRINITY_DN51603_c2_g1_i2	0.373944	1.04035e-11	68.7781	25.7192	AT1G07670.1	endomembrane-type CA-ATPase 4	Symbols: ATECA4, ECA4	2367	0	82.1	g4206.t1		2742	0	97.7	XP_002277306 PREDICTED: calcium-transporting ATPase 4, endoplasmic reticulum-type-like [Vitis vinifera].	K01537	Ca2+-transporting ATPase [EC:3.6.3.8]
TRINITY_DN58839_c1_g1_i1	0.373722	0.000424012	29.3319	10.962	AT5G19780.1	tubulin alpha-5	Symbols: TUA5	716	4,00E-91	92	g8161.t1		685	1,00E-86	87.6	XP_002510010 tubulin alpha chain, putative [Ricinus communis].	K07374	tubulin alpha
TRINITY_DN48937_c0_g1_i1	0.372924	0.00398382	42.3825	15.8054	No hits found	-	-	-	-	-	No hits found	-	-	-	-
TRINITY_DN55453_c0_g1_i3	0.372166	0.0352436	19.114	7.1136	AT1G68090.1	annexin 5	Symbols: ANNAT5, ANN5	804	5,00E-101	51.3	g18540.t1		1469	0	77.7	XP_002285166 PREDICTED: annexin D5 [Vitis vinifera].
TRINITY_DN55632_c0_g2_i1	0.371583	0.000127183	34.6456	12.8737	AT5G64870.1	SPFH/Band 7/PHB domain-containing membrane-associated protein family	Symbols:	309	1,00E-33	57.6	g24604.t1		549	4,00E-69	91	XP_002324888 nodulin family protein [Populus trichocarpa].
TRINITY_DN57019_c0_g23_i2	0.371392	0.0357346	17.1616	6.37366	AT5G03610.1	GDSL-like Lipase/Acylhydrolase superfamily protein	Symbols:	658	5,00E-84	56.1	g30640.t1		438	1,00E-53	60.6	XP_002528712 carboxylic ester hydrolase, putative [Ricinus communis].
TRINITY_DN46603_c1_g12_i1	0.371071	0.00265444	60.0892	22.2974	AT3G09220.1	laccase 7	Symbols: LAC7	935	9,00E-122	61.8	g38230.t1		1378	0	93.8	XP_002276415 PREDICTED: laccase-7 [Vitis vinifera].
TRINITY_DN33922_c0_g1_i1	0.370754	2.4228e-05	34.4698	12.7798	No hits found	-	-	-	-	-	g19987.t1		218	1,00E-23	95.7	XP_002284213 PREDICTED: non-specific lipid-transfer protein 2-like [Vitis vinifera].
TRINITY_DN45875_c2_g1_i1	0.369187	5.30095e-05	66.898	24.6979	AT5G40650.1	succinate dehydrogenase 2-2	Symbols: SDH2-2	1163	1,00E-156	79.1	g7746.t1		1496	0	99.6	XP_003553891 PREDICTED: succinate dehydrogenase [ubiquinone] iron-sulfur subunit 2, mitochondrial [Glycine max].	K00235	succinate dehydrogenase (ubiquinone) iron-sulfur subunit [EC:1.3.5.1]
TRINITY_DN46005_c0_g1_i1	0.367543	0.000260811	42.2803	15.5398	AT1G64160.1	Disease resistance-responsive (dirigent-like protein) family protein	Symbols:	418	2,00E-49	50.9	g25609.t1		782	2,00E-104	95.2	XP_002297995 predicted protein [Populus trichocarpa].
TRINITY_DN49507_c4_g4_i1	0.366251	2.85744e-06	38.6464	14.1543	AT1G24430.1	HXXXD-type acyl-transferase family protein	Symbols:	270	2,00E-26	32.1	g28695.t1		637	1,00E-78	58.5	XP_002267341 PREDICTED: vinorine synthase [Vitis vinifera].
TRINITY_DN53627_c2_g4_i4	0.36433	1.66511e-06	71.153	25.9232	AT1G07810.1	ER-type Ca2+-ATPase 1	Symbols: ECA1, ATECA1, ACA3	2068	0	73.1	g4206.t1		2970	0	98.2	XP_002277306 PREDICTED: calcium-transporting ATPase 4, endoplasmic reticulum-type-like [Vitis vinifera].	K01537	Ca2+-transporting ATPase [EC:3.6.3.8]
TRINITY_DN51603_c2_g1_i7	0.361585	4.15653e-08	56.2703	20.3465	AT1G07670.1	endomembrane-type CA-ATPase 4	Symbols: ATECA4, ECA4	360	4,00E-40	73.4	g4206.t1		480	1,00E-56	97.9	XP_002277306 PREDICTED: calcium-transporting ATPase 4, endoplasmic reticulum-type-like [Vitis vinifera].	K01537	Ca2+-transporting ATPase [EC:3.6.3.8]
TRINITY_DN46334_c1_g7_i1	0.361428	0.0140003	21.7263	7.85247	No hits found	-	-	-	-	-	g3595.t1		255	7,00E-27	82.6	XP_004308090 PREDICTED: uncharacterized protein LOC101294513 [Fragaria vesca subsp. vesca].
TRINITY_DN51250_c2_g2_i7	0.361059	3.01181e-07	75.0783	27.1077	AT2G46890.1	Protein of unknown function (DUF1295)	Symbols:	1057	2,00E-140	68.3	g29817.t1		1242	6,00E-170	94.3	XP_002515130 conserved hypothetical protein [Ricinus communis].
TRINITY_DN41140_c0_g1_i3	0.358169	0.0438435	15.8651	5.68237	AT3G48100.1	response regulator 5	Symbols: ARR5, ATRR2, IBC6, RR5	552	7,00E-70	78.2	g24089.t1		665	9,00E-87	85.3	XP_003608937 Two-component response regulator ARR5 [Medicago truncatula].	K14492	two-component response regulator ARR-A family
TRINITY_DN55043_c4_g3_i1	0.357601	0.0092983	19.3268	6.91128	AT3G11400.1	eukaryotic translation initiation factor 3G1	Symbols: EIF3G1, ATEIF3G1	315	3,00E-36	78.7	g29900.t1		215	6,00E-23	95.3	XP_002282278 PREDICTED: eukaryotic translation initiation factor 3 subunit G-B [Vitis vinifera].
TRINITY_DN52343_c1_g3_i1	0.356634	0.000246411	29.186	10.4087	No hits found	-	-	-	-	-	No hits found	-	-	-	-
TRINITY_DN49156_c2_g1_i1	0.355451	0.00015202	28.3293	10.0697	No hits found	-	-	-	-	-	No hits found	-	-	-	-
TRINITY_DN54035_c3_g1_i1	0.35467	0.00264044	21.977	7.79459	No hits found	-	-	-	-	-	No hits found	-	-	-	-
TRINITY_DN45675_c0_g1_i1	0.352565	0.000910521	24.1083	8.49972	AT3G53950.1	glyoxal oxidase-related protein	Symbols:	912	4,00E-119	64.1	g9630.t1		1211	7,00E-164	86.8	XP_004249644 PREDICTED: galactose oxidase [Solanum lycopersicum].
TRINITY_DN46334_c0_g2_i2	0.351587	0.000353527	38.2056	13.4326	No hits found	-	-	-	-	-	g3595.t1		372	8,00E-42	84.2	XP_004308090 PREDICTED: uncharacterized protein LOC101294513 [Fragaria vesca subsp. vesca].
TRINITY_DN46237_c0_g1_i1	0.348151	0.00620515	19.5642	6.8113	AT5G07990.1	Cytochrome P450 superfamily protein	Symbols: TT7, CYP75B1, D501	434	2,00E-49	54.2	g26844.t1		745	4,00E-99	99.3	XP_002265823 PREDICTED: flavonoid 3',5'-hydroxylase 2-like [Vitis vinifera].
TRINITY_DN50963_c3_g10_i7	0.343282	0.00216569	21.6225	7.42263	AT2G41310.1	response regulator 3	Symbols: ATRR3, ARR8, RR3	672	2,00E-85	58.9	No hits found	-	-	-	-
TRINITY_DN50352_c3_g2_i6	0.343242	0.00194618	21.8544	7.50134	AT5G65140.1	Haloacid dehalogenase-like hydrolase (HAD) superfamily protein	Symbols: TPPJ	1358	0	69.2	No hits found	-	-	-	-
TRINITY_DN46978_c1_g1_i5	0.341491	4.74201e-09	113.898	38.8952	No hits found	-	-	-	-	-	No hits found	-	-	-	-
TRINITY_DN57024_c1_g1_i1	0.34074	0.00162474	21.9585	7.48212	AT5G09360.1	laccase 14	Symbols: LAC14	311	2,00E-33	45.3	g26389.t1		715	1,00E-94	95.7	XP_002271222 PREDICTED: laccase-14 [Vitis vinifera].
TRINITY_DN51466_c0_g1_i2	0.340341	0.00161141	72.19	24.5692	No hits found	-	-	-	-	-	No hits found	-	-	-	-
TRINITY_DN58144_c2_g2_i1	0.339733	1.04251e-06	37.2565	12.6573	AT2G44480.2	beta glucosidase 17	Symbols: BGLU17	552	2,00E-68	55.2	g8144.t1		858	6,00E-114	87.9	XP_002277408 PREDICTED: beta-glucosidase 12 [Vitis vinifera].	K01188	beta-glucosidase [EC:3.2.1.21]
TRINITY_DN54402_c1_g11_i1	0.339083	0.00641286	18.8687	6.39806	AT2G16890.2	UDP-Glycosyltransferase superfamily protein	Symbols:	431	2,00E-47	37.5	g16462.t1		1589	0	92.2	XP_002324945 hypothetical protein POPTR_0018s03410g [Populus trichocarpa].
TRINITY_DN55852_c4_g1_i2	0.338185	2.40182e-06	39.3232	13.2985	AT3G09220.1	laccase 7	Symbols: LAC7	883	6,00E-113	68	g474.t1		734	7,00E-92	61.5	No BLAST Hit
TRINITY_DN55600_c1_g1_i1	0.337552	1.77509e-05	352.675	119.046	AT4G00430.2	plasma membrane intrinsic protein 1;4	Symbols: TMP-C, PIP1;4, PIP1E	652	5,00E-86	87.7	g26592.t1		720	8,00E-96	98.6	XP_002526867 Aquaporin PIP1.3, putative [Ricinus communis].
TRINITY_DN59031_c5_g1_i1	0.336816	0.000716066	23.4029	7.88247	No hits found	-	-	-	-	-	No hits found	-	-	-	-
TRINITY_DN58422_c3_g1_i1	0.334735	6.83983e-06	308.664	103.321	AT1G01620.2	plasma membrane intrinsic protein 1C	Symbols: PIP1C, TMP-B, PIP1;3	536	1,00E-69	93.6	g24330.t1		540	2,00E-69	94.5	XP_002889360 hypothetical protein ARALYDRAFT_470115 [Arabidopsis lyrata subsp. lyrata].	K09872	aquaporin PIP
TRINITY_DN54010_c1_g8_i1	0.334616	1.14877e-06	36.3701	12.17	No hits found	-	-	-	-	-	No hits found	-	-	-	-
TRINITY_DN57364_c3_g1_i5	0.334606	0.035875	15.1178	5.05852	No hits found	-	-	-	-	-	No hits found	-	-	-	-
TRINITY_DN58144_c3_g1_i2	0.334545	0.000169507	30.0495	10.0529	AT2G44450.1	beta glucosidase 15	Symbols: BGLU15	306	3,00E-33	49.6	g8144.t1		576	2,00E-72	84.5	XP_002277408 PREDICTED: beta-glucosidase 12 [Vitis vinifera].	K01188	beta-glucosidase [EC:3.2.1.21]
TRINITY_DN57025_c1_g1_i1	0.328991	0.000114731	26.3468	8.66787	No hits found	-	-	-	-	-	No hits found	-	-	-	-
TRINITY_DN54686_c0_g3_i1	0.32896	0.00208587	20.6802	6.80297	No hits found	-	-	-	-	-	g19293.t1		463	2,00E-57	95.5	XP_004304114 PREDICTED: formimidoyltransferase-cyclodeaminase-like isoform X1 [Fragaria vesca subsp. vesca].
TRINITY_DN54659_c2_g1_i1	0.324943	0.00181914	123.884	40.2553	AT4G00430.2	plasma membrane intrinsic protein 1;4	Symbols: TMP-C, PIP1;4, PIP1E	775	3,00E-103	76.7	g26592.t1		817	5,00E-109	83.1	XP_002526867 Aquaporin PIP1.3, putative [Ricinus communis].
TRINITY_DN58681_c1_g2_i1	0.324754	0.0078627	17.6595	5.73501	AT3G60130.2	beta glucosidase 16	Symbols: BGLU16	120	4,00E-08	37.3	g35701.t1		164	5,00E-15	45	XP_004295227 PREDICTED: beta-glucosidase 13-like [Fragaria vesca subsp. vesca].
TRINITY_DN48236_c1_g2_i1	0.323632	0.0262812	15.184	4.91404	No hits found	-	-	-	-	-	g19448.t1		305	5,00E-36	96.7	XP_002273952 PREDICTED: major allergen Pru ar 1 [Vitis vinifera].
TRINITY_DN53324_c1_g3_i2	0.323468	0.0261523	15.427	4.99015	No hits found	-	-	-	-	-	No hits found	-	-	-	-
TRINITY_DN55127_c2_g6_i1	0.322769	2.8356e-10	50.7563	16.3826	AT5G24550.1	beta glucosidase 32	Symbols: BGLU32	576	5,00E-71	66.9	g14688.t1		538	2,00E-65	58	XP_003620203 Beta-glucosidase D4 [Medicago truncatula].	K01188	beta-glucosidase [EC:3.2.1.21]
TRINITY_DN54831_c0_g5_i1	0.320583	0.0163924	25.6478	8.22226	AT2G44450.1	beta glucosidase 15	Symbols: BGLU15	211	2,00E-20	65.5	g8144.t1		295	1,00E-32	88.7	XP_002277408 PREDICTED: beta-glucosidase 12 [Vitis vinifera].	K01188	beta-glucosidase [EC:3.2.1.21]
TRINITY_DN28378_c0_g3_i1	0.319417	0.0261523	19.9793	6.38175	No hits found	-	-	-	-	-	g19454.t1		151	6,00E-14	75.5	No BLAST Hit
TRINITY_DN52792_c0_g1_i9	0.319166	0.0362174	25.0521	7.9958	AT1G14520.2	myo-inositol oxygenase 1	Symbols: MIOX1	1260	2,00E-170	77.7	g23921.t1		1592	0	99.3	XP_002282395 PREDICTED: inositol oxygenase 1 [Vitis vinifera].	K00469	inositol oxygenase [EC:1.13.99.1]
TRINITY_DN54402_c1_g7_i1	0.317885	0.000332949	25.3384	8.05471	AT5G14860.1	UDP-Glycosyltransferase superfamily protein	Symbols:	315	1,00E-34	54.8	g38654.t1		596	4,00E-79	98.3	XP_002324945 hypothetical protein POPTR_0018s03410g [Populus trichocarpa].
TRINITY_DN53599_c0_g1_i1	0.317359	0.0268987	14.7317	4.67525	No hits found	-	-	-	-	-	No hits found	-	-	-	-
TRINITY_DN56701_c0_g2_i5	0.31681	0.00168153	20.1684	6.38954	AT2G05710.1	aconitase 3	Symbols: ACO3	833	1,00E-101	80.1	g1854.t1		845	1,00E-106	80.4	XP_002524184 aconitase, putative [Ricinus communis].
TRINITY_DN56762_c0_g1_i1	0.313375	0.0362174	13.9148	4.36055	No hits found	-	-	-	-	-	No hits found	-	-	-	-
TRINITY_DN54010_c1_g6_i1	0.312094	6.83983e-06	30.1703	9.41597	AT5G60530.1	late embryogenesis abundant protein-related / LEA protein-related	Symbols:	417	2,00E-49	72.4	g35909.t1		533	5,00E-70	97.1	XP_004251121 PREDICTED: uncharacterized protein LOC101254662 [Solanum lycopersicum].
TRINITY_DN55225_c10_g2_i2	0.31026	0.00340018	18.2853	5.67321	AT5G07990.1	Cytochrome P450 superfamily protein	Symbols: TT7, CYP75B1, D501	602	3,00E-74	50.2	g8825.t1		902	4,00E-119	80.3	XP_002314004 hypothetical protein POPTR_0009s07320g [Populus trichocarpa].	K13083	flavonoid 3',5'-hydroxylase [EC:1.14.13.88]
TRINITY_DN55917_c3_g7_i2	0.309099	5.88562e-11	51.3917	15.8851	AT1G78020.1	Protein of unknown function (DUF581)	Symbols:	377	2,00E-43	53	No hits found	-	-	-	-
TRINITY_DN46452_c0_g1_i4	0.307231	1.24934e-10	120.746	37.097	AT1G08830.2	copper/zinc superoxide dismutase 1	Symbols: CSD1	593	7,00E-77	83.9	g10428.t1		602	5,00E-78	75.8	XP_002328388 predicted protein [Populus trichocarpa].	K04565	superoxide dismutase, Cu-Zn family [EC:1.15.1.1]
TRINITY_DN46603_c1_g9_i1	0.305849	0.00512412	21.1868	6.47997	AT3G09220.1	laccase 7	Symbols: LAC7	373	4,00E-42	67.3	g34844.t1		465	5,00E-57	84.7	XP_004240153 PREDICTED: laccase-7-like [Solanum lycopersicum].
TRINITY_DN47475_c5_g1_i2	0.30386	0.000992399	20.1536	6.12386	AT1G11545.1	xyloglucan endotransglucosylase/hydrolase 8	Symbols: XTH8	783	6,00E-103	67.6	g23483.t1		1065	4,00E-147	97.5	NP_001241628 uncharacterized protein LOC100790013 precursor [Glycine max].	K08235	xyloglucan:xyloglucosyl transferase [EC:2.4.1.207]
TRINITY_DN52536_c5_g2_i3	0.300666	0.0111268	15.4547	4.6467	AT5G48930.1	hydroxycinnamoyl-CoA shikimate/quinate hydroxycinnamoyl transferase	Symbols: HCT	1179	2,00E-155	53	g4464.t1		1493	0	68.5	XP_003530223 PREDICTED: shikimate O-hydroxycinnamoyltransferase-like isoform X1 [Glycine max].	K13065	shikimate O-hydroxycinnamoyltransferase [EC:2.3.1.133]
TRINITY_DN49292_c1_g7_i1	0.300348	0.00489627	17.0613	5.12433	No hits found	-	-	-	-	-	No hits found	-	-	-	-
TRINITY_DN45866_c0_g1_i2	0.299545	0.0286873	13.7739	4.12592	AT4G00910.1	Aluminium activated malate transporter family protein	Symbols:	1309	4,00E-173	52.5	g19491.t1		2359	0	96.7	XP_002264499 PREDICTED: aluminum-activated malate transporter 10 [Vitis vinifera].
TRINITY_DN50963_c3_g5_i1	0.298104	1.87738e-10	47.4287	14.1387	AT3G57040.1	response regulator 9	Symbols: ARR9, ATRR4	236	3,00E-25	69.7	g29477.t1		340	3,00E-41	95.7	XP_002273990 PREDICTED: two-component response regulator ARR9 [Vitis vinifera].	K14492	two-component response regulator ARR-A family
TRINITY_DN55690_c0_g6_i1	0.296589	0.000107217	73.9518	21.9333	No hits found	-	-	-	-	-	No hits found	-	-	-	-
TRINITY_DN46545_c0_g1_i7	0.293198	0.0109249	15.1502	4.44202	AT4G13250.1	NAD(P)-binding Rossmann-fold superfamily protein	Symbols: NYC1	1741	0	75.3	No hits found	-	-	-	-
TRINITY_DN50963_c3_g7_i1	0.293151	1.1198e-08	39.5972	11.608	AT2G41310.1	response regulator 3	Symbols: ATRR3, ARR8, RR3	346	3,00E-41	72.5	g29477.t1		441	5,00E-56	93.4	XP_002273990 PREDICTED: two-component response regulator ARR9 [Vitis vinifera].	K14492	two-component response regulator ARR-A family
TRINITY_DN51178_c0_g3_i1	0.292855	0.00658857	16.0334	4.69547	AT4G14550.1	indole-3-acetic acid inducible 14	Symbols: IAA14, SLR	775	2,00E-100	72	g13257.t1		1122	1,00E-152	94.4	XP_004172452 PREDICTED: auxin-responsive protein IAA14-like [Cucumis sativus].	K14484	auxin-responsive protein IAA
TRINITY_DN50963_c3_g10_i5	0.291898	0.00324559	17.3273	5.0578	AT2G41310.1	response regulator 3	Symbols: ATRR3, ARR8, RR3	304	9,00E-33	44.4	No hits found	-	-	-	-
TRINITY_DN51466_c0_g1_i4	0.290469	0.00799419	15.582	4.52608	No hits found	-	-	-	-	-	No hits found	-	-	-	-
TRINITY_DN57820_c5_g2_i1	0.287555	2.9609e-06	31.4957	9.05675	AT3G53950.1	glyoxal oxidase-related protein	Symbols:	762	3,00E-96	62.4	g27864.t1		1056	1,00E-140	92.2	XP_002322929 glyoxal oxidase-related family protein [Populus trichocarpa].
TRINITY_DN45115_c0_g1_i1	0.28409	4.81778e-19	77.3033	21.9611	No hits found	-	-	-	-	-	No hits found	-	-	-	-
TRINITY_DN44022_c0_g1_i1	0.283538	0.000448982	20.1947	5.72597	AT3G05950.1	RmlC-like cupins superfamily protein	Symbols:	574	1,00E-71	52.8	g17571.t1		1042	9,00E-143	94	XP_002267172 PREDICTED: putative germin-like protein 2-2 [Vitis vinifera].
TRINITY_DN53404_c1_g1_i1	0.281336	0.00829367	14.9866	4.21627	No hits found	-	-	-	-	-	No hits found	-	-	-	-
TRINITY_DN41610_c0_g1_i1	0.279588	0.0212964	13.2908	3.71596	No hits found	-	-	-	-	-	g7900.t1		960	1,00E-124	54.5	XP_004241716 PREDICTED: 2-oxoglutarate-dependent dioxygenase AOP2-like [Solanum lycopersicum].
TRINITY_DN56150_c4_g2_i2	0.275635	0.0026785	26.1704	7.21349	AT4G10490.1	2-oxoglutarate (2OG) and Fe(II)-dependent oxygenase superfamily protein	Symbols:	914	1,00E-122	66.7	g28731.t1		888	6,00E-121	91.6	XP_002317046 predicted protein [Populus trichocarpa].	K06892	K06892
TRINITY_DN43907_c0_g10_i4	0.274415	8.48457e-14	70.7127	19.4046	AT1G08830.2	copper/zinc superoxide dismutase 1	Symbols: CSD1	606	2,00E-78	82.7	g10428.t1		659	4,00E-86	83.4	XP_002328388 predicted protein [Populus trichocarpa].	K04565	superoxide dismutase, Cu-Zn family [EC:1.15.1.1]
TRINITY_DN56551_c1_g5_i5	0.274206	2.09322e-05	24.7949	6.79893	AT4G37050.1	PATATIN-like protein 4	Symbols: PLP4, PLA V, AtPLAIVC	1170	2,00E-155	60.3	g19389.t1		1180	2,00E-157	61.1	XP_002282481 PREDICTED: patatin-like protein 2 [Vitis vinifera].
TRINITY_DN51256_c2_g1_i3	0.273316	1.31839e-06	29.2372	7.99098	AT1G56000.1	FAD/NAD(P)-binding oxidoreductase family protein	Symbols:	1380	0	69.8	g17430.t1		1847	0	95.1	XP_002270560 PREDICTED: uncharacterized protein LOC100264528 isoform X2 [Vitis vinifera].	K06955	K06955
TRINITY_DN38553_c0_g1_i1	0.269899	1.10508e-05	25.3984	6.855	No hits found	-	-	-	-	-	No hits found	-	-	-	-
TRINITY_DN44163_c3_g1_i1	0.268524	0.00604767	14.8807	3.99582	AT2G21100.1	Disease resistance-responsive (dirigent-like protein) family protein	Symbols:	196	1,00E-18	41.2	g26423.t1		366	1,00E-43	63.4	XP_004231598 PREDICTED: dirigent protein 22-like [Solanum lycopersicum].
TRINITY_DN53494_c3_g4_i5	0.267482	0.00212891	16.7016	4.46737	AT5G13700.1	polyamine oxidase 1	Symbols: ATPAO1, APAO, PAO1	857	3,00E-112	76.4	g9140.t1		1174	7,00E-164	98.7	XP_002276219 PREDICTED: polyamine oxidase 1 [Vitis vinifera].	K13366	polyamine oxidase [EC:1.5.3.14 1.5.3.16 1.5.3.-]
TRINITY_DN51005_c0_g1_i1	0.267115	0.0447065	11.5917	3.09632	AT2G01670.1	nudix hydrolase homolog 17	Symbols: atnudt17, NUDT17	267	3,00E-30	70.4	g8876.t1		243	5,00E-27	65.8	XP_004228715 PREDICTED: nudix hydrolase 18, mitochondrial [Solanum lycopersicum].	K07766	diphosphoinositol-polyphosphate diphosphatase [EC:3.6.1.52]
TRINITY_DN57820_c6_g2_i1	0.262847	0.00140143	38.5262	10.1265	AT3G53950.1	glyoxal oxidase-related protein	Symbols:	762	6,00E-97	64.2	g9629.t1		1159	6,00E-157	93.8	XP_001771982 predicted protein [Physcomitrella patens].
TRINITY_DN48236_c1_g7_i1	0.262579	0.000797775	17.9371	4.70989	No hits found	-	-	-	-	-	g19448.t1		737	3,00E-98	98.7	XP_002273952 PREDICTED: major allergen Pru ar 1 [Vitis vinifera].
TRINITY_DN43014_c0_g1_i1	0.261465	0.0119788	16.2938	4.26027	No hits found	-	-	-	-	-	No hits found	-	-	-	-
TRINITY_DN50970_c1_g2_i2	0.261018	0.0265403	33.8387	8.83251	No hits found	-	-	-	-	-	No hits found	-	-	-	-
TRINITY_DN57820_c6_g7_i1	0.260866	0.00164215	37.3994	9.75622	AT3G53950.1	glyoxal oxidase-related protein	Symbols:	305	8,00E-33	64.8	g9629.t1		582	2,00E-72	94.7	XP_001771982 predicted protein [Physcomitrella patens].
TRINITY_DN49040_c6_g5_i1	0.254013	0.0262812	11.9497	3.03538	AT2G22250.1	aspartate aminotransferase	Symbols: ATAAT, AAT, MEE17	424	1,00E-49	79.2	g23779.t1		480	1,00E-58	86.4	XP_002277000 PREDICTED: bifunctional aspartate aminotransferase and glutamate/aspartate-prephenate aminotransferase [Vitis vinifera].	K15849	bifunctional aspartate aminotransferase and glutamate/aspartate-prephenate aminotransferase [EC:2.6.1.1 2.6.1.78 2.6.1.79]
TRINITY_DN54651_c1_g2_i2	0.251675	0.00650939	14.0114	3.52632	No hits found	-	-	-	-	-	g3589.t1		2474	0	94.1	XP_002321383 hypothetical protein POPTR_0015s01060g [Populus trichocarpa].
TRINITY_DN57863_c2_g9_i1	0.245121	2.88701e-05	21.9051	5.3694	AT1G05250.1	Peroxidase superfamily protein	Symbols:	238	1,00E-24	61.8	g1134.t1		392	5,00E-47	88.9	XP_004229296 PREDICTED: peroxidase 19-like [Solanum lycopersicum].	K00430	peroxidase [EC:1.11.1.7]
TRINITY_DN58294_c2_g6_i2	0.237063	0.000349413	17.6399	4.18176	AT5G09360.1	laccase 14	Symbols: LAC14	357	1,00E-39	65.6	g26389.t1		521	4,00E-65	95.8	XP_002271222 PREDICTED: laccase-14 [Vitis vinifera].
TRINITY_DN49040_c6_g3_i1	0.235977	8.82213e-06	23.0156	5.43114	AT2G22250.1	aspartate aminotransferase	Symbols: ATAAT, AAT, MEE17	425	2,00E-49	79.2	g23779.t1		479	6,00E-58	86.4	XP_002277000 PREDICTED: bifunctional aspartate aminotransferase and glutamate/aspartate-prephenate aminotransferase [Vitis vinifera].	K15849	bifunctional aspartate aminotransferase and glutamate/aspartate-prephenate aminotransferase [EC:2.6.1.1 2.6.1.78 2.6.1.79]
TRINITY_DN56150_c4_g3_i3	0.232708	2.44264e-07	27.8624	6.48382	AT4G10490.1	2-oxoglutarate (2OG) and Fe(II)-dependent oxygenase superfamily protein	Symbols:	292	3,00E-31	55.7	g29788.t1		471	4,00E-60	93.8	XP_004309513 PREDICTED: hyoscyamine 6-dioxygenase-like [Fragaria vesca subsp. vesca].
TRINITY_DN57820_c6_g10_i1	0.232536	0.000136966	18.7107	4.35091	AT3G53950.1	glyoxal oxidase-related protein	Symbols:	203	1,00E-19	67.6	g27864.t1		299	2,00E-33	95.6	XP_002322929 glyoxal oxidase-related family protein [Populus trichocarpa].
TRINITY_DN52236_c6_g2_i1	0.227526	0.000456089	16.7193	3.80408	No hits found	-	-	-	-	-	No hits found	-	-	-	-
TRINITY_DN48880_c1_g1_i1	0.227408	4.70074e-06	23.2966	5.29783	AT2G22250.1	aspartate aminotransferase	Symbols: ATAAT, AAT, MEE17	464	9,00E-55	69.8	No hits found	-	-	-	-
TRINITY_DN56017_c4_g1_i1	0.224489	0.00795911	12.536	2.8142	AT5G26330.1	Cupredoxin superfamily protein	Symbols:	145	1,00E-12	46.5	g22252.t1		209	5,00E-22	60	XP_004300730 PREDICTED: mavicyanin-like [Fragaria vesca subsp. vesca].
TRINITY_DN56150_c4_g2_i3	0.223655	0.00730018	12.5745	2.81236	AT4G10490.1	2-oxoglutarate (2OG) and Fe(II)-dependent oxygenase superfamily protein	Symbols:	708	1,00E-91	67.2	g28731.t1		890	1,00E-121	91.6	XP_002317046 predicted protein [Populus trichocarpa].	K06892	K06892
TRINITY_DN44022_c0_g1_i2	0.22189	2.06352e-06	24.4944	5.43506	AT3G05950.1	RmlC-like cupins superfamily protein	Symbols:	566	1,00E-70	53.4	g17571.t1		1042	5,00E-143	94	XP_002267172 PREDICTED: putative germin-like protein 2-2 [Vitis vinifera].
TRINITY_DN45127_c0_g1_i4	0.221357	2.43799e-07	31.8163	7.04277	No hits found	-	-	-	-	-	No hits found	-	-	-	-
TRINITY_DN51005_c0_g2_i2	0.221245	1.49422e-06	24.5314	5.42744	No hits found	-	-	-	-	-	No hits found	-	-	-	-
TRINITY_DN55113_c0_g1_i10	0.219833	0.018167	11.153	2.45179	No hits found	-	-	-	-	-	No hits found	-	-	-	-
TRINITY_DN45713_c2_g1_i1	0.219486	0.00398797	23.4757	5.15259	No hits found	-	-	-	-	-	No hits found	-	-	-	-
TRINITY_DN30273_c0_g1_i1	0.219481	0.0135433	11.5151	2.52734	No hits found	-	-	-	-	-	No hits found	-	-	-	-
TRINITY_DN49040_c5_g2_i1	0.218265	2.27008e-07	34.199	7.46444	AT2G22250.1	aspartate aminotransferase	Symbols: ATAAT, AAT, MEE17	1009	2,00E-135	76.5	g23779.t1		1183	6,00E-163	91.5	XP_002277000 PREDICTED: bifunctional aspartate aminotransferase and glutamate/aspartate-prephenate aminotransferase [Vitis vinifera].	K15849	bifunctional aspartate aminotransferase and glutamate/aspartate-prephenate aminotransferase [EC:2.6.1.1 2.6.1.78 2.6.1.79]
TRINITY_DN57823_c1_g1_i1	0.214111	0.00126079	52.5554	11.2527	AT4G37970.1	cinnamyl alcohol dehydrogenase 6	Symbols: ATCAD6, CAD6	486	2,00E-59	64.2	g27604.t1		638	2,00E-82	89.6	XP_002322761 cinnamyl alcohol dehydrogenase-like protein [Populus trichocarpa].	K00083	cinnamyl-alcohol dehydrogenase [EC:1.1.1.195]
TRINITY_DN51216_c2_g2_i1	0.212637	0.0149893	11.1814	2.37757	No hits found	-	-	-	-	-	No hits found	-	-	-	-
TRINITY_DN45233_c4_g2_i1	0.212587	0.00480656	12.7313	2.70651	No hits found	-	-	-	-	-	No hits found	-	-	-	-
TRINITY_DN38187_c0_g3_i1	0.212059	3.82255e-06	22.5401	4.77982	No hits found	-	-	-	-	-	No hits found	-	-	-	-
TRINITY_DN57724_c3_g15_i1	0.206073	5.77335e-05	18.4697	3.8061	No hits found	-	-	-	-	-	No hits found	-	-	-	-
TRINITY_DN50886_c1_g9_i3	0.204192	0.0227744	10.3814	2.11981	No hits found	-	-	-	-	-	No hits found	-	-	-	-
TRINITY_DN51337_c0_g6_i1	0.203779	0.0080991	13.7377	2.79944	No hits found	-	-	-	-	-	No hits found	-	-	-	-
TRINITY_DN55852_c2_g5_i1	0.202564	0.00414025	12.5723	2.54669	AT3G09220.1	laccase 7	Symbols: LAC7	387	8,00E-45	70.8	g34844.t1		497	2,00E-62	93.8	XP_004240153 PREDICTED: laccase-7-like [Solanum lycopersicum].
TRINITY_DN49468_c4_g2_i1	0.20173	3.08063e-17	53.9931	10.892	No hits found	-	-	-	-	-	No hits found	-	-	-	-
TRINITY_DN57249_c3_g4_i1	0.197573	0.0292369	9.82302	1.94076	No hits found	-	-	-	-	-	No hits found	-	-	-	-
TRINITY_DN56393_c1_g2_i1	0.195491	0.00873511	11.2344	2.19623	No hits found	-	-	-	-	-	No hits found	-	-	-	-
TRINITY_DN57168_c2_g2_i2	0.194762	0.02753	9.77499	1.9038	No hits found	-	-	-	-	-	g3309.t1		1147	3,00E-157	97.3	XP_002275014 PREDICTED: transcription factor DIVARICATA [Vitis vinifera].
TRINITY_DN52034_c4_g4_i1	0.194357	4.88656e-17	52.0648	10.1192	No hits found	-	-	-	-	-	No hits found	-	-	-	-
TRINITY_DN58294_c2_g9_i1	0.19384	0.000488652	23.6015	4.57491	AT5G09360.1	laccase 14	Symbols: LAC14	306	1,00E-33	59.3	g10986.t1		385	3,00E-45	92.4	XP_002275352 PREDICTED: laccase-14 [Vitis vinifera].
TRINITY_DN52034_c4_g2_i2	0.190731	4.19391e-17	51.7073	9.86218	AT2G28190.1	copper/zinc superoxide dismutase 2	Symbols: CSD2, CZSOD2	271	3,00E-30	85	g16876.t1		297	2,00E-34	100	XP_003538169 PREDICTED: superoxide dismutase [Cu-Zn], chloroplastic-like isoform X1 [Glycine max].	K04565	superoxide dismutase, Cu-Zn family [EC:1.15.1.1]
TRINITY_DN37768_c0_g1_i1	0.190333	1.92367e-06	21.7997	4.1492	No hits found	-	-	-	-	-	No hits found	-	-	-	-
TRINITY_DN57863_c2_g8_i3	0.189008	0.025759	9.719	1.83696	No hits found	-	-	-	-	-	No hits found	-	-	-	-
TRINITY_DN58605_c2_g1_i2	0.18773	0.00285609	12.508	2.34813	AT4G30420.1	nodulin MtN21 /EamA-like transporter family protein	Symbols:	974	6,00E-127	52.8	g13421.t1		579	2,00E-68	35.9	XP_002283348 PREDICTED: WAT1-related protein At5g07050 [Vitis vinifera].
TRINITY_DN46452_c0_g1_i5	0.186662	0.000805145	14.0177	2.61656	No hits found	-	-	-	-	-	No hits found	-	-	-	-
TRINITY_DN58494_c5_g1_i1	0.186146	0.0456492	8.83537	1.64467	AT1G19640.1	jasmonic acid carboxyl methyltransferase	Symbols: JMT	811	5,00E-103	46.5	No hits found	-	-	-	-
TRINITY_DN46906_c3_g4_i2	0.183552	0.0373425	9.0101	1.65383	No hits found	-	-	-	-	-	No hits found	-	-	-	-
TRINITY_DN59061_c3_g14_i1	0.181782	0.0117235	10.4249	1.89507	AT1G71040.1	Cupredoxin superfamily protein	Symbols: LPR2	261	2,00E-27	68.1	g2554.t1		368	7,00E-43	93.1	XP_002531069 spore coat protein, putative [Ricinus communis].
TRINITY_DN55225_c10_g3_i1	0.181193	0.00337915	11.9499	2.16523	AT5G07990.1	Cytochrome P450 superfamily protein	Symbols: TT7, CYP75B1, D501	240	4,00E-24	42.7	g32306.t1		556	3,00E-73	94.6	XP_003632247 PREDICTED: flavonoid 3',5'-hydroxylase 2 [Vitis vinifera].
TRINITY_DN55113_c0_g1_i7	0.177504	0.0114831	13.9103	2.46912	No hits found	-	-	-	-	-	No hits found	-	-	-	-
TRINITY_DN59061_c3_g11_i1	0.177489	0.00829367	10.6832	1.89616	AT1G23010.1	Cupredoxin superfamily protein	Symbols: LPR1	349	2,00E-39	73.3	g2554.t1		479	3,00E-58	97.1	XP_002531069 spore coat protein, putative [Ricinus communis].
TRINITY_DN57501_c2_g2_i1	0.175836	0.00395485	11.6	2.0397	No hits found	-	-	-	-	-	No hits found	-	-	-	-
TRINITY_DN56729_c2_g3_i1	0.173009	0.0301124	13.617	2.35586	No hits found	-	-	-	-	-	g5725.t1		563	6,00E-68	94.7	NP_001234843 acid invertase [Solanum lycopersicum].	K01193	beta-fructofuranosidase [EC:3.2.1.26]
TRINITY_DN58294_c2_g8_i1	0.172348	5.47929e-10	30.1141	5.19013	AT2G30210.1	laccase 3	Symbols: LAC3	237	1,00E-23	51.2	g10986.t1		562	8,00E-71	93	XP_002275352 PREDICTED: laccase-14 [Vitis vinifera].
TRINITY_DN51302_c3_g3_i1	0.172052	0.0104669	10.3001	1.77216	No hits found	-	-	-	-	-	No hits found	-	-	-	-
TRINITY_DN39865_c0_g1_i1	0.171493	1.89409e-05	52.9609	9.08244	No hits found	-	-	-	-	-	No hits found	-	-	-	-
TRINITY_DN39393_c0_g1_i1	0.167216	0.013178	9.80397	1.63938	AT1G23010.1	Cupredoxin superfamily protein	Symbols: LPR1	562	7,00E-69	78.3	g17033.t1		672	4,00E-86	94.9	XP_002531069 spore coat protein, putative [Ricinus communis].
TRINITY_DN58294_c1_g8_i1	0.166988	0.00498549	34.3691	5.73924	AT5G09360.1	laccase 14	Symbols: LAC14	459	2,00E-53	57.2	g34888.t1		615	7,00E-81	84.7	XP_002275352 PREDICTED: laccase-14 [Vitis vinifera].
TRINITY_DN57024_c3_g11_i1	0.166737	0.00377895	11.3248	1.88826	AT5G09360.1	laccase 14	Symbols: LAC14	230	2,00E-23	63.6	g13563.t1		326	3,00E-37	90.9	XP_002271222 PREDICTED: laccase-14 [Vitis vinifera].
TRINITY_DN55852_c3_g1_i2	0.166345	0.000100718	15.5993	2.59486	No hits found	-	-	-	-	-	No hits found	-	-	-	-
TRINITY_DN39359_c0_g1_i1	0.166241	4.27541e-05	16.5755	2.75554	AT1G23010.1	Cupredoxin superfamily protein	Symbols: LPR1	589	6,00E-73	75	g2554.t1		708	2,00E-91	91.4	XP_002531069 spore coat protein, putative [Ricinus communis].
TRINITY_DN56891_c0_g1_i1	0.161171	6.92816e-11	68.9037	11.1053	No hits found	-	-	-	-	-	No hits found	-	-	-	-
TRINITY_DN45233_c4_g2_i2	0.160862	0.000266328	14.1777	2.28065	No hits found	-	-	-	-	-	No hits found	-	-	-	-
TRINITY_DN57249_c3_g8_i5	0.160423	3.87121e-07	25.6607	4.11658	AT1G55740.1	seed imbibition 1	Symbols: AtSIP1, SIP1	3011	0	74.2	g17293.t1		4025	0	98	XP_002530623 Stachyose synthase precursor, putative [Ricinus communis].	K06617	raffinose synthase [EC:2.4.1.82]
TRINITY_DN20940_c0_g2_i1	0.159801	0.000230732	14.3002	2.28519	No hits found	-	-	-	-	-	No hits found	-	-	-	-
TRINITY_DN57008_c4_g4_i1	0.159299	0.0118613	9.70594	1.54614	AT3G09220.1	laccase 7	Symbols: LAC7	378	1,00E-42	72	g34844.t1		512	1,00E-63	92.2	XP_004240153 PREDICTED: laccase-7-like [Solanum lycopersicum].
TRINITY_DN59061_c3_g7_i1	0.156572	0.0379419	8.2551	1.29252	AT1G71040.1	Cupredoxin superfamily protein	Symbols: LPR2	379	1,00E-43	69.5	g2554.t1		477	5,00E-58	90.5	XP_002531069 spore coat protein, putative [Ricinus communis].
TRINITY_DN57008_c4_g5_i1	0.154988	3.63876e-05	16.2667	2.52115	AT3G09220.1	laccase 7	Symbols: LAC7	294	3,00E-32	69.4	g18341.t1		397	9,00E-48	96	XP_004240153 PREDICTED: laccase-7-like [Solanum lycopersicum].
TRINITY_DN47880_c2_g1_i1	0.154294	8.89081e-12	33.1412	5.1135	No hits found	-	-	-	-	-	No hits found	-	-	-	-
TRINITY_DN56729_c2_g2_i2	0.152045	0.000287041	13.672	2.07877	AT1G62660.1	Glycosyl hydrolases family 32 protein	Symbols:	791	6,00E-99	57.5	g5725.t1		1311	7,00E-177	97	NP_001234843 acid invertase [Solanum lycopersicum].	K01193	beta-fructofuranosidase [EC:3.2.1.26]
TRINITY_DN42417_c0_g1_i1	0.150748	1.98816e-06	19.2789	2.90627	AT1G12520.1	copper chaperone for SOD1	Symbols: ATCCS, CCS	992	9,00E-131	66.6	No hits found	-	-	-	-
TRINITY_DN57024_c3_g9_i2	0.150388	1.59902e-08	24.4668	3.6795	AT5G48100.1	Laccase/Diphenol oxidase family protein	Symbols: TT10, LAC15, ATLAC15	345	5,00E-39	62.8	g13563.t1		503	1,00E-61	97.9	XP_002271222 PREDICTED: laccase-14 [Vitis vinifera].
TRINITY_DN57249_c3_g7_i1	0.148648	0.0218896	8.7307	1.2978	No hits found	-	-	-	-	-	No hits found	-	-	-	-
TRINITY_DN59061_c3_g1_i1	0.146687	0.000963513	12.1311	1.77947	AT1G71040.1	Cupredoxin superfamily protein	Symbols: LPR2	294	4,00E-32	79.4	g2554.t1		337	2,00E-38	95.3	XP_002531069 spore coat protein, putative [Ricinus communis].
TRINITY_DN54985_c2_g2_i1	0.14619	0.00702851	9.9267	1.45118	No hits found	-	-	-	-	-	No hits found	-	-	-	-
TRINITY_DN53954_c2_g4_i1	0.14563	0.00709438	9.91106	1.44335	AT3G09220.1	laccase 7	Symbols: LAC7	287	5,00E-30	61	g20091.t1		254	2,00E-25	56.2	XP_002278215 PREDICTED: laccase-17 [Vitis vinifera].
TRINITY_DN55852_c3_g3_i1	0.141137	2.27475e-16	42.5242	6.00172	AT3G09220.1	laccase 7	Symbols: LAC7	1029	4,00E-135	58	g18341.t1		1266	7,00E-174	95	XP_004240153 PREDICTED: laccase-7-like [Solanum lycopersicum].
TRINITY_DN49468_c4_g1_i2	0.134134	1.80515e-21	53.298	7.14905	No hits found	-	-	-	-	-	No hits found	-	-	-	-
TRINITY_DN45446_c0_g2_i2	0.129962	7.09391e-15	46.5199	6.04579	No hits found	-	-	-	-	-	No hits found	-	-	-	-
TRINITY_DN53954_c2_g3_i3	0.129632	5.48775e-10	26.4185	3.42467	AT3G09220.1	laccase 7	Symbols: LAC7	589	1,00E-71	70.8	g23356.t1		466	3,00E-54	62.6	XP_002322961 laccase 1a [Populus trichocarpa].
TRINITY_DN54221_c1_g3_i2	0.127425	0.018127	8.39873	1.07021	AT5G18840.1	Major facilitator superfamily protein	Symbols:	1313	1,00E-177	67.7	g6683.t1		1024	7,00E-136	68.6	NP_001233882 st3 protein [Solanum lycopersicum].	K08145	MFS transporter, SP family, solute carrier family 2 (facilitated glucose transporter), member 8
TRINITY_DN46906_c3_g4_i1	0.125872	0.00576999	9.76936	1.22969	No hits found	-	-	-	-	-	No hits found	-	-	-	-
TRINITY_DN45446_c0_g2_i1	0.125141	0.00467723	9.73113	1.21776	AT4G01470.1	tonoplast intrinsic protein 1;3	Symbols: GAMMA-TIP3, TIP1;3, ATTIP1.3	180	3,00E-17	68.8	g12899.t1		212	9,00E-22	89.6	AGD98709 aquaporin protein 6 [Camellia sinensis].	K09873	aquaporin TIP
TRINITY_DN47617_c0_g2_i2	0.124757	7.92415e-12	30.3315	3.78408	AT3G16150.1	N-terminal nucleophile aminohydrolases (Ntn hydrolases) superfamily protein	Symbols:	1340	0	80.5	g988.t1		1642	0	99.7	EMJ23871 hypothetical protein PRUPE_ppa008583mg [Prunus persica].	K13051	beta-aspartyl-peptidase (threonine type) [EC:3.4.19.5]
TRINITY_DN58356_c7_g1_i2	0.118294	2.74967e-05	14.809	1.75181	AT5G06160.1	splicing factor-related	Symbols: ATO	1899	0	74.8	No hits found	-	-	-	-
TRINITY_DN55113_c0_g1_i1	0.11621	0.0269957	100.753	11.7085	No hits found	-	-	-	-	-	No hits found	-	-	-	-
TRINITY_DN56042_c0_g1_i6	0.112174	0.0191054	7.93673	0.890292	No hits found	-	-	-	-	-	No hits found	-	-	-	-
TRINITY_DN32181_c0_g1_i1	0.10115	0.0145329	7.90366	0.799459	AT1G15125.1	S-adenosyl-L-methionine-dependent methyltransferases superfamily protein	Symbols:	773	4,00E-97	47.3	No hits found	-	-	-	-
TRINITY_DN57008_c4_g3_i2	0.0939816	2.00526e-08	20.4406	1.92104	AT3G09220.1	laccase 7	Symbols: LAC7	1271	3,00E-170	60	g31978.t1		1564	0	83.1	XP_002276415 PREDICTED: laccase-7 [Vitis vinifera].
TRINITY_DN48398_c2_g2_i3	0.0928845	0.000460087	13.9331	1.29417	No hits found	-	-	-	-	-	No hits found	-	-	-	-
TRINITY_DN54651_c1_g2_i4	0.075085	1.73746e-13	36.0657	2.70799	No hits found	-	-	-	-	-	No hits found	-	-	-	-
TRINITY_DN49972_c7_g3_i1	0.0723779	1.32461e-05	13.5538	0.980994	No hits found	-	-	-	-	-	No hits found	-	-	-	-
TRINITY_DN43907_c0_g1_i1	0.071636	0.000217142	11.0308	0.790201	AT1G08830.2	copper/zinc superoxide dismutase 1	Symbols: CSD1	384	9,00E-47	79.3	g10428.t1		473	6,00E-60	96.8	XP_002328388 predicted protein [Populus trichocarpa].	K04565	superoxide dismutase, Cu-Zn family [EC:1.15.1.1]
TRINITY_DN43907_c0_g3_i1	0.0700957	7.79151e-07	35.652	2.49905	AT1G08830.2	copper/zinc superoxide dismutase 1	Symbols: CSD1	391	9,00E-48	80.4	g10428.t1		481	4,00E-61	97.9	XP_002328388 predicted protein [Populus trichocarpa].	K04565	superoxide dismutase, Cu-Zn family [EC:1.15.1.1]
TRINITY_DN37696_c0_g2_i1	0.0678092	8.88985e-09	24.4107	1.65527	AT1G15960.1	NRAMP metal ion transporter 6	Symbols: NRAMP6, ATNRAMP6	146	2,00E-11	39.3	g30136.t1		296	1,00E-34	85.7	XP_004290899 PREDICTED: metal transporter Nramp5-like [Fragaria vesca subsp. vesca].
TRINITY_DN48398_c2_g2_i1	0.0628895	4.0419e-10	41.5692	2.61427	AT2G40300.1	ferritin 4	Symbols: ATFER4, FER4	406	2,00E-49	83.2	g25383.t1		451	2,00E-56	94.4	XP_004239952 PREDICTED: ferritin-2, chloroplastic [Solanum lycopersicum].	K00522	ferritin heavy chain [EC:1.16.3.2]
TRINITY_DN54740_c2_g3_i1	0.0619501	0.000350018	11.9155	0.738165	AT1G80830.1	natural resistance-associated macrophage protein 1	Symbols: NRAMP1, PMIT1, ATNRAMP1	301	5,00E-33	65.9	g1768.t1		295	1,00E-32	64.1	XP_002273263 PREDICTED: metal transporter Nramp6 [Vitis vinifera].	K03322	manganese transport protein
TRINITY_DN50001_c6_g3_i1	0.0524005	0.0132219	9.81915	0.514528	AT1G15960.1	NRAMP metal ion transporter 6	Symbols: NRAMP6, ATNRAMP6	635	2,00E-78	61.3	g1768.t1		650	4,00E-82	60.4	XP_002273263 PREDICTED: metal transporter Nramp6 [Vitis vinifera].	K03322	manganese transport protein
TRINITY_DN54812_c4_g7_i1	0.0505668	2.8025e-09	19.6178	0.992009	No hits found	-	-	-	-	-	No hits found	-	-	-	-
TRINITY_DN51825_c1_g1_i1	0.046885	8.87009e-08	16.6504	0.780656	No hits found	-	-	-	-	-	No hits found	-	-	-	-
TRINITY_DN46452_c0_g1_i7	0.0431512	0.00295635	8.0501	0.347371	No hits found	-	-	-	-	-	No hits found	-	-	-	-
TRINITY_DN37186_c0_g1_i1	0.0414314	0.000381283	9.66974	0.400631	No hits found	-	-	-	-	-	No hits found	-	-	-	-
TRINITY_DN58795_c4_g4_i1	0.0337843	5.35447e-05	11.0269	0.372537	AT2G40300.1	ferritin 4	Symbols: ATFER4, FER4	319	6,00E-36	74.8	g14851.t1		439	5,00E-54	90.8	XP_004302578 PREDICTED: ferritin-3, chloroplastic [Fragaria vesca subsp. vesca].	K00522	ferritin heavy chain [EC:1.16.3.2]
TRINITY_DN58795_c4_g6_i2	0.0312194	0.00757628	7.03388	0.219594	No hits found	-	-	-	-	-	No hits found	-	-	-	-
TRINITY_DN56017_c4_g3_i2	0.0257335	0.0376631	9.58429	0.246637	No hits found	-	-	-	-	-	No hits found	-	-	-	-
TRINITY_DN49951_c4_g13_i1	0.0194576	0.000192874	9.56119	0.186038	AT1G69530.5	expansin A1	Symbols: EXPA1	423	3,00E-51	72.9	g10925.t1		476	4,00E-59	77.4	XP_003523276 PREDICTED: expansin-A8-like [Glycine max].
TRINITY_DN35894_c0_g1_i1	0.0181041	4.94543e-06	12.3208	0.223057	AT5G05290.1	expansin A2	Symbols: ATEXPA2, EXP2, ATEXP2, ATHEXP ALPHA 1.12, EXPA2	573	1,00E-71	68.4	g8643.t1		625	1,00E-79	77	XP_003523276 PREDICTED: expansin-A8-like [Glycine max].

## Sheet: OCd_O p<0.05
Table S3. List of O. maiusZn significantly regulated genes. Genes regulated by Cd in free-living conditions
Feature ID	protein ID	Fold change (FC) OCd vs O	Baggerley's test: OCd vs O original values - FDR p-value correction	O - Means	OCd - Means	protein length	GO_Name	InterproDesc	#transcriptId	kogid	kogdefline	kogClass	kogGroup	ecNum	KEGG definition	catalytic activity	cofactors	pathway	pathway_class	pathway_type
jgi|Oidma1|26146|fgenesh1_pg.4_#_52	26071	10.0497	3.3649e-10	4.33634	43.5791	187			26146	KOG3599	Ca2+-modulated nonselective cation channel polycystin	Inorganic ion transport and metabolism	METABOLISM
jgi|Oidma1|172684|estExt_Genewise1Plus.C_21_t10155	172609	8.89591	0.00382738	3.85224	34.2692	182
jgi|Oidma1|172680|estExt_Genewise1Plus.C_21_t10150	172605	7.52716	0.0131658	1.35879	10.2278	630	hydrolase activity, acting on ester bonds	Phosphoesterase ; Actin-crosslinking proteins
jgi|Oidma1|19377|fgenesh1_kg.7_#_340_#_isotig11862	19302	7.41791	0.00136462	391.224	2902.06	72
jgi|Oidma1|124910|e_gw1.8.1413.1	124835	6.62447	0.000203293	29.974	198.562	80
jgi|Oidma1|20675|fgenesh1_kg.13_#_163_#_isotig02466	20600	6.49702	2.54491e-09	11.1338	72.3367	175	cluster 1660; 21 species, Oidma3
jgi|Oidma1|169708|estExt_Genewise1Plus.C_14_t10313	169633	6.49428	0.0464374	30.8231	200.174	260
jgi|Oidma1|105867|estExt_fgenesh1_pm.C_140008	105792	6.41802	7.91973e-05	16.3261	104.781	321	metabolic process ; hydrolase activity ; phospholipase activity ; lipase activity ; 1-oxa-2-oxocycloheptane lactonase activity ; sulfolactone hydrolase activity ; 3,4-dihydrocoumarin hydrolase activity ; butyrolactone hydrolase activity	Alpha/beta hydrolase fold-3	105867	KOG1515	Arylacetamide deacetylase	Defense mechanisms	CELLULAR PROCESSES AND SIGNALING	3.1.1.-	Carboxylic ester hydrolases.	\N	\N	2,4-Dichlorobenzoate degradation	Biodegradation of Xenobiotics	METABOLIC
jgi|Oidma1|141131|estExt_fgenesh1_pg.C_1_t40301	141056	6.28173	0.0048736	66.4297	417.293	218
jgi|Oidma1|20739|fgenesh1_kg.14_#_42_#_isotig09187	20664	6.10346	0.0478459	462.417	2822.34	99
jgi|Oidma1|139638|e_gw1.68.23.1	139563	5.77218	0.0324586	124.973	721.364	51
jgi|Oidma1|20134|fgenesh1_kg.11_#_27_#_isotig02538	20059	5.70331	0.000499654	19.5579	111.545	61
jgi|Oidma1|148081|estExt_fgenesh1_pg.C_140047	148006	5.40803	0.000580393	2.86302	15.4833	363	catalytic activity ; binding ; metabolic process ; NADPH:quinone reductase activity	Alcohol dehydrogenase GroES-like ; GroES-like ; NAD(P)-binding	148081	KOG1198	Zinc-binding oxidoreductase	Energy production and conversion	METABOLISM	1.6.5.5	NADPH:quinone reductase.	NADPH + quinone = NADP(+) + semiquinone.	Zinc.	\N	\N	\N
jgi|Oidma1|172675|estExt_Genewise1Plus.C_21_t10145	172600	5.39706	0.0462302	5.05345	27.2737	618	oxidoreductase activity ; copper ion binding ; laccase activity	Multicopper oxidase, type 1 ; Multicopper oxidase, type 2 ; Multicopper oxidase, type 3 ; Multicopper oxidase, copper-binding site ; Multicopper oxidase, copper-binding site ; Cupredoxin	172675	KOG1263	Multicopper oxidases	Secondary metabolites biosynthesis, transport and catabolism	METABOLISM	1.10.3.2	Laccase.	4 benzenediol + O(2) = 4 benzosemiquinone + 2 H(2)O.	Copper.	\N	\N	\N
jgi|Oidma1|56168|gm1.9423_g	56093	5.33877	0.012546	1.61792	8.6377	189
jgi|Oidma1|21065|fgenesh1_kg.16_#_128_#_isotig03874	20990	5.27252	0.0494406	15.7842	83.2227	232	metabolic process ; oxidoreductase activity ; catalytic activity ; binding ; acylglycerone-phosphate reductase activity	Short-chain dehydrogenase/reductase SDR ; Glucose/ribitol dehydrogenase ; Short-chain dehydrogenase/reductase SDR ; NAD(P)-binding	21065	KOG1611	Predicted short chain-type dehydrogenase	General function prediction only	POORLY CHARACTERIZED	1.1.1.101	Acylglycerone-phosphate reductase.	1-palmitoylglycerol 3-phosphate + NADP(+) = palmitoylglycerone phosphate + NADPH.	\N	\N	\N	\N
jgi|Oidma1|18490|fgenesh1_kg.5_#_107_#_isotig01351	18415	5.26034	3.09068e-13	26.4069	138.909	176
jgi|Oidma1|169600|estExt_Genewise1Plus.C_14_t10065	169525	5.03284	0.000584756	23.7371	119.465	474	cyclohexanone monooxygenase activity		169600	KOG1399	Flavin-containing monooxygenase	Secondary metabolites biosynthesis, transport and catabolism	METABOLISM	1.14.13.22	Cyclohexanone monooxygenase.	Cyclohexanone + NADPH + O(2) = 6-hexanolide + NADP(+) + H(2)O.	FAD.	Caprolactam degradation	Biodegradation of Xenobiotics	METABOLIC
jgi|Oidma1|21730|fgenesh1_kg.36_#_7_#_isotig07776	21655	5.01389	0.00947605	39.7013	199.058	125
jgi|Oidma1|171535|estExt_Genewise1Plus.C_18_t10244	171460	4.5702	0.00152259	2.91929	13.3417	556	carboxylesterase activity	Carboxylesterase, type B ; Carboxylesterase, type B	171535	KOG1516	Carboxylesterase and related proteins	General function prediction only	POORLY CHARACTERIZED	3.1.1.1	Carboxylesterase.	A carboxylic ester + H(2)O = an alcohol + a carboxylic anion.	\N	\N	\N	\N
jgi|Oidma1|18509|fgenesh1_kg.5_#_126_#_isotig02583	18434	4.55133	0.0306678	34.9769	159.191	80
jgi|Oidma1|181335|estExt_Genemark1.C_9_t20036	181260	4.29456	7.52051e-06	5.44468	23.3825	424		Extracellular membrane protein, 8-cysteine region, CFEM ; Extracellular membrane protein, 8-cysteine region, fungi
jgi|Oidma1|20218|fgenesh1_kg.11_#_111_#_isotig04535	20143	4.22121	2.44037e-07	7.37546	31.1333	280		Methyltransferase type 12
jgi|Oidma1|46876|gm1.131_g	46801	4.14601	0.00520587	6.31468	26.1807	130
jgi|Oidma1|200356|estExt_Genewise1.C_8_t30124	200281	4.10688	0.00133981	5.81835	23.8953	340	monooxygenase activity ; iron ion binding ; electron transport ; heme binding	Cytochrome P450, E-class, group IV ; Cytochrome P450 ; Cytochrome P450	200356	KOG0684	Cytochrome P450	Secondary metabolites biosynthesis, transport and catabolism	METABOLISM
jgi|Oidma1|32681|fgenesh1_pg.14_#_32	32606	4.09497	0.000513159	18.8682	77.2646	627	oxidoreductase activity, acting on CH-OH group of donors ; FAD binding ; alcohol metabolic process ; choline dehydrogenase activity	Glucose-methanol-choline oxidoreductase, N-terminal ; Glucose-methanol-choline oxidoreductase, C-terminal ; Glucose-methanol-choline oxidoreductase ; Glucose-methanol-choline oxidoreductase, N-terminal	32681	KOG1238	Glucose dehydrogenase/choline dehydrogenase/mandelonitrile lyase (GMC oxidoreductase family)	General function prediction only	POORLY CHARACTERIZED	1.1.99.1	Choline dehydrogenase.	Choline + acceptor = betaine aldehyde + reduced acceptor.	PQQ.	Glycine, serine and threonine metabolism	Amino Acid Metabolism	METABOLIC
jgi|Oidma1|17058|fgenesh1_kg.2_#_155_#_isotig07088	16983	3.93478	0.000779297	133.334	524.641	77	transcription factor activity ; nucleus ; regulation of transcription, DNA-dependent ; zinc ion binding	Fungal transcriptional regulatory protein, N-terminal ; Fungal transcriptional regulatory protein, N-terminal ; Fungal transcriptional regulatory protein, N-terminal ; Fungal transcriptional regulatory protein, N-terminal ; Fungal transcriptional regulatory protein, N-terminal ; Fungal transcriptional regulatory protein, N-terminal
jgi|Oidma1|17979|fgenesh1_kg.4_#_3_#_isotig00167	17904	3.86144	0.00099836	38.9499	150.403	60
jgi|Oidma1|17606|fgenesh1_kg.3_#_75_#_isotig00890	17531	3.80195	0.000112365	8.88013	33.7618	77
jgi|Oidma1|20902|fgenesh1_kg.15_#_126_#_isotig00693	20827	3.80068	0.000232649	165.097	627.482	127
jgi|Oidma1|21087|fgenesh1_kg.17_#_16_#_isotig05620	21012	3.75785	0.0059111	31.5439	118.537	75
jgi|Oidma1|16829|fgenesh1_kg.1_#_829_#_isotig05413	16754	3.7527	0.00163953	86.8487	325.917	230			16829	KOG4701	Chitinase	Cell wall/membrane/envelope biogenesis	CELLULAR PROCESSES AND SIGNALING
jgi|Oidma1|160759|estExt_Genewise1Plus.C_5_t30320	160684	3.70403	0.0303076	10.4254	38.616	210	hydrolase activity, hydrolyzing O-glycosyl compounds ; carbohydrate metabolic process	Glycoside hydrolase, family 11 ; Glycoside hydrolase, family 11 ; Glycoside hydrolase, family 11 ; Concanavalin A-like lectin/glucanase
jgi|Oidma1|110680|e_gw1.1.1871.1	110605	3.69749	3.51911e-05	6.49641	24.0204	489	metabolic process ; oxidoreductase activity ; aldehyde dehydrogenase [NAD(P)+] activity	Aldehyde dehydrogenase ; Aldehyde dehydrogenase, conserved site ; Aldehyde dehydrogenase, conserved site ; Aldehyde/histidinol dehydrogenase	110680	KOG2450	Aldehyde dehydrogenase	Energy production and conversion	METABOLISM	1.2.1.5	Aldehyde dehydrogenase (NAD(P)+).	An aldehyde + NAD(P)(+) + H(2)O = an acid + NAD(P)H.	\N	Tyrosine metabolism	Amino Acid Metabolism	METABOLIC
jgi|Oidma1|90818|gw1.18.705.1	90743	3.67281	0.0335951	42.2548	155.194	309		TonB box, conserved site
jgi|Oidma1|170428|estExt_Genewise1Plus.C_15_t20187	170353	3.64907	0.0395215	2.88566	10.53	308			170428	KOG1515	Arylacetamide deacetylase	Defense mechanisms	CELLULAR PROCESSES AND SIGNALING
jgi|Oidma1|46739|fgenesh1_pm.68_#_2	46664	3.61646	0.00057245	656.512	2374.25	137
jgi|Oidma1|147205|estExt_fgenesh1_pg.C_11_t10448	147130	3.56874	0.00838562	16.4933	58.8602	173	protein binding	WW/Rsp5/WWP ; WW/Rsp5/WWP ; WW/Rsp5/WWP ; WW/Rsp5/WWP
jgi|Oidma1|150027|estExt_fgenesh1_pg.C_350027	149952	3.46021	1.32157e-05	8.12057	28.0988	524
jgi|Oidma1|169589|estExt_Genewise1Plus.C_14_t10042	169514	3.44588	0.00184872	13.1863	45.4384	561	oxidoreductase activity ; FAD binding ; catalytic activity ; binding ; metabolic process ; cyclohexanone monooxygenase activity	Pyridine nucleotide-disulphide oxidoreductase, NAD-binding region ; NAD(P)-binding	169589	KOG1399	Flavin-containing monooxygenase	Secondary metabolites biosynthesis, transport and catabolism	METABOLISM	1.14.13.22	Cyclohexanone monooxygenase.	Cyclohexanone + NADPH + O(2) = 6-hexanolide + NADP(+) + H(2)O.	FAD.	Caprolactam degradation	Biodegradation of Xenobiotics	METABOLIC
jgi|Oidma1|100341|estExt_fgenesh1_pm.C_1_t30111	100266	3.40675	0.020171	26.1919	89.2291	486	electron transport ; oxidoreductase activity ; amine oxidase activity	Flavin-containing amine oxidase ; Amine oxidase	100341	KOG0029	Amine oxidase	Secondary metabolites biosynthesis, transport and catabolism	METABOLISM	1.4.3.4	Amine oxidase (flavin-containing).	RCH(2)NH(2) + H(2)O + O(2) = RCHO + NH(3) + H(2)O(2).	FAD.	Phenylalanine metabolism	Amino Acid Metabolism	METABOLIC
jgi|Oidma1|111826|e_gw1.2.902.1	111751	3.39088	0.0135642	1555.23	5273.61	82
jgi|Oidma1|37972|fgenesh1_pm.1_#_1346	37897	3.38795	0.00704195	4.30297	14.5783	332
jgi|Oidma1|146184|estExt_fgenesh1_pg.C_8_t20142	146109	3.38396	0.000983599	72.9955	247.014	154
jgi|Oidma1|139647|e_gw1.68.26.1	139572	3.35486	0.0164551	1570.08	5267.4	82
jgi|Oidma1|154871|estExt_Genewise1Plus.C_2_t30206	154796	3.24342	0.0109502	12.1054	39.263	892	hydrolase activity, hydrolyzing O-glycosyl compounds ; carbohydrate metabolic process ; beta-glucosidase activity	Glycoside hydrolase, family 3, N-terminal ; Glycoside hydrolase, family 3, N-terminal ; Glycoside hydrolase, family 3, C-terminal ; Glycoside hydrolase, family 3, N-terminal ; Glycoside hydrolase, catalytic core ; Glycoside hydrolase, family 3, C-terminal						3.2.1.21	Beta-glucosidase.	Hydrolysis of terminal, non-reducing beta-D-glucose residues with release of beta-D-glucose.	\N	Starch and sucrose metabolism	Metabolism of Complex Carbohydrates	METABOLIC
jgi|Oidma1|164222|estExt_Genewise1Plus.C_7_t40105	164147	3.2174	1.423e-05	38.6901	124.482	364	transporter activity ; transport ; membrane	Major intrinsic protein ; Major intrinsic protein ; Major intrinsic protein ; Major intrinsic protein	164222	KOG0224	Aquaporin (major intrinsic protein family)	Carbohydrate transport and metabolism	METABOLISM
jgi|Oidma1|182913|estExt_Genemark1.C_13_t10457	182838	3.19297	1.01677e-06	11.6645	37.2444	649	oxidoreductase activity, acting on CH-OH group of donors ; FAD binding ; alcohol metabolic process ; choline dehydrogenase activity	Glucose-methanol-choline oxidoreductase, N-terminal ; Glucose-methanol-choline oxidoreductase, C-terminal ; Glucose-methanol-choline oxidoreductase ; Glucose-methanol-choline oxidoreductase, N-terminal	182913	KOG1238	Glucose dehydrogenase/choline dehydrogenase/mandelonitrile lyase (GMC oxidoreductase family)	General function prediction only	POORLY CHARACTERIZED	1.1.99.1	Choline dehydrogenase.	Choline + acceptor = betaine aldehyde + reduced acceptor.	PQQ.	Glycine, serine and threonine metabolism	Amino Acid Metabolism	METABOLIC
jgi|Oidma1|24210|fgenesh1_pg.2_#_262	24135	3.14214	0.049427	30.4556	95.6958	110
jgi|Oidma1|43213|fgenesh1_pm.10_#_214	43138	3.1394	0.0444661	3.62559	11.3822	354
jgi|Oidma1|61526|gm1.14781_g	61451	3.12969	0	45.0632	141.034	216
jgi|Oidma1|18628|fgenesh1_kg.5_#_245_#_isotig06693	18553	3.12503	1.7264e-05	10.0022	31.2571	77
jgi|Oidma1|16757|fgenesh1_kg.1_#_757_#_isotig02506	16682	3.12005	3.85716e-11	118.696	370.339	129
jgi|Oidma1|150332|estExt_Genewise1Plus.C_1_t100020	150257	3.07275	0.0409357	18.1745	55.8458	351
jgi|Oidma1|207453|estExt_Genewise1.C_20_t10383	207378	2.98806	0.0411764	5.42931	16.2231	554	iron ion binding ; electron transport ; integral to membrane ; oxidoreductase activity ; FAD binding	Ferric reductase-like transmembrane component, N-terminal ; FAD-binding 8 ; Ferric reductase, NAD binding	207453	KOG0039	Ferric reductase, NADH/NADPH oxidase and related proteins	Secondary metabolites biosynthesis, transport and catabolism	METABOLISM
jgi|Oidma1|165435|estExt_Genewise1Plus.C_8_t30254	165360	2.98469	0.0024142	21.4382	63.9863	342
jgi|Oidma1|106846|estExt_fgenesh1_pm.C_210075	106771	2.9488	0.032351	4.51688	13.3194	347	metabolic process ; oxidoreductase activity ; catalytic activity ; binding ; 3-dehydrosphinganine reductase activity	Glucose/ribitol dehydrogenase ; Short-chain dehydrogenase/reductase SDR ; NAD(P)-binding	106846	KOG1210	Predicted 3-ketosphinganine reductase	Secondary metabolites biosynthesis, transport and catabolism	METABOLISM	1.1.1.102	3-dehydrosphinganine reductase.	Sphinganine + NADP(+) = 3-dehydrosphinganine + NADPH.	\N	Sphingoglycolipid metabolism	Metabolism of Complex Lipids	METABOLIC
jgi|Oidma1|178729|estExt_Genemark1.C_5_t10354	178654	2.93512	0.000199057	9.38103	27.5344	132	amino acid metabolic process ; pyridoxal phosphate binding	Serine/threonine dehydratase, pyridoxal-phosphate-binding site
jgi|Oidma1|170886|estExt_Genewise1Plus.C_16_t20017	170811	2.91157	0.0190003	23.5311	68.5125	283			170886	KOG4701	Chitinase	Cell wall/membrane/envelope biogenesis	CELLULAR PROCESSES AND SIGNALING
jgi|Oidma1|170398|estExt_Genewise1Plus.C_15_t20146	170323	2.91131	0.045238	4.34265	12.6428	301
jgi|Oidma1|145533|estExt_fgenesh1_pg.C_7_t20030	145458	2.90399	0.0250302	11.8834	34.5092	453	hydrolase activity, hydrolyzing O-glycosyl compounds ; carbohydrate metabolic process	Glycoside hydrolase, family 7 ; Glycoside hydrolase, family 7 ; Glycoside hydrolase, family 7 ; Concanavalin A-like lectin/glucanase
jgi|Oidma1|146566|estExt_fgenesh1_pg.C_10_t10007	146491	2.87618	0.0323092	4.75223	13.6683	135
jgi|Oidma1|143986|estExt_fgenesh1_pg.C_5_t10154	143911	2.86749	0.000376762	21.3875	61.3286	428	carbohydrate metabolic process ; isomerase activity ; catalytic activity ; carbohydrate binding ; aldose 1-epimerase activity	Aldose 1-epimerase ; Glycoside hydrolase-type carbohydrate-binding	143986	KOG1604	Predicted mutarotase	Carbohydrate transport and metabolism	METABOLISM	5.1.3.3	Aldose 1-epimerase.	Alpha-D-glucose = beta-D-glucose.	\N	Glycolysis / Gluconeogenesis	Carbohydrate Metabolism	METABOLIC
jgi|Oidma1|181477|estExt_Genemark1.C_10_t10122	181402	2.84946	1.34432e-06	15.1656	43.2139	570	oxidoreductase activity ; FAD binding ; catalytic activity ; binding ; metabolic process ; cyclohexanone monooxygenase activity	Pyridine nucleotide-disulphide oxidoreductase, NAD-binding region ; NAD(P)-binding	181477	KOG1399	Flavin-containing monooxygenase	Secondary metabolites biosynthesis, transport and catabolism	METABOLISM	1.14.13.22	Cyclohexanone monooxygenase.	Cyclohexanone + NADPH + O(2) = 6-hexanolide + NADP(+) + H(2)O.	FAD.	Caprolactam degradation	Biodegradation of Xenobiotics	METABOLIC
jgi|Oidma1|173850|estExt_Genewise1Plus.C_360078	173775	2.81793	0.00528113	35.5373	100.142	406	beta-lactamase activity ; beta-lactam antibiotic catabolic process ; response to antibiotic	Beta-lactamase ; Beta-lactamase-type transpeptidase fold						3.5.2.6	Beta-lactamase.	A beta-lactam + H(2)O = a substituted beta-amino acid.	Zinc.	\N	\N	\N
jgi|Oidma1|108330|e_gw1.1.4807.1	108255	2.81412	0.00668415	39.457	111.036	292	metabolic process ; oxidoreductase activity ; catalytic activity ; binding ; carbonyl reductase (NADPH) activity	Short-chain dehydrogenase/reductase SDR ; Glucose/ribitol dehydrogenase ; Short-chain dehydrogenase/reductase SDR ; Short-chain dehydrogenase/reductase SDR ; NAD(P)-binding	108330	KOG0725	Reductases with broad range of substrate specificities	General function prediction only	POORLY CHARACTERIZED	1.1.1.184	Carbonyl reductase (NADPH).	R-CHOH-R' + NADP(+) = R-CO-R' + NADPH.	\N	Prostaglandin and leukotriene metabolism	Metabolism of Complex Lipids	METABOLIC
jgi|Oidma1|185094|estExt_Genemark1.C_360028	185019	2.78945	2.87531e-06	50.222	140.092	370
jgi|Oidma1|23549|fgenesh1_pg.1_#_1774	23474	2.77219	0.00333637	7.81051	21.6522	110	cytoplasm ; oxidoreductase activity ; antibiotic biosynthetic process	Antibiotic biosynthesis monooxygenase ; Dimeric alpha-beta barrel
jgi|Oidma1|106182|estExt_fgenesh1_pm.C_160066	106107	2.74712	1.3735e-05	14.3132	39.3199	149
jgi|Oidma1|175721|estExt_Genemark1.C_1_t50218	175646	2.74622	0.00105968	9.31726	25.5873	379
jgi|Oidma1|20189|fgenesh1_kg.11_#_82_#_isotig07282	20114	2.74159	0.0338839	527.712	1446.77	106		Protein of unknown function DUF427
jgi|Oidma1|123783|e_gw1.7.108.1	123708	2.70828	0.0260143	5.85713	15.8628	412	beta-lactamase activity ; beta-lactam antibiotic catabolic process ; response to antibiotic	Beta-lactamase ; Beta-lactamase-type transpeptidase fold						3.5.2.6	Beta-lactamase.	A beta-lactam + H(2)O = a substituted beta-amino acid.	Zinc.	\N	\N	\N
jgi|Oidma1|103013|estExt_fgenesh1_pm.C_6_t10010	102938	2.69672	0.00187533	13.9205	37.5397	297
jgi|Oidma1|140959|estExt_fgenesh1_pg.C_1_t40097	140884	2.68784	1.34035e-05	33.7141	90.6181	514
jgi|Oidma1|34152|fgenesh1_pg.18_#_147	34077	2.67841	0.000779297	44.3987	118.918	262
jgi|Oidma1|128507|e_gw1.11.367.1	128432	2.62122	3.48297e-05	70.7346	185.411	569	transporter activity ; transport ; integral to membrane	Major facilitator superfamily MFS-1 ; Major facilitator superfamily ; MFS general substrate transporter	128507	KOG0254	Predicted transporter (major facilitator superfamily)	General function prediction only	POORLY CHARACTERIZED
jgi|Oidma1|103477|estExt_fgenesh1_pm.C_6_t10488	103402	2.61397	2.38649e-05	19.5085	50.9946	514	catalytic activity	Uncharacterised conserved protein UCP028846 ; Uncharacterised conserved protein UCP028846 ; Six-hairpin glycosidase-like
jgi|Oidma1|47505|gm1.760_g	47430	2.58676	6.26928e-05	28.3541	73.3454	331			47505	KOG4157	beta-1,6-N-acetylglucosaminyltransferase, contains WSC domain	Carbohydrate transport and metabolism	METABOLISM
jgi|Oidma1|21548|fgenesh1_kg.23_#_22_#_isotig08541	21473	2.58382	0.0232833	7.25346	18.7417	157	protein binding	WW/Rsp5/WWP ; WW/Rsp5/WWP ; WW/Rsp5/WWP ; WW/Rsp5/WWP	21548	KOG0940	Ubiquitin protein ligase RSP5/NEDD4	Posttranslational modification, protein turnover, chaperones	CELLULAR PROCESSES AND SIGNALING
jgi|Oidma1|20070|fgenesh1_kg.10_#_153_#_isotig07558	19995	2.52058	0.00590506	28.0156	70.6156	131
jgi|Oidma1|174817|estExt_Genemark1.C_1_t30049	174742	2.51537	0.0431612	120.482	303.057	773		Neutral/alkaline nonlysosomal ceramidase	174817	KOG2232	Ceramidases	Signal transduction mechanisms	CELLULAR PROCESSES AND SIGNALING
jgi|Oidma1|20922|fgenesh1_kg.15_#_146_#_isotig06822	20847	2.50576	0.00461947	42.1585	105.639	146		Endoribonuclease L-PSP ; Endoribonuclease L-PSP/chorismate mutase-like
jgi|Oidma1|21521|fgenesh1_kg.22_#_13_#_isotig08411	21446	2.48086	0.00512327	25.3457	62.8792	99		Stress responsive alpha-beta barrel ; Dimeric alpha-beta barrel
jgi|Oidma1|19645|fgenesh1_kg.8_#_218_#_isotig06452	19570	2.47445	7.08353e-06	82.427	203.961	157
jgi|Oidma1|19674|fgenesh1_kg.8_#_247_#_isotig08353	19599	2.44756	0.000764805	13.7927	33.7585	77
jgi|Oidma1|24996|fgenesh1_pg.2_#_1048	24921	2.43407	0.0152589	23.0699	56.1537	146
jgi|Oidma1|17105|fgenesh1_kg.2_#_202_#_isotig02579	17030	2.42292	0.0159385	8.81795	21.3652	217	superoxide dismutase activity ; superoxide metabolic process ; metal ion binding	Manganese and iron superoxide dismutase ; Manganese and iron superoxide dismutase ; Manganese and iron superoxide dismutase ; Manganese and iron superoxide dismutase ; Manganese and iron superoxide dismutase ; Manganese and iron superoxide dismutase ; Manganese and iron superoxide dismutase ; Manganese and iron superoxide dismutase	17105	KOG0876	Manganese superoxide dismutase	Inorganic ion transport and metabolism	METABOLISM	1.15.1.1	Superoxide dismutase.	2 peroxide radical + 2 H(+) = O(2) + H(2)O(2).	Copper and Zinc or Iron or Manganese.	\N	\N	\N
jgi|Oidma1|16766|fgenesh1_kg.1_#_766_#_isotig00380	16691	2.41338	0.00914093	9.90045	23.8935	188	N-acetyltransferase activity ; metabolic process	GCN5-related N-acetyltransferase ; GCN5-related N-acetyltransferase ; Acyl-CoA N-acyltransferase
jgi|Oidma1|48528|gm1.1783_g	48453	2.36808	0.0182325	9.26018	21.9288	682
jgi|Oidma1|167419|estExt_Genewise1Plus.C_11_t20097	167344	2.3606	0.00424603	11.9469	28.2019	147
jgi|Oidma1|142099|estExt_fgenesh1_pg.C_2_t20386	142024	2.34363	0.0197045	9.37904	21.981	204
jgi|Oidma1|18235|fgenesh1_kg.4_#_259_#_isotig09337	18160	2.32276	4.49759e-06	24.7751	57.5465	98
jgi|Oidma1|21411|fgenesh1_kg.20_#_7_#_isotig02496	21336	2.31208	0.00334191	64.4893	149.104	146
jgi|Oidma1|17233|fgenesh1_kg.2_#_330_#_isotig06903	17158	2.25356	0.00354043	25.1377	56.6493	128		Endoribonuclease L-PSP ; YjgF-like protein ; Endoribonuclease L-PSP/chorismate mutase-like	17233	KOG2317	Putative translation initiation inhibitor UK114/IBM1	Translation, ribosomal structure and biogenesis	INFORMATION STORAGE AND PROCESSING
jgi|Oidma1|20388|fgenesh1_kg.12_#_153_#_isotig07638	20313	2.23445	1.97814e-05	117.531	262.616	129		Endoribonuclease L-PSP ; YjgF-like protein ; Endoribonuclease L-PSP/chorismate mutase-like	20388	KOG2317	Putative translation initiation inhibitor UK114/IBM1	Translation, ribosomal structure and biogenesis	INFORMATION STORAGE AND PROCESSING
jgi|Oidma1|86708|gw1.7.1024.1	86633	2.23104	1.26084e-07	35.3216	78.8039	54
jgi|Oidma1|183662|estExt_Genemark1.C_160319	183587	2.20649	5.55264e-05	82.6777	182.428	203
jgi|Oidma1|161253|estExt_Genewise1Plus.C_6_t10326	161178	2.19451	0.00660613	19.9906	43.8698	594	beta-galactosidase activity ; carbohydrate metabolic process ; beta-galactosidase complex	Glycoside hydrolase, family 35 ; Glycoside hydrolase, family 35 ; Glycoside hydrolase, family 35 ; Galactose-binding like ; Glycoside hydrolase, catalytic core	161253	KOG0496	Beta-galactosidase	Carbohydrate transport and metabolism	METABOLISM	3.2.1.23	Beta-galactosidase.	Hydrolysis of terminal, non-reducing beta-D-galactose residues in beta-D-galactosides.	\N	Glycosaminoglycan degradation	Metabolism of Complex Carbohydrates	METABOLIC
jgi|Oidma1|20549|fgenesh1_kg.13_#_37_#_isotig04421	20474	2.1906	0.0323092	14.948	32.745	229	catalytic activity ; binding ; metabolic process	NAD(P)-binding
jgi|Oidma1|16271|fgenesh1_kg.1_#_271_#_isotig08703	16196	2.17675	1.59129e-05	150.418	327.423	152
jgi|Oidma1|139425|e_gw1.45.20.1	139350	2.16472	0.0152589	16.2687	35.2171	570	transcription factor activity ; nucleus ; regulation of transcription, DNA-dependent ; zinc ion binding ; DNA binding ; transcription	Fungal transcriptional regulatory protein, N-terminal ; Fungal specific transcription factor ; Fungal transcriptional regulatory protein, N-terminal ; Fungal transcriptional regulatory protein, N-terminal ; Fungal transcriptional regulatory protein, N-terminal
jgi|Oidma1|146672|estExt_fgenesh1_pg.C_10_t10119	146597	2.15528	0.0367333	10.9271	23.5509	369
jgi|Oidma1|17932|fgenesh1_kg.3_#_401_#_isotig09078	17857	2.15438	0.000772962	130.275	280.663	57
jgi|Oidma1|17178|fgenesh1_kg.2_#_275_#_isotig03881	17103	2.15306	0.0093196	440.637	948.718	203	DNA-directed RNA polymerase activity ; DNA-directed RNA polymerase I activity ; DNA-directed RNA polymerase II activity ; DNA-directed RNA polymerase III activity ; RNA polymerase activity		17178	KOG1187	Serine/threonine protein kinase	Signal transduction mechanisms	CELLULAR PROCESSES AND SIGNALING	2.7.7.6	DNA-directed RNA polymerase.	N nucleoside triphosphate = N diphosphate + {RNA}(N).	\N	RNA polymerase	TRANSCRIPTION	REGULATORY
jgi|Oidma1|180615|estExt_Genemark1.C_8_t10201	180540	2.13054	0.015228	15.4535	32.9243	145
jgi|Oidma1|16383|fgenesh1_kg.1_#_383_#_isotig08865	16308	2.12744	0.0017872	22.6917	48.2753	73		DASH complex, subunit Dad4
jgi|Oidma1|102033|estExt_fgenesh1_pm.C_3_t20119	101958	2.12306	0.00341539	22.3716	47.4962	388			102033	KOG4674	Uncharacterized conserved coiled-coil protein	Function unknown	POORLY CHARACTERIZED
jgi|Oidma1|54729|gm1.7984_g	54654	2.12293	0.000331776	134.2	284.897	94	structural constituent of ribosome ; intracellular ; ribosome ; translation	Ribosomal protein S19/S15 ; Ribosomal protein S19/S15 ; Ribosomal protein S19/S15 ; Ribosomal protein S19/S15 ; Ribosomal protein S19/S15 ; Ribosomal protein S19/S15	54729	KOG0899	Mitochondrial/chloroplast ribosomal protein S19	Translation, ribosomal structure and biogenesis	INFORMATION STORAGE AND PROCESSING
jgi|Oidma1|174551|estExt_Genemark1.C_1_t20248	174476	2.11626	0.000127729	75.7616	160.331	145
jgi|Oidma1|38813|fgenesh1_pm.2_#_725	38738	2.10926	0.000622995	25.5354	53.8608	142
jgi|Oidma1|18582|fgenesh1_kg.5_#_199_#_isotig06007	18507	2.10917	0.0153115	17.0631	35.9891	104
jgi|Oidma1|37070|fgenesh1_pm.1_#_444	36995	2.05518	0.0110091	16.1105	33.11	287	fructose-bisphosphate aldolase activity ; glycolysis ; zinc ion binding ; L-allo-threonine aldolase activity ; 2,4-dihydroxyhept-2-ene-1,7-dioate aldolase activity ; hexulose-6-phosphate synthase activity ; 4-hydroxy-2-ketopimelate aldolase activity ; D-threonine aldolase activity	Ketose-bisphosphate aldolase, class-II ; Ketose-bisphosphate aldolase, class-II ; Ketose-bisphosphate aldolase, class-II ; Ketose-bisphosphate aldolase, class-II	37070	KOG4153	Fructose 1,6-bisphosphate aldolase	Carbohydrate transport and metabolism	METABOLISM	4.1.2.-	Aldehyde-lyases.	\N	\N	Lysine degradation	Amino Acid Metabolism	METABOLIC
jgi|Oidma1|93512|gw1.1.4497.1	93437	2.04854	7.60872e-05	552.847	1132.53	79	protein modification process	Ubiquitin ; Ubiquitin ; Ubiquitin ; Ubiquitin ; Ubiquitin	93512	KOG0003	Ubiquitin/60s ribosomal protein L40 fusion	Translation, ribosomal structure and biogenesis	INFORMATION STORAGE AND PROCESSING
jgi|Oidma1|163455|estExt_Genewise1Plus.C_7_t20304	163380	2.04689	3.18792e-07	49.1854	100.677	523	amino acid transport ; amino acid transmembrane transporter activity ; membrane ; integral to membrane ; transport	Amino acid permease-associated region ; Amino acid/polyamine transporter I ; Amino acid permease subfamily ; Amino acid permease, conserved site	163455	KOG1289	Amino acid transporters	Amino acid transport and metabolism	METABOLISM
jgi|Oidma1|16370|fgenesh1_kg.1_#_370_#_isotig00429	16295	2.03501	0	592.482	1205.7	95	structural constituent of ribosome ; intracellular ; ribosome ; translation	Ribosomal protein L37e ; Ribosomal protein L37e ; Ribosomal protein L37e ; Ribosomal protein, zinc-binding	16370	KOG3475	60S ribosomal protein L37	Translation, ribosomal structure and biogenesis	INFORMATION STORAGE AND PROCESSING
jgi|Oidma1|196356|estExt_Genewise1.C_6_t10403	196281	2.02944	1.5924e-05	44.1048	89.5082	288	metabolic process ; oxidoreductase activity ; catalytic activity ; binding ; 3-oxoacyl-[acyl-carrier-protein] reductase activity	Short-chain dehydrogenase/reductase SDR ; Glucose/ribitol dehydrogenase ; Short-chain dehydrogenase/reductase SDR ; NAD(P)-binding	196356	KOG1200	Mitochondrial/plastidial beta-ketoacyl-ACP reductase	Lipid transport and metabolism	METABOLISM	1.1.1.100	3-oxoacyl-[acyl-carrier protein] reductase.	(3R)-3-hydroxyacyl-[acyl-carrier protein] + NADP(+) = 3-oxoacyl- [acyl-carrier protein] + NADPH.	\N	Fatty acid biosynthesis (path 1)	Lipid Metabolism	METABOLIC
jgi|Oidma1|182013|estExt_Genemark1.C_11_t10431	181938	2.02356	0.0329246	13.8927	28.1128	147		Glyoxalase/bleomycin resistance protein/dioxygenase
jgi|Oidma1|35703|fgenesh1_pg.25_#_17	35628	2.02203	0.00306829	54.9785	111.168	401	DNA binding ; nucleus ; transcription ; zinc ion binding	Fungal specific transcription factor
jgi|Oidma1|17819|fgenesh1_kg.3_#_288_#_isotig07830	17744	2.00588	3.88882e-06	47.2703	94.8185	104			17819	KOG4756	Mitochondrial ribosomal protein L27	Translation, ribosomal structure and biogenesis	INFORMATION STORAGE AND PROCESSING
jgi|Oidma1|111995|e_gw1.2.1135.1	111920	2.0012	0.000528432	27.7603	55.5538	94
jgi|Oidma1|106256|estExt_fgenesh1_pm.C_160152	106181	0.498923	0.0250302	34.903	17.4139	510	transporter activity ; transport ; integral to membrane	Major facilitator superfamily MFS-1 ; Major facilitator superfamily ; MFS general substrate transporter	106256	KOG2533	Permease of the major facilitator superfamily	Carbohydrate transport and metabolism	METABOLISM
jgi|Oidma1|100082|estExt_fgenesh1_pm.C_1_t20332	100007	0.486956	0.00341539	122.126	59.4702	540	amino acid transport ; amino acid transmembrane transporter activity ; membrane ; transport	Amino acid permease-associated region ; Amino acid/polyamine transporter I	100082	KOG1289	Amino acid transporters	Amino acid transport and metabolism	METABOLISM
jgi|Oidma1|178568|estExt_Genemark1.C_5_t10124	178493	0.436696	0.00779227	94.7858	41.3925	401
jgi|Oidma1|27772|fgenesh1_pg.5_#_736	27697	0.421475	0.00334987	45.6467	19.2389	117	1-phosphatidylinositol 4-kinase activity		27772	KOG0672	Halotolerance protein HAL3 (contains flavoprotein domain)	Inorganic ion transport and metabolism	METABOLISM	2.7.1.67	1-phosphatidylinositol 4-kinase.	ATP + 1-phosphatidyl-1D-myo-inositol = ADP + 1-phosphatidyl-1D-myo- inositol 4-phosphate.	\N	Inositol phosphate metabolism	Metabolism of Complex Lipids	METABOLIC
jgi|Oidma1|150238|estExt_Genewise1Plus.C_1_t10323	150163	0.404437	6.55293e-06	40.5293	16.3916	698	transcription factor activity ; nucleus ; regulation of transcription, DNA-dependent ; zinc ion binding	Fungal transcriptional regulatory protein, N-terminal
jgi|Oidma1|190508|estExt_Genewise1.C_2_t40326	190433	0.396549	0.0233269	39.3853	15.6182	420	catalytic activity ; mannan endo-1,6-alpha-mannosidase activity	Glycoside hydrolase, family 76 ; Mannan endo-1,6-alpha-mannosidase ; Six-hairpin glycosidase-like						3.2.1.101	Mannan endo-1,6-beta-mannosidase.	Random hydrolysis of 1,6-beta-D-mannosidic linkages in unbranched 1,6-mannans.	\N	\N	\N	\N
jgi|Oidma1|203944|estExt_Genewise1.C_13_t10189	203869	0.358367	0.000533872	86.4593	30.9841	284	hydrolase activity	Dienelactone hydrolase	203944	KOG3043	Predicted hydrolase related to dienelactone hydrolase	General function prediction only	POORLY CHARACTERIZED
jgi|Oidma1|59395|gm1.12650_g	59320	0.326178	0.0164707	10.8334	3.53363	110
jgi|Oidma1|195897|estExt_Genewise1.C_5_t40040	195822	0.306126	0.00056814	16.4595	5.03869	201	cluster 5497; 8 species
jgi|Oidma1|51393|gm1.4648_g	51318	0.254444	0.00153263	43.1811	10.9871	226
jgi|Oidma1|62625|gm1.15880_g	62550	0.239059	0.00176759	11.6541	2.786	192
jgi|Oidma1|16048|fgenesh1_kg.1_#_48_#_isotig09031	15973	0.224531	0.021167	20.469	4.59592	128
jgi|Oidma1|32811|fgenesh1_pg.14_#_162	32736	0.197932	0.0250302	6.78226	1.34242	184		Region of unknown function DM13, Skeletor
jgi|Oidma1|99438|estExt_fgenesh1_pm.C_1_t10101	99363	0.0847796	1.34024e-07	96.5761	8.18769	562	transporter activity ; transport ; integral to membrane	Major facilitator superfamily MFS-1 ; Major facilitator superfamily ; MFS general substrate transporter	99438	KOG0254	Predicted transporter (major facilitator superfamily)	General function prediction only	POORLY CHARACTERIZED

## Sheet: OMyc_O p<0.05
Table S3. List of O. maius Zn significantly regulated genes. Genes regulated by symbiosis on control medium
Feature ID	protein ID	Fold change (FC) OMyc vs O	Baggerley's test: OMyc vs O original values - FDR p-value correction	O - Means	OMyc - Means	protein ID	protein length	GO_Name	InterproDesc	#transcriptId	kogid	kogdefline	kogClass	kogGroup	ecNum	KEGG definition	catalytic activity	cofactors	pathway	pathway_class	pathway_type
jgi|Oidma1|19867|fgenesh1_kg.9_#_175_#_isotig11938	19792	Myc specific	0.0360818	0	2.17344	19792	119
jgi|Oidma1|20605|fgenesh1_kg.13_#_93_#_isotig11860	20530	Myc specific	0.0201797	0	3.11212	20530	106
jgi|Oidma1|21887|fgenesh1_pg.1_#_112	21812	Myc specific	0.00292778	0	59.1301	21812	109
jgi|Oidma1|23765|fgenesh1_pg.1_#_1990	23690	Myc specific	0.000645347	0	14.9244	23690	243
jgi|Oidma1|30689|fgenesh1_pg.10_#_174	30614	Myc specific	0.0392411	0	1.7414	30614	111
jgi|Oidma1|32214|fgenesh1_pg.13_#_48	32139	Myc specific	0.00960981	0	3.81426	32139	159		Ankyrin ; Ankyrin
jgi|Oidma1|32706|fgenesh1_pg.14_#_57	32631	Myc specific	0.00339012	0	3.61509	32631	145
jgi|Oidma1|33078|fgenesh1_pg.15_#_73	33003	Myc specific	0.0317655	0	2.96956	33003	163
jgi|Oidma1|33714|fgenesh1_pg.17_#_14	33639	Myc specific	0.0479722	0	1.78241	33639	243
jgi|Oidma1|34867|fgenesh1_pg.20_#_239	34792	Myc specific	0.0365017	0	2.91093	34792	354			34867	KOG4157	beta-1,6-N-acetylglucosaminyltransferase, contains WSC domain	Carbohydrate transport and metabolism	METABOLISM
jgi|Oidma1|35164|fgenesh1_pg.22_#_21	35089	Myc specific	0.00474831	0	3.3214	35089	214
jgi|Oidma1|36164|fgenesh1_pg.31_#_7	36089	Myc specific	0.00695384	0	3.64567	36089	152
jgi|Oidma1|36605|fgenesh1_pg.56_#_5	36530	Myc specific	0.0225199	0	4.20643	36530	174
jgi|Oidma1|43463|fgenesh1_pm.11_#_79	43388	Myc specific	0.0306745	0	2.2265	43388	741	GTPase activity ; GTP binding ; dynamin GTPase activity	Dynamin, GTPase region ; Dynamin, GTPase region ; Dynamin, GTPase region	43463	KOG0446	Vacuolar sorting protein VPS1, dynamin, and related proteins	General function prediction only	POORLY CHARACTERIZED
jgi|Oidma1|43621|fgenesh1_pm.11_#_237	43546	Myc specific	0.0364774	0	1.91666	43546	229	regulation of nitrogen utilization ; transcription repressor activity ; catalytic activity ; binding ; metabolic process	NmrA-like ; NAD(P)-binding	43621	KOG4039	Serine/threonine kinase TIP30/CC3	Signal transduction mechanisms	CELLULAR PROCESSES AND SIGNALING
jgi|Oidma1|45194|fgenesh1_pm.17_#_175	45119	Myc specific	0.0430473	0	3.02028	45119	310	binding ; transport ; membrane ; mitochondrial inner membrane	Mitochondrial carrier protein ; Mitochondrial substrate carrier ; Mitochondrial substrate carrier ; Mitochondrial substrate carrier	45194	KOG0756	Mitochondrial tricarboxylate/dicarboxylate carrier proteins	Energy production and conversion	METABOLISM
jgi|Oidma1|45356|fgenesh1_pm.18_#_147	45281	Myc specific	0.0119555	0	2.54889	45281	205	electron transport ; oxidoreductase activity	Nitroreductase
jgi|Oidma1|46865|gm1.120_g	46790	Myc specific	0	0	54.7672	46790	185	SSP/orphelin but3
jgi|Oidma1|48692|gm1.1947_g	48617	Myc specific	5.01306e-06	0	8.04003	48617	89		Dimeric alpha-beta barrel
jgi|Oidma1|48871|gm1.2126_g	48796	Myc specific	0.00585467	0	3.35431	48796	83
jgi|Oidma1|49369|gm1.2624_g	49294	Myc specific	0.0392697	0	2.3863	49294	68
jgi|Oidma1|51447|gm1.4702_g	51372	Myc specific	0.0452273	0	2.61132	51372	561	oxidoreductase activity, acting on CH-OH group of donors ; FAD binding ; alcohol metabolic process ; choline dehydrogenase activity	Glucose-methanol-choline oxidoreductase, N-terminal ; Glucose-methanol-choline oxidoreductase, C-terminal ; Glucose-methanol-choline oxidoreductase ; Glucose-methanol-choline oxidoreductase, N-terminal	51447	KOG1238	Glucose dehydrogenase/choline dehydrogenase/mandelonitrile lyase (GMC oxidoreductase family)	General function prediction only	POORLY CHARACTERIZED	1.1.99.1	Choline dehydrogenase.	Choline + acceptor = betaine aldehyde + reduced acceptor.	PQQ.	Glycine, serine and threonine metabolism	Amino Acid Metabolism	METABOLIC
jgi|Oidma1|55363|gm1.8618_g	55288	Myc specific	0.000100341	0	29.1642	55288	124
jgi|Oidma1|55364|gm1.8619_g	55289	Myc specific	0.0348332	0	8.53826	55289	486		WD40 repeat ; Glycoside hydrolase, catalytic core
jgi|Oidma1|56364|gm1.9619_g	56289	Myc specific	0.00524579	0	3.4538	56289	263	nucleic acid binding ; intracellular ; zinc ion binding	Zinc finger, C2H2-type ; Zinc finger, C2H2-like ; Zinc finger, C2H2-type ; Zinc finger, C2H2-type
jgi|Oidma1|56697|gm1.9952_g	56622	Myc specific	0.026021	0	3.58497	56622	120		Ankyrin ; Ankyrin ; Ankyrin ; Ankyrin
jgi|Oidma1|58346|gm1.11601_g	58271	Myc specific	0.0246611	0	7.86163	58271	119
jgi|Oidma1|59871|gm1.13126_g	59796	Myc specific	0.0316712	0	2.08536	59796	204		Heterokaryon incompatibility
jgi|Oidma1|60873|gm1.14128_g	60798	Myc specific	0.0276631	0	2.2841	60798	337
jgi|Oidma1|61146|gm1.14401_g	61071	Myc specific	0.0307179	0	2.16923	61071	83
jgi|Oidma1|61383|gm1.14638_g	61308	Myc specific	0.0178606	0	2.61151	61308	233
jgi|Oidma1|61508|gm1.14763_g	61433	Myc specific	0.0199733	0	3.20508	61433	50
jgi|Oidma1|61621|gm1.14876_g	61546	Myc specific	0.00880424	0	2.88282	61546	191
jgi|Oidma1|61671|gm1.14926_g	61596	Myc specific	0.0128679	0	5.15994	61596	79		Thioredoxin-like fold
jgi|Oidma1|61698|gm1.14953_g	61623	Myc specific	0.0392411	0	1.68312	61623	155
jgi|Oidma1|61761|gm1.15016_g	61686	Myc specific	0.0183619	0	2.76886	61686	279
jgi|Oidma1|61851|gm1.15106_g	61776	Myc specific	0.0350384	0	2.00106	61776	232	transporter activity ; binding ; transport	Lipocalin
jgi|Oidma1|61918|gm1.15173_g	61843	Myc specific	0.0411141	0	1.98701	61843	337	protein kinase activity ; ATP binding ; protein amino acid phosphorylation ; protein serine/threonine kinase activity	Protein kinase, core ; Serine/threonine protein kinase ; Protein kinase-like
jgi|Oidma1|62018|gm1.15273_g	61943	Myc specific	0.000216712	0	5.37008	61943	769	catalytic activity	Uncharacterised conserved protein UCP007663 ; Six-hairpin glycosidase-like
jgi|Oidma1|62142|gm1.15397_g	62067	Myc specific	0.0399384	0	1.8924	62067	113
jgi|Oidma1|62169|gm1.15424_g	62094	Myc specific	0.0171425	0	34.3259	62094	150
jgi|Oidma1|62183|gm1.15438_g	62108	Myc specific	0.0442355	0	3.48977	62108	140
jgi|Oidma1|62533|gm1.15788_g	62458	Myc specific	7.05214e-09	0	12.1119	62458	127
jgi|Oidma1|63333|gw1.20.11.1	63258	Myc specific	0.0444182	0	1.73232	63258	111
jgi|Oidma1|70575|gw1.24.80.1	70500	Myc specific	0.0487476	0	1.77343	70500	183	catalytic activity ; metabolic process	Crotonase, core	70575	KOG1680	Enoyl-CoA hydratase	Lipid transport and metabolism	METABOLISM
jgi|Oidma1|78054|gw1.27.159.1	77979	Myc specific	0.0392101	0	2.54143	77979	121
jgi|Oidma1|83041|gw1.15.526.1	82966	Myc specific	0.00333649	0	3.57039	82966	243	regulation of nitrogen utilization ; transcription repressor activity ; catalytic activity ; binding ; metabolic process	NmrA-like ; NAD(P)-binding
jgi|Oidma1|95595|gw1.20.585.1	95520	Myc specific	0.0246569	0	2.90037	95520	534	monooxygenase activity ; iron ion binding ; electron transport ; heme binding	Cytochrome P450 ; Cytochrome P450, E-class, group I ; Cytochrome P450 ; Cytochrome P450	95595	KOG0158	Cytochrome P450 CYP3/CYP5/CYP6/CYP9 subfamilies	Secondary metabolites biosynthesis, transport and catabolism	METABOLISM
jgi|Oidma1|97193|gw1.39.59.1	97118	Myc specific	0.030508	0	1222.89	97118	53	protein modification process	Ubiquitin ; Ubiquitin ; Ubiquitin	97193	KOG0003	Ubiquitin/60s ribosomal protein L40 fusion	Translation, ribosomal structure and biogenesis	INFORMATION STORAGE AND PROCESSING
jgi|Oidma1|111206|e_gw1.1.2200.1	111131	Myc specific	0.00151402	0	123.02	111131	255	polysaccharide catabolic process ; cellulase activity	Glycoside hydrolase, family 12 ; Glycoside hydrolase, family 12 ; Concanavalin A-like lectin/glucanase
jgi|Oidma1|124533|e_gw1.8.244.1	124458	Myc specific	0.0387595	0	3.1946	124458	317	metabolic process ; oxidoreductase activity ; catalytic activity ; binding ; 2,4-dienoyl-CoA reductase (NADPH) activity	Glucose/ribitol dehydrogenase ; Short-chain dehydrogenase/reductase SDR ; NAD(P)-binding	124533	KOG0725	Reductases with broad range of substrate specificities	General function prediction only	POORLY CHARACTERIZED	1.3.1.34	2,4-dienoyl-CoA reductase (NADPH).	Trans-2,3-didehydroacyl-CoA + NADP(+) = trans,trans-2,3,4,5- tetradehydroacyl-CoA + NADPH.	\N	\N	\N	\N
jgi|Oidma1|124691|e_gw1.8.148.1	124616	Myc specific	4.99146e-06	0	32.6836	124616	266
jgi|Oidma1|126867|e_gw1.10.1196.1	126792	Myc specific	0.034611	0	3.11472	126792	162	catalytic activity ; binding ; metabolic process	NAD(P)-binding
jgi|Oidma1|128620|e_gw1.11.886.1	128545	Myc specific	0.0360941	0	1.92438	128545	500	hydrolase activity, hydrolyzing O-glycosyl compounds ; extracellular region ; carbohydrate metabolic process ; cellulose binding ; cellulase activity	Glycoside hydrolase, family 5 ; Glycoside hydrolase, catalytic core ; Cellulose-binding region, fungal	128620	KOG3599	Ca2+-modulated nonselective cation channel polycystin	Inorganic ion transport and metabolism	METABOLISM	3.2.1.4	Cellulase.	Endohydrolysis of 1,4-beta-D-glucosidic linkages in cellulose.	\N	Starch and sucrose metabolism	Metabolism of Complex Carbohydrates	METABOLIC
jgi|Oidma1|135399|e_gw1.20.409.1	135324	Myc specific	0.0114106	0	6.95628	135324	291	catalytic activity ; metabolic process ; fluorene oxygenase activity ; mono-butyltin dioxygenase activity ; limonene 8-monooxygenase activity ; tri-n-butyltin dioxygenase activity ; di-n-butyltin dioxygenase activity ; methylsilanetriol hydroxylase activity ; methyl tertiary butyl ether 3-monooxygenase activity ; 4-nitrocatechol 4-monooxygenase activity ; 4-chlorophenoxyacetate monooxygenase acti…	Sterol desaturase	135399	KOG0874	Sphingolipid hydroxylase	Lipid transport and metabolism	METABOLISM	1.14.-.-	Acting on paired donors, with incorporation or reduction of	\N	\N	gamma-Hexachlorocyclohexane degradation	Biodegradation of Xenobiotics	METABOLIC
jgi|Oidma1|135512|e_gw1.20.522.1	135437	Myc specific	0.00119999	0	4.3126	135437	262	metabolic process ; hydrolase activity ; extracellular region ; cutinase activity	Cutinase, monofunctional ; Cutinase ; Cutinase, monofunctional
jgi|Oidma1|135764|e_gw1.20.163.1	135689	Myc specific	0.0257427	0	4.9533	135689	360	catalytic activity ; cellular metabolic process ; coenzyme binding ; binding ; metabolic process	NAD-dependent epimerase/dehydratase ; NAD(P)-binding	135764	KOG1502	Flavonol reductase/cinnamoyl-CoA reductase	Defense mechanisms	CELLULAR PROCESSES AND SIGNALING
jgi|Oidma1|136667|e_gw1.22.317.1	136592	Myc specific	0.0405197	0	2.02668	136592	513	sugar:hydrogen symporter activity ; carbohydrate transport ; membrane ; transporter activity ; transport ; integral to membrane ; catalytic activity ; L-arabinose isomerase activity	Sugar transporter ; General substrate transporter ; Sugar transporter ; Major facilitator superfamily ; Lipase, active site ; Sugar transporter, conserved site ; MFS general substrate transporter	136667	KOG0254	Predicted transporter (major facilitator superfamily)	General function prediction only	POORLY CHARACTERIZED	5.3.1.4	L-arabinose isomerase.	L-arabinose = L-ribulose.	\N	Pentose and glucuronate interconversions	Carbohydrate Metabolism	METABOLIC
jgi|Oidma1|136930|e_gw1.23.384.1	136855	Myc specific	0.0328688	0	2.05264	136855	111		Stress responsive alpha-beta barrel ; Dimeric alpha-beta barrel
jgi|Oidma1|136980|e_gw1.23.456.1	136905	Myc specific	0.0389751	0	1.93622	136905	247		Alginate lyase 2 ; Concanavalin A-like lectin/glucanase
jgi|Oidma1|137573|e_gw1.24.198.1	137498	Myc specific	0.0480543	0	1.87909	137498	466	hydrolase activity, hydrolyzing O-glycosyl compounds ; carbohydrate metabolic process	Glycoside hydrolase, family 5 ; Glycoside hydrolase, catalytic core
jgi|Oidma1|137711|e_gw1.25.65.1	137636	Myc specific	0.0329549	0	3.55097	137636	61	argininosuccinate synthase activity ; ATP binding ; arginine biosynthetic process	Argininosuccinate synthase	137711	KOG1706	Argininosuccinate synthase	Amino acid transport and metabolism	METABOLISM
jgi|Oidma1|138060|e_gw1.27.211.1	137985	Myc specific	0.0304567	0	2.12746	137985	536	oxidoreductase activity ; FAD binding ; cyclohexanone monooxygenase activity	Pyridine nucleotide-disulphide oxidoreductase, NAD-binding region	138060	KOG1399	Flavin-containing monooxygenase	Secondary metabolites biosynthesis, transport and catabolism	METABOLISM	1.14.13.22	Cyclohexanone monooxygenase.	Cyclohexanone + NADPH + O(2) = 6-hexanolide + NADP(+) + H(2)O.	FAD.	Caprolactam degradation	Biodegradation of Xenobiotics	METABOLIC
jgi|Oidma1|139392|e_gw1.43.25.1	139317	Myc specific	0.022121	0	2.12566	139317	339	catalytic activity	Alpha/beta hydrolase fold-1 ; Lipase, active site
jgi|Oidma1|139397|e_gw1.43.6.1	139322	Myc specific	0.0402188	0	2.07193	139322	485	transporter activity ; transport ; integral to membrane	Major facilitator superfamily MFS-1 ; Major facilitator superfamily ; MFS general substrate transporter	139397	KOG0255	Synaptic vesicle transporter SVOP and related transporters (major facilitator superfamily)	General function prediction only	POORLY CHARACTERIZED
jgi|Oidma1|148786|estExt_fgenesh1_pg.C_170069	148711	Myc specific	0.0364796	0	2.08614	148711	455	propionate catabolic process ; 2-methylcitrate dehydratase activity	MmgE/PrpD ; MmgE/PrpD
jgi|Oidma1|170777|estExt_Genewise1Plus.C_16_t10382	170702	Myc specific	0.0139569	0	2.52796	170702	688	catalytic activity ; carbohydrate metabolic process ; carbohydrate binding	Carbohydrate-binding-like fold ; Galactose-binding like ; Glycoside hydrolase-type carbohydrate-binding
jgi|Oidma1|173930|estExt_Genewise1Plus.C_410015	173855	Myc specific	0.00623818	0	3.26198	173855	421	heme binding ; transition metal ion binding ; electron transport ; oxidoreductase activity ; cytochrome-b5 reductase activity	Cytochrome b5 ; Cytochrome b5 ; Flavoprotein pyridine nucleotide cytochrome reductase ; Phenol hydroxylase reductase ; Cytochrome b5 ; Oxidoreductase FAD/NAD(P)-binding ; Oxidoreductase FAD-binding region ; Cytochrome b5 ; Cytochrome b5 ; Cytochrome b5	173930	KOG0534	NADH-cytochrome b-5 reductase	Coenzyme transport and metabolism	METABOLISM	1.6.2.2	Cytochrome-b5 reductase.	NADH + 2 ferricytochrome b5 = NAD(+) + 2 ferrocytochrome b5.	FAD.	\N	\N	\N
jgi|Oidma1|195554|estExt_Genewise1.C_5_t20362	195479	Myc specific	0.0202952	0	2.41032	195479	383	oxidoreductase activity ; electron transport ; metabolic process ; catalytic activity ; binding	Oxidoreductase, N-terminal ; Oxidoreductase, C-terminal ; NAD(P)-binding	195554	KOG2742	Predicted oxidoreductase	General function prediction only	POORLY CHARACTERIZED
jgi|Oidma1|202580|estExt_Genewise1.C_11_t20457	202505	Myc specific	0.0152357	0	2.68098	202505	315	metabolic process ; oxidoreductase activity ; catalytic activity ; binding ; C-3 sterol dehydrogenase (C-4 sterol decarboxylase) activity ; 3-keto sterol reductase activity ; aldo-keto reductase activity ; isocitrate dehydrogenase activity ; mevaldate reductase activity ; gluconate dehydrogenase activity ; steroid dehydrogenase activity ; epoxide dehydrogenase activity ; 5-exo-hydroxycamphor dehy…	Glucose/ribitol dehydrogenase ; Short-chain dehydrogenase/reductase SDR ; NAD(P)-binding	202580	KOG1208	Dehydrogenases with different specificities (related to short-chain alcohol dehydrogenases)	Secondary metabolites biosynthesis, transport and catabolism	METABOLISM	1.1.1.-	With NAD(+) or NADP(+) as acceptor.	\N	\N	Bile acid biosynthesis	Lipid Metabolism	METABOLIC
jgi|Oidma1|35506|fgenesh1_pg.23_#_165	35431	7419.29	0.00379379	0.0387122	287.217	35431	392		Chondroitin AC/alginate lyase
jgi|Oidma1|31259|fgenesh1_pg.11_#_151	31184	5270.4	0.00997417	0.021846	115.137	31184	325		Chondroitin AC/alginate lyase
jgi|Oidma1|16833|fgenesh1_kg.1_#_833_#_isotig00931	16758	5244.77	1.22841e-05	0.113248	593.957	16758	109
jgi|Oidma1|43476|fgenesh1_pm.11_#_92	43401	3974.23	0.0111398	0.0371725	147.732	43401	382	hydrolase activity, hydrolyzing O-glycosyl compounds ; carbohydrate metabolic process ; alpha-galactosidase activity	Glycoside hydrolase, clan GH-D ; Glycoside hydrolase, family 27 ; Glycoside hydrolase, clan GH-D ; Glycoside hydrolase, catalytic core	43476	KOG2366	Alpha-D-galactosidase (melibiase)	Carbohydrate transport and metabolism	METABOLISM	3.2.1.22	Alpha-galactosidase.	Melibiose + H(2)O = galactose + glucose.	Magnesium; NAD.	Galactose metabolism	Carbohydrate Metabolism	METABOLIC
jgi|Oidma1|135563|e_gw1.20.237.1	135488	3726.8	4.51199e-06	0.137762	513.41	135488	239	polysaccharide catabolic process ; cellulase activity	Glycoside hydrolase, family 12 ; Concanavalin A-like lectin/glucanase
jgi|Oidma1|119173|e_gw1.5.449.1	119098	3094.85	0	0.0213857	66.1858	119098	337	cell wall ; pectinesterase activity ; cell wall modification	Pectinesterase, catalytic ; Pectin lyase fold/virulence factor
jgi|Oidma1|176112|estExt_Genemark1.C_2_t10414	176037	2299.25	0.00934969	0.0284137	65.3301	176037	126			176112	KOG4415	Uncharacterized conserved protein	Function unknown	POORLY CHARACTERIZED
jgi|Oidma1|61326|gm1.14581_g	61251	2042.55	2.86616e-14	0.0153016	31.2543	61251	232	metabolic process ; hydrolase activity ; extracellular region ; cutinase activity	Cutinase, monofunctional ; Cutinase ; Cutinase, monofunctional
jgi|Oidma1|42995|fgenesh1_pm.9_#_360	42920	1803.38	0	0.0244895	44.1639	42920	321	cell wall ; pectinesterase activity ; cell wall modification	Pectinesterase, catalytic ; Pectinesterase, catalytic ; Pectin lyase fold/virulence factor
jgi|Oidma1|137185|e_gw1.23.289.1	137110	1693.63	0	0.059831	101.331	137110	178	mitochondrial electron transport, NADH to ubiquinone ; NADH dehydrogenase (ubiquinone) activity	NADH ubiquinone oxidoreductase, 20 kDa subunit ; NADH dehydrogenase (ubiquinone), 20 kDa subunit ; NADH dehydrogenase (ubiquinone), 20 kDa subunit	137185	KOG1687	NADH-ubiquinone oxidoreductase, NUFS7/PSST/20 kDa subunit	Energy production and conversion	METABOLISM
jgi|Oidma1|125529|e_gw1.9.524.1	125454	1659.94	8.93308e-05	0.100308	166.505	125454	221	SSP/3 in Oidma, but also in others
jgi|Oidma1|21985|fgenesh1_pg.1_#_210	21910	1384.01	0.00264201	0.116522	161.268	21910	440		Chondroitin AC/alginate lyase
jgi|Oidma1|40667|fgenesh1_pm.5_#_208	40592	1367.81	0.00595756	0.0172016	23.5284	40592	457	hydrolase activity, hydrolyzing O-glycosyl compounds ; extracellular region ; carbohydrate metabolic process ; cellulose binding	Cellulose-binding region, fungal ; Cellulose-binding region, fungal ; Cellulose-binding region, fungal ; Cellulose-binding region, fungal ; Cellulose-binding region, fungal ; Cellulose-binding region, fungal	40667	KOG4157	beta-1,6-N-acetylglucosaminyltransferase, contains WSC domain	Carbohydrate transport and metabolism	METABOLISM
jgi|Oidma1|65472|gw1.1.357.1	65397	1316.27	0.000194897	0.0535462	70.4813	65397	206
jgi|Oidma1|33986|fgenesh1_pg.17_#_286	33911	1281.79	0	0.0379677	48.6666	33911	187	hydrolase activity, hydrolyzing O-glycosyl compounds ; carbohydrate metabolic process	Glycoside hydrolase, clan GH-D ; Glycoside hydrolase, family 27 ; Glycoside hydrolase, clan GH-D ; Glycoside hydrolase, catalytic core	33986	KOG2366	Alpha-D-galactosidase (melibiase)	Carbohydrate transport and metabolism	METABOLISM
jgi|Oidma1|42996|fgenesh1_pm.9_#_361	42921	1281.6	0.000204868	0.0595592	76.331	42921	374	polygalacturonase activity ; carbohydrate metabolic process ; galacturan 1,4-alpha-galacturonidase activity	Glycoside hydrolase, family 28 ; Glycoside hydrolase, family 28 ; Pectin lyase fold/virulence factor						3.2.1.67	Galacturan 1,4-alpha-galacturonidase.	{(1,4)-alpha-D-galacturonide}(N) + H(2)O = {(1,4)-alpha-D- galacturonide}(N-1) + D-galacturonate.	\N	Starch and sucrose metabolism	Metabolism of Complex Carbohydrates	METABOLIC
jgi|Oidma1|43342|fgenesh1_pm.10_#_343	43267	1272.07	0	0.0850617	108.204	43267	561	transporter activity ; transport ; integral to membrane	Major facilitator superfamily MFS-1 ; Major facilitator superfamily ; MFS general substrate transporter	43342	KOG0255	Synaptic vesicle transporter SVOP and related transporters (major facilitator superfamily)	General function prediction only	POORLY CHARACTERIZED
jgi|Oidma1|165932|estExt_Genewise1Plus.C_9_t20003	165857	1264.84	0	0.0270056	34.1578	165857	256	lipid metabolic process ; hydrolase activity, acting on ester bonds	Lipase, GDSL ; Esterase, SGNH hydrolase-type
jgi|Oidma1|136531|e_gw1.22.233.1	136456	1213.6	0	0.16108	195.488	136456	360	hydrolase activity, hydrolyzing O-glycosyl compounds ; extracellular region ; carbohydrate metabolic process ; cellulose binding	Cellulose-binding region, fungal ; Cellulose-binding region, fungal ; Cellulose-binding region, fungal ; Esterase, PHB depolymerase ; Cellulose-binding region, fungal ; Cellulose-binding region, fungal ; Cellulose-binding region, fungal
jgi|Oidma1|35307|fgenesh1_pg.22_#_164	35232	1056.05	0.0336409	0.0887002	93.6716	35232	168	binding	Armadillo-type fold	35307	KOG3803	Transcription factor containing C2HC type Zn finger	Transcription	INFORMATION STORAGE AND PROCESSING
jgi|Oidma1|57136|gm1.10391_g	57061	1032.46	3.71773e-09	0.249485	257.584	57061	339	hydrolase activity, hydrolyzing O-glycosyl compounds ; extracellular region ; carbohydrate metabolic process ; cellulose binding	Cellulose-binding region, fungal ; Cellulose-binding region, fungal ; Glycoside hydrolase, family 62 ; Cellulose-binding region, fungal ; Cellulose-binding region, fungal ; Cellulose-binding region, fungal ; Cellulose-binding region, fungal
jgi|Oidma1|130670|e_gw1.13.477.1	130595	1030.94	0	0.0766423	79.0134	130595	198		Cupin 2, conserved barrel ; Cupin, RmlC-type
jgi|Oidma1|136758|e_gw1.22.501.1	136683	993.797	8.17972e-08	0.0111982	11.1287	136683	351	hydrolase activity, hydrolyzing O-glycosyl compounds ; extracellular region ; carbohydrate metabolic process ; cellulose binding	Cellulose-binding region, fungal ; Cellulose-binding region, fungal ; Cellulose-binding region, fungal ; Cellulose-binding region, fungal ; Cellulose-binding region, fungal ; Cellulose-binding region, fungal
jgi|Oidma1|45943|fgenesh1_pm.22_#_32	45868	944.512	7.94057e-06	0.0147916	13.9708	45868	240	polysaccharide catabolic process ; cellulase activity	Glycoside hydrolase, family 12 ; Glycoside hydrolase, family 12 ; Concanavalin A-like lectin/glucanase
jgi|Oidma1|55750|gm1.9005_g	55675	943.269	3.32302e-06	0.0507478	47.8688	55675	511	metabolic process	Aminotransferase, class V/Cysteine desulphurase ; Pyridoxal phosphate-dependent transferase, major region	55750	KOG2142	Molybdenum cofactor sulfurase	Coenzyme transport and metabolism	METABOLISM
jgi|Oidma1|120040|e_gw1.5.1684.1	119965	894.445	0	0.0606569	54.2542	119965	324	hydrolase activity, hydrolyzing O-glycosyl compounds ; carbohydrate metabolic process	Glycoside hydrolase, family 43 ; Glycoside hydrolase, family 43, endo-1, 5-alpha-L-arabinosidase
jgi|Oidma1|119887|e_gw1.5.391.1	119812	882.795	1.9318e-06	0.0282396	24.9297	119812	259		Protein of unknown function DUF1275
jgi|Oidma1|132607|e_gw1.16.580.1	132532	719.485	3.74279e-05	0.144897	104.251	132532	245		Glycoside hydrolase, family 61
jgi|Oidma1|130703|e_gw1.13.472.1	130628	704.627	0	0.0562905	39.6638	130628	609	proteolysis ; X-Pro aminopeptidase activity ; metabolic process ; hydrolase activity ; X-Pro dipeptidyl-peptidase activity	Peptidase S15 ; Peptidase S15/CocE/NonD, C-terminal ; CocE/NonD hydrolase ; Galactose-binding like
jgi|Oidma1|108375|e_gw1.1.153.1	108300	654.841	1.89696e-06	0.55004	360.188	108300	336	gibberellin 2-beta-dioxygenase activity	2OG-Fe(II) oxygenase	108375	KOG0143	Iron/ascorbate family oxidoreductases	General function prediction only	POORLY CHARACTERIZED	1.14.11.13	Gibberellin 2-beta-dioxygenase.	Gibberellin 1 + 2-oxoglutarate + O(2) = 2-beta-hydroxygibberellin 1 + succinate + CO(2).	\N	\N	\N	\N
jgi|Oidma1|65248|gw1.11.130.1	65173	632.406	0.00011222	0.348411	220.337	65173	152		Beta-Ig-H3/fasciclin ; Beta-Ig-H3/fasciclin ; Beta-Ig-H3/fasciclin
jgi|Oidma1|166970|estExt_Genewise1Plus.C_10_t20433	166895	620.188	0.000175475	0.184536	114.447	166895	911
jgi|Oidma1|46836|gm1.91_g	46761	610.887	0	0.0596531	36.4413	46761	377	argininosuccinate synthase activity ; ATP binding ; arginine biosynthetic process	Argininosuccinate synthase	46836	KOG1706	Argininosuccinate synthase	Amino acid transport and metabolism	METABOLISM	6.3.4.5	Argininosuccinate synthase.	ATP + L-citrulline + L-aspartate = AMP + diphosphate + L-argininosuccinate.	\N	Arginine and proline metabolism	Amino Acid Metabolism	METABOLIC
jgi|Oidma1|145034|estExt_fgenesh1_pg.C_6_t20270	144959	595.97	0.000412228	0.0810956	48.3305	144959	339		Pectate lyase/Amb allergen ; Pectate lyase/Amb allergen ; Pectin lyase fold/virulence factor
jgi|Oidma1|107999|e_gw1.1.453.1	107924	593.202	7.72557e-07	0.0398592	23.6446	107924	448		Major facilitator superfamily MFS-1 ; MFS general substrate transporter	107999	KOG2504	Monocarboxylate transporter	Carbohydrate transport and metabolism	METABOLISM
jgi|Oidma1|183011|estExt_Genemark1.C_140145	182936	576.849	0.0010346	15.8223	9127.09	182936	94	SSP/orphelin
jgi|Oidma1|56851|gm1.10106_g	56776	541.981	8.12068e-05	0.118669	64.3166	56776	691		Protein of unknown function DUF1680
jgi|Oidma1|130266|e_gw1.13.4.1	130191	532.558	0	0.154853	82.4685	130191	720	metabolic process ; oxidoreductase activity	Aromatic-ring hydroxylase ; FAD dependent oxidoreductase	130266	KOG2614	Kynurenine 3-monooxygenase and related flavoprotein monooxygenases	Energy production and conversion	METABOLISM
jgi|Oidma1|40894|fgenesh1_pm.5_#_435	40819	507.099	0.00630471	0.127001	64.402	40819	411		Chondroitin AC/alginate lyase
jgi|Oidma1|56315|gm1.9570_g	56240	480.037	3.84401e-06	0.188234	90.3592	56240	435
jgi|Oidma1|35228|fgenesh1_pg.22_#_85	35153	479.954	0.00325732	0.00802156	3.84998	35153	490	transporter activity ; transport ; integral to membrane	Major facilitator superfamily MFS-1 ; Major facilitator superfamily ; MFS general substrate transporter	35228	KOG0255	Synaptic vesicle transporter SVOP and related transporters (major facilitator superfamily)	General function prediction only	POORLY CHARACTERIZED
jgi|Oidma1|181336|estExt_Genemark1.C_9_t20039	181261	473.842	0.000536574	0.263176	124.704	181261	477		Leucine-rich repeat, ribonuclease inhibitor subtype
jgi|Oidma1|42582|fgenesh1_pm.8_#_414	42507	458.803	0	0.153984	70.6484	42507	507	transport ; ammonium transmembrane transporter activity ; membrane	Rh-like protein/ammonium transporter ; Ammonium transporter ; Ammonium transporter ; Rh-like protein/ammonium transporter	42582	KOG0682	Ammonia permease	Inorganic ion transport and metabolism	METABOLISM
jgi|Oidma1|40802|fgenesh1_pm.5_#_343	40727	437.512	1.22004e-11	0.0896384	39.2178	40727	564	amino acid transport ; amino acid transmembrane transporter activity ; membrane ; integral to membrane ; transport	Amino acid permease-associated region ; Amino acid/polyamine transporter I ; Amino acid permease, conserved site	40802	KOG1286	Amino acid transporters	Amino acid transport and metabolism	METABOLISM
jgi|Oidma1|106855|estExt_fgenesh1_pm.C_210087	106780	432.513	0.0133827	0.0151429	6.54952	106780	439	polygalacturonase activity ; carbohydrate metabolic process	Glycoside hydrolase, family 28 ; Pectin lyase fold/virulence factor
jgi|Oidma1|139062|e_gw1.36.49.1	138987	421.128	0	0.210728	88.7434	138987	379	oxalate oxidase activity	2OG-Fe(II) oxygenase	139062	KOG0143	Iron/ascorbate family oxidoreductases	General function prediction only	POORLY CHARACTERIZED	1.2.3.4	Oxalate oxidase.	Oxalate + O(2) = 2 CO(2) + H(2)O(2).	Flavoprotein.	Glyoxylate and dicarboxylate metabolism	Carbohydrate Metabolism	METABOLIC
jgi|Oidma1|53080|gm1.6335_g	53005	414.359	0.000239282	0.0165851	6.8722	53005	441	DNA binding	Major facilitator superfamily MFS-1 ; SANT, DNA-binding ; MFS general substrate transporter	53080	KOG2533	Permease of the major facilitator superfamily	Carbohydrate transport and metabolism	METABOLISM
jgi|Oidma1|60638|gm1.13893_g	60563	392.373	6.72851e-07	0.0666454	26.1498	60563	775	hydrolase activity, hydrolyzing O-glycosyl compounds ; carbohydrate metabolic process ; beta-glucosidase activity	Glycoside hydrolase, family 3, N-terminal ; Glycoside hydrolase, family 3, N-terminal ; Glycoside hydrolase, family 3, C-terminal ; Glycoside hydrolase, catalytic core ; Glycoside hydrolase, family 3, C-terminal						3.2.1.21	Beta-glucosidase.	Hydrolysis of terminal, non-reducing beta-D-glucose residues with release of beta-D-glucose.	\N	Starch and sucrose metabolism	Metabolism of Complex Carbohydrates	METABOLIC
jgi|Oidma1|29308|fgenesh1_pg.8_#_15	29233	389.509	0.0026444	0.0827487	32.2314	29233	190
jgi|Oidma1|132560|e_gw1.15.390.1	132485	387.734	3.07965e-05	0.411299	159.475	132485	220	hydrolase activity, hydrolyzing O-glycosyl compounds ; carbohydrate metabolic process	Glycoside hydrolase, family 11 ; Glycoside hydrolase, family 11 ; Glycoside hydrolase, family 11 ; Concanavalin A-like lectin/glucanase
jgi|Oidma1|128683|e_gw1.11.436.1	128608	383.755	0.00936958	0.100614	38.6113	128608	414		Chondroitin AC/alginate lyase
jgi|Oidma1|139556|e_gw1.49.10.1	139481	382.847	3.05311e-07	0.0269559	10.32	139481	407		Pectate lyase/Amb allergen ; Pectate lyase/Amb allergen ; Pectin lyase fold/virulence factor	139556	KOG4701	Chitinase	Cell wall/membrane/envelope biogenesis	CELLULAR PROCESSES AND SIGNALING
jgi|Oidma1|46431|fgenesh1_pm.28_#_36	46356	374.144	0.0278963	0.0092349	3.45519	46356	396	nucleic acid binding ; nucleus	CENP-B protein ; Homeodomain-like
jgi|Oidma1|138945|e_gw1.35.42.1	138870	373.732	0.0486904	0.0116838	4.3666	138870	313	iron ion binding ; oxidoreductase activity	Isopenicillin N synthase ; 2OG-Fe(II) oxygenase	138945	KOG0143	Iron/ascorbate family oxidoreductases	General function prediction only	POORLY CHARACTERIZED
jgi|Oidma1|23103|fgenesh1_pg.1_#_1328	23028	370.289	0.00145041	3.46523	1283.14	23028	114
jgi|Oidma1|132807|e_gw1.16.727.1	132732	370.227	0.00717896	0.906479	335.603	132732	226	hydrolase activity, hydrolyzing O-glycosyl compounds ; carbohydrate metabolic process	Glycoside hydrolase, family 11 ; Glycoside hydrolase, family 11 ; Concanavalin A-like lectin/glucanase
jgi|Oidma1|16434|fgenesh1_kg.1_#_434_#_isotig08308	16359	359.118	0	10.1142	3632.2	16359	69
jgi|Oidma1|58531|gm1.11786_g	58456	349.722	0	0.226248	79.124	58456	541		Tannase and feruloyl esterase
jgi|Oidma1|138201|e_gw1.28.68.1	138126	345.073	0.0125956	0.00766939	2.6465	138126	1025	electron transport ; oxidoreductase activity ; nitric-oxide synthase activity ; nitric oxide biosynthetic process ; FMN binding ; nitric-oxide synthase biosynthetic process	Flavoprotein pyridine nucleotide cytochrome reductase ; Oxidoreductase FAD/NAD(P)-binding ; Flavodoxin/nitric oxide synthase ; Nitric oxide synthase, oxygenase region ; Flavodoxin/nitric oxide synthase ; Nitric oxide synthase, oxygenase region	138201	KOG1158	NADP/FAD dependent oxidoreductase	Energy production and conversion	METABOLISM	1.14.13.39	Nitric-oxide synthase.	L-arginine + N NADPH + M O(2) = citrulline + nitric oxide + N NADP(+).	\N	Arginine and proline metabolism	Amino Acid Metabolism	METABOLIC
jgi|Oidma1|40641|fgenesh1_pm.5_#_182	40566	338.064	1.20221e-14	0.0659601	22.2987	40566	519		Tannase and feruloyl esterase
jgi|Oidma1|19410|fgenesh1_kg.7_#_373_#_isotig04630	19335	329.127	2.31439e-14	72.8385	23973.1	19335	163
jgi|Oidma1|148785|estExt_fgenesh1_pg.C_170068	148710	325.779	0.0498598	0.00587946	1.9154	148710	480	propionate catabolic process ; 2-methylcitrate dehydratase activity	MmgE/PrpD ; MmgE/PrpD
jgi|Oidma1|137218|e_gw1.23.81.1	137143	324.508	0	0.506653	164.413	137143	393	hydrolase activity, hydrolyzing O-glycosyl compounds ; extracellular region ; carbohydrate metabolic process ; cellulose binding	Cellulose-binding region, fungal ; Cellulose-binding region, fungal ; Alpha-L-arabinofuranosidase B, catalytic ; Cellulose-binding region, fungal ; Cellulose-binding region, fungal ; Cellulose-binding region, fungal ; Concanavalin A-like lectin/glucanase ; Cellulose-binding region, fungal
jgi|Oidma1|48177|gm1.1432_g	48102	310.378	0.0380005	0.0121574	3.7734	48102	292
jgi|Oidma1|46866|gm1.121_g	46791	310.132	0.00212223	0.0503543	15.6165	46791	141
jgi|Oidma1|77539|gw1.5.1026.1	77464	309.755	0	0.172207	53.342	77464	175		Pectin lyase fold/virulence factor
jgi|Oidma1|165918|estExt_Genewise1Plus.C_9_t10474	165843	303.082	0	0.0828959	25.1242	165843	439	polygalacturonase activity ; carbohydrate metabolic process ; galacturan 1,4-alpha-galacturonidase activity	Glycoside hydrolase, family 28 ; Pectin lyase fold/virulence factor						3.2.1.67	Galacturan 1,4-alpha-galacturonidase.	{(1,4)-alpha-D-galacturonide}(N) + H(2)O = {(1,4)-alpha-D- galacturonide}(N-1) + D-galacturonate.	\N	Starch and sucrose metabolism	Metabolism of Complex Carbohydrates	METABOLIC
jgi|Oidma1|119551|e_gw1.5.581.1	119476	299.687	1.51141e-06	0.0280675	8.41147	119476	393	hydrolase activity, hydrolyzing O-glycosyl compounds ; extracellular region ; carbohydrate metabolic process ; cellulose binding	Cellulose-binding region, fungal ; Cellulose-binding region, fungal ; Cellulose-binding region, fungal ; Cellulose-binding region, fungal ; Cellulose-binding region, fungal
jgi|Oidma1|140248|estExt_fgenesh1_pg.C_1_t20288	140173	298.039	0.0402917	1.60818	479.301	140173	191
jgi|Oidma1|62546|gm1.15801_g	62471	297.22	0.0166609	0.027502	8.17413	62471	544			62546	KOG3823	Uncharacterized conserved protein	Function unknown	POORLY CHARACTERIZED
jgi|Oidma1|128860|e_gw1.11.652.1	128785	294.324	0	0.480397	141.392	128785	458		Pectin lyase fold/virulence factor
jgi|Oidma1|61302|gm1.14557_g	61227	287.646	0.0317533	0.00768282	2.20993	61227	476		Esterase, SGNH hydrolase-type	61302	KOG1216	von Willebrand factor and related coagulation proteins	Extracellular structures	CELLULAR PROCESSES AND SIGNALING
jgi|Oidma1|61382|gm1.14637_g	61307	284.974	0.04828	0.00867674	2.47265	61307	453	electron transport ; oxidoreductase activity ; amine oxidase activity	Flavin-containing amine oxidase ; Amine oxidase	61382	KOG0029	Amine oxidase	Secondary metabolites biosynthesis, transport and catabolism	METABOLISM	1.4.3.4	Amine oxidase (flavin-containing).	RCH(2)NH(2) + H(2)O + O(2) = RCHO + NH(3) + H(2)O(2).	FAD.	Phenylalanine metabolism	Amino Acid Metabolism	METABOLIC
jgi|Oidma1|27729|fgenesh1_pg.5_#_693	27654	282.809	0.00521308	0.171425	48.4805	27654	414		Chondroitin AC/alginate lyase
jgi|Oidma1|27790|fgenesh1_pg.5_#_754	27715	275.586	0.00251423	0.017164	4.73016	27715	229		Esterase, SGNH hydrolase-type
jgi|Oidma1|45948|fgenesh1_pm.22_#_37	45873	274.725	0	0.896789	246.371	45873	235	hydrolase activity, hydrolyzing O-glycosyl compounds ; carbohydrate metabolic process	Glycoside hydrolase, family 11 ; Glycoside hydrolase, family 11 ; Concanavalin A-like lectin/glucanase
jgi|Oidma1|180707|estExt_Genemark1.C_8_t10303	180632	272.184	0	2.07631	565.137	180632	176			180707	KOG4297	C-type lectin	Signal transduction mechanisms	CELLULAR PROCESSES AND SIGNALING
jgi|Oidma1|61318|gm1.14573_g	61243	271.804	0.000783921	0.167801	45.6089	61243	534
jgi|Oidma1|116015|e_gw1.3.627.1	115940	270.805	0	0.149576	40.5058	115940	584	hydrolase activity, hydrolyzing O-glycosyl compounds ; extracellular region ; carbohydrate metabolic process ; cellulose binding	Cellulose-binding region, fungal ; Cellulose-binding region, fungal ; Glycoside hydrolase, family 43 ; Cellulose-binding region, fungal ; Cellulose-binding region, fungal ; Cellulose-binding region, fungal ; Cellulose-binding region, fungal
jgi|Oidma1|69173|gw1.21.194.1	69098	270.668	0	0.0822885	22.2729	69098	489
jgi|Oidma1|62137|gm1.15392_g	62062	265.955	0.0460246	0.00700579	1.86323	62062	1044	amino acid metabolic process ; oxidoreductase activity ; catalytic activity ; binding ; metabolic process ; glutamate dehydrogenase activity	Glutamate/phenylalanine/leucine/valine dehydrogenase, C-terminal ; Glutamate dehydrogenase, NAD-dependent ; NAD(P)-binding	62137	KOG2250	Glutamate/leucine/phenylalanine/valine dehydrogenases	Amino acid transport and metabolism	METABOLISM	1.4.1.2	Glutamate dehydrogenase.	L-glutamate + H(2)O + NAD(+) = 2-oxoglutarate + NH(3) + NADH.	\N	Nitrogen metabolism	Energy Metabolism	METABOLIC
jgi|Oidma1|46032|fgenesh1_pm.23_#_8	45957	265.836	2.31439e-14	0.120682	32.0817	45957	427	catalytic activity ; metabolic process ; acetyl-CoA C-acetyltransferase activity	Thiolase ; Thiolase ; Thiolase ; Thiolase ; Thiolase ; Thiolase ; Thiolase-like	46032	KOG1390	Acetyl-CoA acetyltransferase	Lipid transport and metabolism	METABOLISM	2.3.1.9	Acetyl-CoA C-acetyltransferase.	2 acetyl-CoA = CoA + acetoacetyl-CoA.	\N	Fatty acid biosynthesis (path 2)	Lipid Metabolism	METABOLIC
jgi|Oidma1|65458|gw1.5.224.1	65383	264.712	8.91347e-10	0.194882	51.5877	65383	172		Cyclin-related 2 ; Cyclin-like	65458	KOG1674	Cyclin	General function prediction only	POORLY CHARACTERIZED
jgi|Oidma1|21549|fgenesh1_kg.23_#_23_#_isotig07478	21474	255.1	1.42536e-07	0.297668	75.9349	21474	55
jgi|Oidma1|32143|fgenesh1_pg.12_#_525	32068	251.97	0.0400543	0.0401127	10.1072	32068	177
jgi|Oidma1|75289|gw1.24.178.1	75214	250.936	0.00129553	4.5303	1136.82	75214	230	hydrolase activity, hydrolyzing O-glycosyl compounds ; carbohydrate metabolic process	Glycoside hydrolase, family 11 ; Glycoside hydrolase, family 11 ; Glycoside hydrolase, family 11 ; Concanavalin A-like lectin/glucanase
jgi|Oidma1|25886|fgenesh1_pg.3_#_796	25811	250.161	0.00873957	0.0575909	14.407	25811	254	SSP/3in oidma but in others/398	SSP
jgi|Oidma1|117037|e_gw1.4.680.1	116962	249.873	0.000674885	0.0178662	4.46429	116962	220
jgi|Oidma1|43612|fgenesh1_pm.11_#_228	43537	249.14	2.43595e-07	0.447775	111.558	43537	801	catalytic activity	Uncharacterised conserved protein UCP007663 ; Six-hairpin glycosidase-like
jgi|Oidma1|41614|fgenesh1_pm.7_#_28	41539	235.204	0.0113944	5.31414	1249.91	41539	285	hydrolase activity, hydrolyzing O-glycosyl compounds ; extracellular region ; carbohydrate metabolic process ; cellulose binding ; metabolic process ; hydrolase activity ; catalytic activity	Cellulose-binding region, fungal ; Cellulose-binding region, fungal ; Cutinase ; Cellulose-binding region, fungal ; Cellulose-binding region, fungal ; Lipase, active site ; Cellulose-binding region, fungal ; Cellulose-binding region, fungal	41614	KOG3091	Nuclear pore complex, p54 component (sc Nup57)	Nuclear structure	CELLULAR PROCESSES AND SIGNALING
jgi|Oidma1|16472|fgenesh1_kg.1_#_472_#_isotig06739	16397	232.822	0.00340707	6.27249	1460.37	16397	68
jgi|Oidma1|128584|e_gw1.11.323.1	128509	231.611	0.00217333	0.557073	129.024	128509	583	carboxylesterase activity	Carboxylesterase, type B ; Carboxylesterase, type B ; Carboxylesterase, type B	128584	KOG4389	Acetylcholinesterase/Butyrylcholinesterase	Signal transduction mechanisms	CELLULAR PROCESSES AND SIGNALING	3.1.1.1	Carboxylesterase.	A carboxylic ester + H(2)O = an alcohol + a carboxylic anion.	\N	\N	\N	\N
jgi|Oidma1|22138|fgenesh1_pg.1_#_363	22063	229.079	0	0.672079	153.959	22063	171	cluster 1660; 21 species, Oidma3
jgi|Oidma1|61738|gm1.14993_g	61663	226.489	0.0360625	0.0718618	16.2759	61663	247			61738	KOG0825	PHD Zn-finger protein	General function prediction only	POORLY CHARACTERIZED
jgi|Oidma1|46266|fgenesh1_pm.25_#_30	46191	222.91	0.0100813	0.0121496	2.70826	46191	301	regulation of nitrogen utilization ; transcription repressor activity ; catalytic activity ; binding ; metabolic process ; enoyl-[acyl-carrier-protein] reductase activity ; 2,3-dihydroxy-2,3-dihydro-phenylpropionate dehydrogenase activity ; cis-2,3-dihydrodiol DDT dehydrogenase activity ; trans-9R,10R-dihydrodiolphenanthrene dehydrogenase activity ; cis-chlorobenzene dihydrodiol dehydrogenase act…	NmrA-like ; NAD(P)-binding						1.3.1.-	With NAD(+) or NADP(+) as acceptor.	\N	\N	\N	\N	\N
jgi|Oidma1|28068|fgenesh1_pg.6_#_255	27993	216.942	0.0169034	0.166154	36.0457	27993	276
jgi|Oidma1|40754|fgenesh1_pm.5_#_295	40679	216.192	0	0.298236	64.4761	40679	655	hydrolase activity, hydrolyzing O-glycosyl compounds ; carbohydrate metabolic process ; alpha-galactosidase activity	Glycoside hydrolase, clan GH-D ; Glycoside hydrolase, family 27 ; Glycoside hydrolase, clan GH-D ; Glycoside hydrolase, catalytic core	40754	KOG2366	Alpha-D-galactosidase (melibiase)	Carbohydrate transport and metabolism	METABOLISM	3.2.1.22	Alpha-galactosidase.	Melibiose + H(2)O = galactose + glucose.	Magnesium; NAD.	Galactose metabolism	Carbohydrate Metabolism	METABOLIC
jgi|Oidma1|44174|fgenesh1_pm.13_#_78	44099	214.727	0.0304053	0.0095235	2.04495	44099	384	catalytic activity	Glycosyl hydrolase, family 88 ; Six-hairpin glycosidase-like
jgi|Oidma1|139876|estExt_fgenesh1_pg.C_1_t10359	139801	208.367	0	0.352794	73.5107	139801	291	triacylglycerol lipase activity ; lipid metabolic process ; catalytic activity	Lipase, class 3 ; Lipase, active site	139876	KOG4569	Predicted lipase	Lipid transport and metabolism	METABOLISM
jgi|Oidma1|118797|e_gw1.4.1499.1	118722	206.259	0.000262755	2.75218	567.664	118722	235	polysaccharide catabolic process ; cellulase activity	Glycoside hydrolase, family 12 ; Glycoside hydrolase, family 12 ; Concanavalin A-like lectin/glucanase
jgi|Oidma1|29239|fgenesh1_pg.7_#_640	29164	204.266	0.00882871	0.616312	125.892	29164	417
jgi|Oidma1|46740|fgenesh1_pm.68_#_3	46665	200.401	0.0205892	348.376	69814.7	46665	50
jgi|Oidma1|38021|fgenesh1_pm.1_#_1395	37946	200.21	0.0421759	0.0101867	2.03948	37946	359		Cupin 2, conserved barrel ; Cupin, RmlC-type
jgi|Oidma1|33916|fgenesh1_pg.17_#_216	33841	194.146	0	0.125669	24.3981	33841	202	SSP/orphelin 4! 3 in cluster
jgi|Oidma1|119178|e_gw1.5.338.1	119103	190.268	7.10724e-06	0.0582085	11.0752	119103	379
jgi|Oidma1|34049|fgenesh1_pg.18_#_44	33974	188.523	0.0252192	0.452396	85.2871	33974	227	hydrolase activity, hydrolyzing O-glycosyl compounds ; carbohydrate metabolic process	Glycoside hydrolase, family 11 ; Glycoside hydrolase, family 11 ; Glycoside hydrolase, family 11 ; Glycoside hydrolase, family 11 ; Concanavalin A-like lectin/glucanase
jgi|Oidma1|136601|e_gw1.22.164.1	136526	188.001	3.34956e-07	0.0537985	10.1142	136526	550	sugar:hydrogen symporter activity ; carbohydrate transport ; membrane ; transporter activity ; transport ; integral to membrane ; L-arabinose isomerase activity	General substrate transporter ; Sugar transporter ; Major facilitator superfamily ; Sugar transporter, conserved site ; MFS general substrate transporter	136601	KOG0254	Predicted transporter (major facilitator superfamily)	General function prediction only	POORLY CHARACTERIZED	5.3.1.4	L-arabinose isomerase.	L-arabinose = L-ribulose.	\N	Pentose and glucuronate interconversions	Carbohydrate Metabolism	METABOLIC
jgi|Oidma1|20675|fgenesh1_kg.13_#_163_#_isotig02466	20600	187.5	0.00118095	11.1338	2087.59	20600	175	cluster 1660; 21 species, Oidma3
jgi|Oidma1|63566|gw1.23.15.1	63491	183.821	0.000502941	0.430342	79.1057	63491	332
jgi|Oidma1|183981|estExt_Genemark1.C_180196	183906	183.43	0	0.533341	97.8308	183906	652	L-arabinose metabolic process ; alpha-N-arabinofuranosidase activity	Alpha-L-arabinofuranosidase, C-terminal ; Alpha-L-arabinofuranosidase, C-terminal ; Galactose-binding like ; Glycoside hydrolase, catalytic core
jgi|Oidma1|46652|fgenesh1_pm.38_#_4	46577	183.327	0.00346704	0.0462454	8.47803	46577	314		2OG-Fe(II) oxygenase	46652	KOG0143	Iron/ascorbate family oxidoreductases	General function prediction only	POORLY CHARACTERIZED
jgi|Oidma1|160759|estExt_Genewise1Plus.C_5_t30320	160684	181.881	7.44821e-06	10.4254	1896.18	160684	210	hydrolase activity, hydrolyzing O-glycosyl compounds ; carbohydrate metabolic process	Glycoside hydrolase, family 11 ; Glycoside hydrolase, family 11 ; Glycoside hydrolase, family 11 ; Concanavalin A-like lectin/glucanase
jgi|Oidma1|172745|estExt_Genewise1Plus.C_21_t10257	172670	181.799	3.41598e-09	0.066701	12.1262	172670	883	hydrolase activity, hydrolyzing O-glycosyl compounds ; carbohydrate metabolic process ; beta-glucosidase activity	Glycoside hydrolase, family 3, N-terminal ; Carbohydrate-binding WSC ; Glycoside hydrolase, family 3, C-terminal ; Carbohydrate-binding WSC, subgroup ; Carbohydrate-binding WSC ; Glycoside hydrolase, catalytic core ; Glycoside hydrolase, family 3, C-terminal	172745	KOG4157	beta-1,6-N-acetylglucosaminyltransferase, contains WSC domain	Carbohydrate transport and metabolism	METABOLISM	3.2.1.21	Beta-glucosidase.	Hydrolysis of terminal, non-reducing beta-D-glucose residues with release of beta-D-glucose.	\N	Starch and sucrose metabolism	Metabolism of Complex Carbohydrates	METABOLIC
jgi|Oidma1|136310|e_gw1.21.593.1	136235	180.913	8.0554e-05	0.313119	56.6474	136235	563	hydrolase activity, hydrolyzing O-glycosyl compounds ; carbohydrate metabolic process	Glycoside hydrolase, family 43
jgi|Oidma1|44681|fgenesh1_pm.15_#_126	44606	178.992	0.0364209	0.0163433	2.92532	44606	481	oxidoreductase activity ; FAD binding ; catalytic activity	FAD linked oxidase, N-terminal ; Berberine/berberine-like ; FAD-binding, type 2	44681	KOG1231	Proteins containing the FAD binding domain	Energy production and conversion	METABOLISM
jgi|Oidma1|45361|fgenesh1_pm.18_#_152	45286	176.484	0.0488691	0.0102898	1.81598	45286	345	oxalate oxidase activity	2OG-Fe(II) oxygenase	45361	KOG0143	Iron/ascorbate family oxidoreductases	General function prediction only	POORLY CHARACTERIZED	1.2.3.4	Oxalate oxidase.	Oxalate + O(2) = 2 CO(2) + H(2)O(2).	Flavoprotein.	Glyoxylate and dicarboxylate metabolism	Carbohydrate Metabolism	METABOLIC
jgi|Oidma1|61623|gm1.14878_g	61548	175.149	1.09396e-06	0.0522015	9.14305	61548	366	zinc ion binding ; oxidoreductase activity ; catalytic activity ; binding ; metabolic process ; alcohol dehydrogenase (NADP+) activity	Alcohol dehydrogenase, zinc-binding ; Alcohol dehydrogenase GroES-like ; Alcohol dehydrogenase, zinc-containing, conserved site ; Immunoglobulin/major histocompatibility complex, conserved site ; GroES-like ; NAD(P)-binding	61623	KOG0023	Alcohol dehydrogenase, class V	Secondary metabolites biosynthesis, transport and catabolism	METABOLISM	1.1.1.2	Alcohol dehydrogenase (NADP+).	An alcohol + NADP(+) = an aldehyde + NADPH.	Zinc.	Caprolactam degradation	Biodegradation of Xenobiotics	METABOLIC
jgi|Oidma1|36777|fgenesh1_pm.1_#_151	36702	174.181	0.0382511	0.0116634	2.03154	36702	337	gibberellin 2-beta-dioxygenase activity	2OG-Fe(II) oxygenase	36777	KOG0143	Iron/ascorbate family oxidoreductases	General function prediction only	POORLY CHARACTERIZED	1.14.11.13	Gibberellin 2-beta-dioxygenase.	Gibberellin 1 + 2-oxoglutarate + O(2) = 2-beta-hydroxygibberellin 1 + succinate + CO(2).	\N	\N	\N	\N
jgi|Oidma1|28034|fgenesh1_pg.6_#_221	27959	173.11	0.00333099	7.41794	1284.12	27959	258
jgi|Oidma1|106908|estExt_fgenesh1_pm.C_230015	106833	172.088	0	0.294468	50.6746	106833	572		Major facilitator superfamily MFS-1 ; MFS general substrate transporter	106908	KOG0255	Synaptic vesicle transporter SVOP and related transporters (major facilitator superfamily)	General function prediction only	POORLY CHARACTERIZED
jgi|Oidma1|130704|e_gw1.13.38.1	130629	170.184	0	0.222378	37.8451	130629	287	electron transport ; aromatic compound metabolic process ; ferrous iron binding ; oxidoreductase activity	Extradiol ring-cleavage dioxygenase, class III enzyme, subunit B ; Extradiol ring-cleavage dioxygenase, class III enzyme, subunit B
jgi|Oidma1|29935|fgenesh1_pg.8_#_642	29860	168.889	0.0148519	0.0182817	3.08758	29860	215
jgi|Oidma1|46864|gm1.119_g	46789	168.29	0.00769868	0.0281309	4.73416	46789	130
jgi|Oidma1|55407|gm1.8662_g	55332	167.626	0.0442355	0.0113572	1.90376	55332	322	regulation of nitrogen utilization ; transcription repressor activity ; catalytic activity ; binding ; metabolic process	NmrA-like ; NAD(P)-binding
jgi|Oidma1|62354|gm1.15609_g	62279	163.256	0.028212	0.0589019	9.61606	62279	127
jgi|Oidma1|35904|fgenesh1_pg.27_#_24	35829	162.809	0.0275968	0.0159455	2.59607	35829	493	sugar:hydrogen symporter activity ; carbohydrate transport ; membrane ; transporter activity ; transport ; integral to membrane ; L-arabinose isomerase activity	Sugar transporter ; General substrate transporter ; Major facilitator superfamily ; Sugar transporter, conserved site ; MFS general substrate transporter	35904	KOG0254	Predicted transporter (major facilitator superfamily)	General function prediction only	POORLY CHARACTERIZED	5.3.1.4	L-arabinose isomerase.	L-arabinose = L-ribulose.	\N	Pentose and glucuronate interconversions	Carbohydrate Metabolism	METABOLIC
jgi|Oidma1|148105|estExt_fgenesh1_pg.C_140115	148030	162.478	0	0.177693	28.8713	148030	284	triacylglycerol lipase activity ; lipid metabolic process ; catalytic activity	Lipase, class 3 ; Lipase, active site	148105	KOG4569	Predicted lipase	Lipid transport and metabolism	METABOLISM	3.1.1.3	Triacylglycerol lipase.	Triacylglycerol + H(2)O = diacylglycerol + a fatty acid anion.	\N	Glycerolipid metabolism	Metabolism of Complex Lipids	METABOLIC
jgi|Oidma1|45990|fgenesh1_pm.22_#_79	45915	161.028	3.89323e-13	0.11408	18.3701	45915	449	hydrolase activity, hydrolyzing O-glycosyl compounds ; carbohydrate metabolic process ; alpha-galactosidase activity	Glycoside hydrolase, clan GH-D ; Glycoside hydrolase, family 27 ; Glycoside hydrolase, clan GH-D ; Glycoside hydrolase, catalytic core	45990	KOG2366	Alpha-D-galactosidase (melibiase)	Carbohydrate transport and metabolism	METABOLISM	3.2.1.22	Alpha-galactosidase.	Melibiose + H(2)O = galactose + glucose.	Magnesium; NAD.	Galactose metabolism	Carbohydrate Metabolism	METABOLIC
jgi|Oidma1|128292|e_gw1.11.408.1	128217	160.912	0.00239237	1.2655	203.633	128217	511		Major facilitator superfamily MFS-1 ; MFS general substrate transporter	128292	KOG2533	Permease of the major facilitator superfamily	Carbohydrate transport and metabolism	METABOLISM
jgi|Oidma1|21776|fgenesh1_pg.1_#_1	21701	160.473	5.94205e-07	0.0563047	9.03538	21701	384		Chondroitin AC/alginate lyase
jgi|Oidma1|35689|fgenesh1_pg.25_#_3	35614	156.283	0.0183986	0.0171496	2.6802	35614	207
jgi|Oidma1|136827|e_gw1.22.268.1	136752	152.021	0	0.692489	105.273	136752	316		Glycoside hydrolase, family 62
jgi|Oidma1|130215|e_gw1.13.1072.1	130140	147.796	3.52782e-06	0.0592258	8.75334	130140	425	polygalacturonase activity ; carbohydrate metabolic process	Glycoside hydrolase, family 28 ; Pectin lyase fold/virulence factor
jgi|Oidma1|108329|e_gw1.1.3330.1	108254	146.755	1.51439e-12	0.11772	17.276	108254	512	transporter activity ; transport ; integral to membrane	Major facilitator superfamily MFS-1 ; Major facilitator superfamily ; MFS general substrate transporter	108329	KOG0253	Synaptic vesicle transporter SV2 (major facilitator superfamily)	General function prediction only	POORLY CHARACTERIZED
jgi|Oidma1|178741|estExt_Genemark1.C_5_t10378	178666	146.601	0	0.390076	57.1856	178666	294	DNA binding	SANT, DNA-binding ; SANT, DNA-binding ; Homeodomain-like
jgi|Oidma1|34858|fgenesh1_pg.20_#_230	34783	142.923	0.00575953	0.123942	17.7141	34783	185
jgi|Oidma1|144263|estExt_fgenesh1_pg.C_5_t20124	144188	141.719	1.44971e-05	0.051547	7.30521	144188	498			144263	KOG4157	beta-1,6-N-acetylglucosaminyltransferase, contains WSC domain	Carbohydrate transport and metabolism	METABOLISM
jgi|Oidma1|160869|estExt_Genewise1Plus.C_5_t40020	160794	138.626	0.00070576	8.58665	1190.34	160794	254	SSP/cluster5497
jgi|Oidma1|201804|estExt_Genewise1.C_10_t20122	201729	138.458	0.0478278	0.0140835	1.94998	201729	227	glutathione transferase activity	Glutathione S-transferase, C-terminal ; Glutathione S-transferase, N-terminal ; Glutathione S-transferase, C-terminal-like ; Thioredoxin-like fold	201804	KOG0867	Glutathione S-transferase	Posttranslational modification, protein turnover, chaperones	CELLULAR PROCESSES AND SIGNALING	2.5.1.18	Glutathione transferase.	RX + glutathione = HX + R-S-glutathione.	\N	Glutathione metabolism	Metabolism of Other Amino Acids	METABOLIC
jgi|Oidma1|129249|e_gw1.12.1319.1	129174	137.89	0.00503844	6.05869	835.435	129174	334	extracellular region	Esterase, PHB depolymerase
jgi|Oidma1|59996|gm1.13251_g	59921	136.651	0.0152928	0.0418145	5.71401	59921	94
jgi|Oidma1|61321|gm1.14576_g	61246	136.488	6.11374e-07	0.0657403	8.97273	61246	108
jgi|Oidma1|136929|e_gw1.23.187.1	136854	136.207	0.000111595	22.4175	3053.42	136854	288	hydrolase activity, hydrolyzing O-glycosyl compounds ; extracellular region ; carbohydrate metabolic process ; cellulose binding	Cellulose-binding region, fungal ; Glycoside hydrolase, family 11 ; Glycoside hydrolase, family 11 ; Cellulose-binding region, fungal ; Cellulose-binding region, fungal ; Cellulose-binding region, fungal ; Cellulose-binding region, fungal ; Concanavalin A-like lectin/glucanase ; Cellulose-binding region, fungal
jgi|Oidma1|131681|e_gw1.14.477.1	131606	135.242	3.48021e-08	0.0886735	11.9923	131606	410	catalytic activity ; aromatic compound metabolic process ; ferric iron binding ; iron ion binding ; oxidoreductase activity, acting on single donors with incorporation of molecular oxygen, incorporation of two atoms of oxygen	Intradiol ring-cleavage dioxygenase, C-terminal ; Intradiol ring-cleavage dioxygenase, core	131681	KOG3753	Circadian clock protein period	Signal transduction mechanisms	CELLULAR PROCESSES AND SIGNALING
jgi|Oidma1|35667|fgenesh1_pg.24_#_137	35592	132.565	0.000863715	0.0344658	4.56895	35592	103
jgi|Oidma1|60056|gm1.13311_g	59981	129.782	0.0461573	0.0264924	3.43823	59981	134
jgi|Oidma1|43580|fgenesh1_pm.11_#_196	43505	129.652	0.0471328	0.014202	1.84133	43505	515	metabolic process ; hydrolase activity ; acetylcholinesterase activity	Carboxylesterase, type B ; Carboxylesterase, type B ; Lipase, GDXG, active site	43580	KOG4389	Acetylcholinesterase/Butyrylcholinesterase	Signal transduction mechanisms	CELLULAR PROCESSES AND SIGNALING	3.1.1.7	Acetylcholinesterase.	Acetylcholine + H(2)O = choline + acetate.	\N	Glycerolipid metabolism	Metabolism of Complex Lipids	METABOLIC
jgi|Oidma1|178943|estExt_Genemark1.C_5_t20234	178868	128.252	0.000708674	0.364689	46.7722	178868	542	hydrolase activity, hydrolyzing O-glycosyl compounds ; carbohydrate metabolic process	Glycoside hydrolase, family 43
jgi|Oidma1|39829|fgenesh1_pm.4_#_68	39754	125.586	0.0445718	0.0155247	1.94968	39754	686	membrane	Mechanosensitive ion channel MscS ; Like-Sm ribonucleoprotein-related, core	39829	KOG4629	Predicted mechanosensitive ion channel	Cell wall/membrane/envelope biogenesis	CELLULAR PROCESSES AND SIGNALING
jgi|Oidma1|174234|estExt_Genemark1.C_1_t10383	174159	125.359	0.0231072	1.80973	226.866	174159	210
jgi|Oidma1|124090|e_gw1.8.22.1	124015	123.807	0.000403301	0.488684	60.5023	124015	484		Glycoside hydrolase, catalytic core
jgi|Oidma1|27520|fgenesh1_pg.5_#_484	27445	121.544	1.20026e-08	0.106498	12.9442	27445	388		Protein of unknown function DUF239, plant
jgi|Oidma1|40736|fgenesh1_pm.5_#_277	40661	120.793	0.000198705	0.0473452	5.71895	40661	632	catalytic activity	Bacterial alpha-L-rhamnosidase ; Six-hairpin glycosidase-like
jgi|Oidma1|106235|estExt_fgenesh1_pm.C_160126	106160	120.262	0.0494737	0.0393111	4.72762	106160	537	catalytic activity ; carbohydrate metabolic process ; carbohydrate binding	Carbohydrate-binding-like fold ; Galactose-binding like ; Glycoside hydrolase-type carbohydrate-binding
jgi|Oidma1|139652|e_gw1.68.36.1	139577	119.514	0.00337631	583.061	69683.8	139577	68
jgi|Oidma1|147045|estExt_fgenesh1_pg.C_11_t10156	146970	118.847	0.00506855	5.07877	603.598	146970	162	SSP/cluster8280 Oidma-1; Hydpi2-1;Phybl2-15
jgi|Oidma1|196042|estExt_Genewise1.C_6_t10081	195967	118.623	0.000399303	2.36903	281.022	195967	349	glucosidase activity ; arabinogalactan endo-1,4-beta-galactosidase activity	Glycosyl hydrolase 53 ; Glycoside hydrolase, catalytic core						3.2.1.89	Arabinogalactan endo-1,4-beta-galactosidase.	Endohydrolysis of 1,4-beta-D-galactosidic linkages in arabinogalactans.	\N	\N	\N	\N
jgi|Oidma1|182788|estExt_Genemark1.C_13_t10317	182713	118.11	0.0111109	1.56899	185.314	182713	769	hydrolase activity, hydrolyzing O-glycosyl compounds ; carbohydrate metabolic process ; beta-glucosidase activity	Glycoside hydrolase, family 3, N-terminal ; Glycoside hydrolase, family 3, N-terminal ; Glycoside hydrolase, family 3, C-terminal ; Glycoside hydrolase, catalytic core ; Glycoside hydrolase, family 3, C-terminal						3.2.1.21	Beta-glucosidase.	Hydrolysis of terminal, non-reducing beta-D-glucose residues with release of beta-D-glucose.	\N	Starch and sucrose metabolism	Metabolism of Complex Carbohydrates	METABOLIC
jgi|Oidma1|97211|gw1.14.795.1	97136	117.154	0.00790451	0.032652	3.82532	97136	112	subtilase activity ; proteolysis	Peptidase S8 and S53, subtilisin, kexin, sedolisin ; Peptidase S8 and S53, subtilisin, kexin, sedolisin ; Peptidase S8 and S53, subtilisin, kexin, sedolisin
jgi|Oidma1|33115|fgenesh1_pg.15_#_110	33040	116.172	5.6313e-05	0.0802759	9.3258	33040	134
jgi|Oidma1|105133|estExt_fgenesh1_pm.C_110078	105058	114.772	0.0124581	1.07098	122.918	105058	480		Parallel beta-helix repeat ; Pectin lyase fold/virulence factor
jgi|Oidma1|61348|gm1.14603_g	61273	114.024	0.0389564	0.0362946	4.13844	61273	492	homogentisate 1,2-dioxygenase activity ; L-phenylalanine catabolic process ; tyrosine metabolic process	Homogentisate 1,2-dioxygenase ; Cupin, RmlC-type	61348	KOG1417	Homogentisate 1,2-dioxygenase	Amino acid transport and metabolism	METABOLISM	1.13.11.5	Homogentisate 1,2-dioxygenase.	Homogentisate + O(2) = 4-maleylacetoacetate.	Iron.	Styrene degradation	Biodegradation of Xenobiotics	METABOLIC
jgi|Oidma1|60557|gm1.13812_g	60482	108.915	0.000481649	0.0479102	5.21813	60482	2630	cofactor binding ; metabolic process ; catalytic activity ; binding	Alcohol dehydrogenase, zinc-binding ; Beta-ketoacyl synthase, N-terminal ; Acyl transferase ; Beta-ketoacyl synthase, C-terminal ; Alcohol dehydrogenase GroES-like ; Methyltransferase type 12 ; Polyketide synthase, KR ; Phosphopantetheine-binding ; Beta-ketoacyl synthase, N-terminal ; Acyl carrier protein-like ; GroES-like ; NAD(P)-binding ; Acyl transferase/acyl hydrolase/lysophospholipase ; Thi…	60557	KOG1202	Animal-type fatty acid synthase and related proteins	Lipid transport and metabolism	METABOLISM
jgi|Oidma1|135575|e_gw1.20.113.1	135500	107.956	0	0.311931	33.6746	135500	479	metabolic process ; oxidoreductase activity ; aldehyde dehydrogenase (NAD) activity	Aldehyde dehydrogenase ; Aldehyde dehydrogenase, conserved site ; Aldehyde dehydrogenase, conserved site ; Aldehyde/histidinol dehydrogenase	135575	KOG2450	Aldehyde dehydrogenase	Energy production and conversion	METABOLISM	1.2.1.3	Aldehyde dehydrogenase (NAD+).	An aldehyde + NAD(+) + H(2)O = an acid + NADH.	\N	1,2-Dichloroethane degradation	Biodegradation of Xenobiotics	METABOLIC
jgi|Oidma1|59025|gm1.12280_g	58950	107.466	0.0169725	0.0329461	3.5406	58950	222
jgi|Oidma1|60642|gm1.13897_g	60567	106.367	0	1.29391	137.629	60567	293	SSP/orphelin
jgi|Oidma1|170305|estExt_Genewise1Plus.C_15_t10489	170230	105.695	2.22893e-08	0.943681	99.7421	170230	548	sugar:hydrogen symporter activity ; carbohydrate transport ; membrane ; transporter activity ; transport ; integral to membrane ; L-arabinose isomerase activity	General substrate transporter ; Sugar transporter ; Major facilitator superfamily ; MFS general substrate transporter	170305	KOG0254	Predicted transporter (major facilitator superfamily)	General function prediction only	POORLY CHARACTERIZED	5.3.1.4	L-arabinose isomerase.	L-arabinose = L-ribulose.	\N	Pentose and glucuronate interconversions	Carbohydrate Metabolism	METABOLIC
jgi|Oidma1|42992|fgenesh1_pm.9_#_357	42917	103.822	0	0.665934	69.1388	42917	297
jgi|Oidma1|195545|estExt_Genewise1.C_5_t20350	195470	103.564	0	1.18694	122.924	195470	226
jgi|Oidma1|131374|e_gw1.14.48.1	131299	103.284	0.00036653	0.0540392	5.58137	131299	490	hydrolase activity, hydrolyzing O-glycosyl compounds ; carbohydrate metabolic process ; alpha-galactosidase activity	Glycoside hydrolase, clan GH-D ; Glycoside hydrolase, family 27 ; Glycoside hydrolase, melibiase ; Glycoside hydrolase, clan GH-D ; Glycoside hydrolase, clan GH-D ; Glycoside hydrolase, catalytic core	131374	KOG2366	Alpha-D-galactosidase (melibiase)	Carbohydrate transport and metabolism	METABOLISM	3.2.1.22	Alpha-galactosidase.	Melibiose + H(2)O = galactose + glucose.	Magnesium; NAD.	Galactose metabolism	Carbohydrate Metabolism	METABOLIC
jgi|Oidma1|33873|fgenesh1_pg.17_#_173	33798	102.554	0.0191641	0.158712	16.2766	33798	139
jgi|Oidma1|26246|fgenesh1_pg.4_#_152	26171	101.81	0.0107287	0.0254845	2.59456	26171	287	hydrolase activity	Beta-lactamase-like
jgi|Oidma1|32768|fgenesh1_pg.14_#_119	32693	101.33	1.03476e-13	0.301171	30.5175	32693	176
jgi|Oidma1|63387|gw1.8.19.1	63312	101.162	0.0266468	0.0245161	2.48008	63312	757
jgi|Oidma1|171319|estExt_Genewise1Plus.C_17_t20055	171244	100.859	2.79317e-05	8.13007	819.991	171244	387	hydrolase activity, hydrolyzing O-glycosyl compounds ; extracellular region ; carbohydrate metabolic process ; cellulose binding	Cellulose-binding region, fungal ; Cellulose-binding region, fungal ; Glycoside hydrolase, family 62 ; Cellulose-binding region, fungal ; Cellulose-binding region, fungal ; Cellulose-binding region, fungal ; Cellulose-binding region, fungal	171319	KOG4701	Chitinase	Cell wall/membrane/envelope biogenesis	CELLULAR PROCESSES AND SIGNALING
jgi|Oidma1|136565|e_gw1.22.261.1	136490	100.725	0.00115052	0.0455707	4.59009	136490	654		Pectin lyase fold/virulence factor
jgi|Oidma1|34783|fgenesh1_pg.20_#_155	34708	100.575	0.014824	0.0247096	2.48517	34708	296
jgi|Oidma1|126032|e_gw1.9.1156.1	125957	98.9575	0.00040766	2.60015	257.304	125957	830	hydrolase activity, hydrolyzing O-glycosyl compounds ; extracellular region ; carbohydrate metabolic process ; cellulose binding	Cellulose-binding region, fungal ; Cellulose-binding region, fungal ; BNR repeat ; Cellulose-binding region, fungal ; Cellulose-binding region, fungal ; Cellulose-binding region, fungal ; Cellulose-binding region, fungal	126032	KOG4297	C-type lectin	Signal transduction mechanisms	CELLULAR PROCESSES AND SIGNALING
jgi|Oidma1|138936|e_gw1.35.39.1	138861	98.8915	0.0102662	0.0756442	7.48057	138861	337	iron ion binding ; oxidoreductase activity ; oxalate oxidase activity	Isopenicillin N synthase ; 2OG-Fe(II) oxygenase	138936	KOG0143	Iron/ascorbate family oxidoreductases	General function prediction only	POORLY CHARACTERIZED	1.2.3.4	Oxalate oxidase.	Oxalate + O(2) = 2 CO(2) + H(2)O(2).	Flavoprotein.	Glyoxylate and dicarboxylate metabolism	Carbohydrate Metabolism	METABOLIC
jgi|Oidma1|133804|e_gw1.17.246.1	133729	98.4533	0.0374742	0.0210174	2.06923	133729	348	catalytic activity ; binding ; metabolic process ; 2-alkenal reductase activity	Alcohol dehydrogenase, zinc-binding ; GroES-like ; NAD(P)-binding	133804	KOG1196	Predicted NAD-dependent oxidoreductase	General function prediction only	POORLY CHARACTERIZED
jgi|Oidma1|52725|gm1.5980_g	52650	97.82	6.2333e-15	0.615637	60.2216	52650	365
jgi|Oidma1|32307|fgenesh1_pg.13_#_141	32232	96.9217	0.0106856	0.422298	40.9298	32232	113
jgi|Oidma1|61504|gm1.14759_g	61429	96.3809	0.0236281	0.024877	2.39767	61429	316	fatty acid metabolic process ; oxidoreductase activity ; catalytic activity ; binding ; metabolic process ; 3-hydroxybutyryl-CoA dehydrogenase activity	3-hydroxyacyl-CoA dehydrogenase, C-terminal ; 3-hydroxyacyl-CoA dehydrogenase, NAD binding ; 6-phosphogluconate dehydrogenase, C-terminal-like ; NAD(P)-binding	61504	KOG2305	3-hydroxyacyl-CoA dehydrogenase	Lipid transport and metabolism	METABOLISM	1.1.1.157	3-hydroxybutyryl-CoA dehydrogenase.	(S)-3-hydroxybutanoyl-CoA + NADP(+) = 3-acetoacetyl-CoA + NADPH.	\N	Butanoate metabolism	Carbohydrate Metabolism	METABOLIC
jgi|Oidma1|30503|fgenesh1_pg.9_#_559	30428	95.8599	0.0141627	0.0567996	5.4448	30428	125
jgi|Oidma1|138486|e_gw1.30.63.1	138411	95.7704	0.00645458	0.891074	85.3385	138411	499		Parallel beta-helix repeat ; Pectin lyase fold/virulence factor
jgi|Oidma1|27864|fgenesh1_pg.6_#_51	27789	95.2714	0.0354205	0.0330997	3.15346	27789	452
jgi|Oidma1|30840|fgenesh1_pg.10_#_325	30765	95.2445	0.00533381	0.0346339	3.29869	30765	205			30840	KOG3594	FOG: Cadherin repeats	Function unknown	POORLY CHARACTERIZED
jgi|Oidma1|108167|e_gw1.1.213.1	108092	95.2297	0	0.680226	64.7777	108092	328
jgi|Oidma1|91984|gw1.25.149.1	91909	95.1905	0	0.333404	31.7369	91909	365		EGF, extracellular ; EGF-like region, conserved site ; EGF-like region, conserved site
jgi|Oidma1|116978|e_gw1.4.2062.1	116903	95.1728	0	1.15644	110.062	116903	395	metabolic process ; oxidoreductase activity	Tyrosinase ; Tyrosinase ; Tyrosinase ; Tyrosinase ; Di-copper centre-containing
jgi|Oidma1|143201|estExt_fgenesh1_pg.C_4_t10232	143126	94.6486	0.00277123	3.43926	325.521	143126	282			143201	KOG0401	Translation initiation factor 4F, ribosome/mRNA-bridging subunit (eIF-4G)	Translation, ribosomal structure and biogenesis	INFORMATION STORAGE AND PROCESSING
jgi|Oidma1|127641|e_gw1.10.212.1	127566	94.5306	2.19008e-11	0.187406	17.7156	127566	407	hydrolase activity, hydrolyzing O-glycosyl compounds ; extracellular region ; carbohydrate metabolic process ; cellulose binding	Cellulose-binding region, fungal ; Glycoside hydrolase, family 5 ; Cellulose-binding region, fungal ; Cellulose-binding region, fungal ; Cellulose-binding region, fungal ; Cellulose-binding region, fungal ; Glycoside hydrolase, family 5 ; Glycoside hydrolase, catalytic core ; Cellulose-binding region, fungal
jgi|Oidma1|36028|fgenesh1_pg.28_#_61	35953	93.6049	0.0310062	0.0248777	2.32867	35953	147
jgi|Oidma1|57185|gm1.10440_g	57110	93.4463	0.0194742	0.0274865	2.56851	57110	143
jgi|Oidma1|119428|e_gw1.5.808.1	119353	93.1159	0	0.576674	53.6975	119353	385	hydrolase activity, hydrolyzing O-glycosyl compounds ; extracellular region ; carbohydrate metabolic process ; cellulose binding	Cellulose-binding region, fungal ; Glycoside hydrolase, family 5 ; Cellulose-binding region, fungal ; Cellulose-binding region, fungal ; Cellulose-binding region, fungal ; Cellulose-binding region, fungal ; Glycoside hydrolase, catalytic core ; Cellulose-binding region, fungal
jgi|Oidma1|135460|e_gw1.20.212.1	135385	92.9309	8.14571e-05	0.426304	39.6168	135385	768	hydrolase activity, hydrolyzing O-glycosyl compounds ; carbohydrate metabolic process ; alpha-glucosidase activity	Glycoside hydrolase, family 31 ; Glycoside hydrolase, catalytic core	135460	KOG1066	Glucosidase II catalytic (alpha) subunit and related enzymes, glycosyl hydrolase family 31	Carbohydrate transport and metabolism	METABOLISM	3.2.1.20	Alpha-glucosidase.	Hydrolysis of terminal, non-reducing 1,4-linked D-glucose residues with release of D-glucose.	\N	Galactose metabolism	Carbohydrate Metabolism	METABOLIC
jgi|Oidma1|135584|e_gw1.20.464.1	135509	92.0616	0.0493174	0.043193	3.97642	135509	91		BCS1 N terminal	135584	KOG0743	AAA+-type ATPase	Posttranslational modification, protein turnover, chaperones	CELLULAR PROCESSES AND SIGNALING
jgi|Oidma1|47393|gm1.648_g	47318	91.2773	0.0319107	0.0250481	2.28632	47318	292
jgi|Oidma1|167545|estExt_Genewise1Plus.C_11_t20297	167470	90.1717	0.000308662	5.15091	464.466	167470	271			167545	KOG4297	C-type lectin	Signal transduction mechanisms	CELLULAR PROCESSES AND SIGNALING
jgi|Oidma1|141145|estExt_fgenesh1_pg.C_1_t40328	141070	88.3315	4.22473e-07	0.118932	10.5054	141070	417	polygalacturonase activity ; carbohydrate metabolic process ; galacturan 1,4-alpha-galacturonidase activity	Glycoside hydrolase, family 28 ; Parallel beta-helix repeat ; Pectin lyase fold/virulence factor						3.2.1.67	Galacturan 1,4-alpha-galacturonidase.	{(1,4)-alpha-D-galacturonide}(N) + H(2)O = {(1,4)-alpha-D- galacturonide}(N-1) + D-galacturonate.	\N	Starch and sucrose metabolism	Metabolism of Complex Carbohydrates	METABOLIC
jgi|Oidma1|59967|gm1.13222_g	59892	86.8142	0.00126112	0.180384	15.6599	59892	391	oxidoreductase activity	Aldo/keto reductase ; Aldo/keto reductase ; Aldo/keto reductase ; Aldo/keto reductase	59967	KOG1576	Predicted oxidoreductase	Energy production and conversion	METABOLISM
jgi|Oidma1|173346|estExt_Genewise1Plus.C_270148	173271	86.057	0.0246611	0.0280815	2.41661	173271	489	metabolic process ; sulfuric ester hydrolase activity ; N-sulfoglucosamine sulfohydrolase activity	Sulphatase ; Alkaline-phosphatase-like, core domain	173346	KOG3867	Sulfatase	General function prediction only	POORLY CHARACTERIZED	3.10.1.1	N-sulfoglucosamine sulfohydrolase.	N-sulfo-D-glucosamine + H(2)O = D-glucosamine + sulfate.	\N	\N	\N	\N
jgi|Oidma1|52686|gm1.5941_g	52611	85.734	0.00226714	0.0514078	4.40739	52611	513	monooxygenase activity ; iron ion binding ; electron transport ; heme binding	Cytochrome P450 ; Cytochrome P450, E-class, group I ; Cytochrome P450	52686	KOG0158	Cytochrome P450 CYP3/CYP5/CYP6/CYP9 subfamilies	Secondary metabolites biosynthesis, transport and catabolism	METABOLISM
jgi|Oidma1|61725|gm1.14980_g	61650	83.9782	0.042273	0.0303417	2.54804	61650	234	protein kinase activity ; ATP binding ; protein amino acid phosphorylation ; protein serine/threonine kinase activity ; calmodulin-dependent protein kinase activity	Protein kinase, core ; Serine/threonine protein kinase-related ; Serine/threonine protein kinase ; Protein kinase, core ; Serine/threonine protein kinase, active site ; Protein kinase-like	61725	KOG0032	Ca2+/calmodulin-dependent protein kinase, EF-Hand protein superfamily	Signal transduction mechanisms	CELLULAR PROCESSES AND SIGNALING
jgi|Oidma1|158321|estExt_Genewise1Plus.C_4_t10442	158246	83.7171	1.02751e-12	0.223435	18.7054	158246	254
jgi|Oidma1|46701|fgenesh1_pm.46_#_2	46626	82.4395	0.0399657	0.024877	2.05085	46626	316	oxidoreductase activity ; electron transport ; metabolic process ; catalytic activity ; binding ; inositol 2-dehydrogenase activity	Oxidoreductase, N-terminal ; Oxidoreductase, C-terminal ; NAD(P)-binding						1.1.1.18	Myo-inositol 2-dehydrogenase.	Myo-inositol + NAD(+) = 2,4,6/3,5-pentahydroxycyclohexanone + NADH.	\N	Inositol phosphate metabolism	Metabolism of Complex Lipids	METABOLIC
jgi|Oidma1|135664|e_gw1.20.1.1	135589	82.1005	0.0259403	0.0282074	2.31584	135589	511	transporter activity ; transport ; integral to membrane	Major facilitator superfamily MFS-1 ; Major facilitator superfamily ; MFS general substrate transporter	135664	KOG0255	Synaptic vesicle transporter SVOP and related transporters (major facilitator superfamily)	General function prediction only	POORLY CHARACTERIZED
jgi|Oidma1|51299|gm1.4554_g	51224	81.8698	0.0140792	0.0364728	2.98602	51224	696	iron ion binding ; electron transport ; integral to membrane ; oxidoreductase activity ; FAD binding ; ferric-chelate reductase activity	Ferric reductase-like transmembrane component, N-terminal ; FAD-binding 8	51299	KOG0039	Ferric reductase, NADH/NADPH oxidase and related proteins	Secondary metabolites biosynthesis, transport and catabolism	METABOLISM
jgi|Oidma1|146895|estExt_fgenesh1_pg.C_10_t10452	146820	81.6719	0.0034043	0.901205	73.6031	146820	414	hydrolase activity, hydrolyzing O-glycosyl compounds ; extracellular region ; carbohydrate metabolic process ; cellulose binding ; lipid metabolic process ; hydrolase activity, acting on ester bonds	Cellulose-binding region, fungal ; Lipase, GDSL ; Cellulose-binding region, fungal ; Cellulose-binding region, fungal ; Cellulose-binding region, fungal ; Cellulose-binding region, fungal ; Esterase, SGNH hydrolase-type ; Cellulose-binding region, fungal
jgi|Oidma1|60310|gm1.13565_g	60235	81.0944	0.0423686	0.0255231	2.06978	60235	308
jgi|Oidma1|119947|e_gw1.5.77.1	119872	80.3517	3.80127e-13	0.259158	20.8238	119872	194	metabolic process ; oxidoreductase activity ; catalytic activity ; binding ; 2-deoxy-D-gluconate 3-dehydrogenase activity	Glucose/ribitol dehydrogenase ; Short-chain dehydrogenase/reductase SDR ; NAD(P)-binding	119947	KOG0725	Reductases with broad range of substrate specificities	General function prediction only	POORLY CHARACTERIZED	1.1.1.125	2-deoxy-D-gluconate 3-dehydrogenase.	2-deoxy-D-gluconate + NAD(+) = 3-dehydro-2-deoxy-D-gluconate + NADH.	\N	Pentose and glucuronate interconversions	Carbohydrate Metabolism	METABOLIC
jgi|Oidma1|62440|gm1.15695_g	62365	80.2641	0.0432857	0.0439451	3.52722	62365	164
jgi|Oidma1|38047|fgenesh1_pm.1_#_1421	37972	80.1346	0	0.458597	36.7495	37972	393
jgi|Oidma1|88636|gw1.29.114.1	88561	79.9146	0.0260572	0.0290982	2.32537	88561	244
jgi|Oidma1|134507|e_gw1.18.255.1	134432	79.8484	0.000308932	0.197999	15.8099	134432	632	hydrolase activity, hydrolyzing O-glycosyl compounds ; carbohydrate metabolic process ; beta-glucosidase activity	Glycoside hydrolase, family 1 ; Glycoside hydrolase, family 1 ; Glycoside hydrolase, catalytic core	134507	KOG0626	Beta-glucosidase, lactase phlorizinhydrolase, and related proteins	Carbohydrate transport and metabolism	METABOLISM	3.2.1.21	Beta-glucosidase.	Hydrolysis of terminal, non-reducing beta-D-glucose residues with release of beta-D-glucose.	\N	Starch and sucrose metabolism	Metabolism of Complex Carbohydrates	METABOLIC
jgi|Oidma1|46232|fgenesh1_pm.24_#_90	46157	79.4898	0.0483385	0.02367	1.88153	46157	309
jgi|Oidma1|59616|gm1.12871_g	59541	78.7091	0.0311637	0.0279526	2.20012	59541	127
jgi|Oidma1|32654|fgenesh1_pg.14_#_5	32579	78.4701	0.0442053	0.025396	1.99283	32579	144	ubiquitin-dependent protein catabolic process	SKP1 component, dimerisation ; E3 ubiquitin ligase, SCF complex, Skp subunit ; SKP1 component ; SKP1 component, dimerisation	32654	KOG1724	SCF ubiquitin ligase, Skp1 component	Posttranslational modification, protein turnover, chaperones	CELLULAR PROCESSES AND SIGNALING
jgi|Oidma1|61075|gm1.14330_g	61000	77.9981	0.00641332	0.0656024	5.11687	61000	402
jgi|Oidma1|65128|gw1.15.97.1	65053	77.9676	5.08855e-05	10.0059	780.138	65053	226		Glycoside hydrolase, family 61
jgi|Oidma1|30761|fgenesh1_pg.10_#_246	30686	77.3536	0.000301793	5.09128	393.829	30686	270		Glycoside hydrolase, family 61
jgi|Oidma1|206471|estExt_Genewise1.C_18_t10265	206396	76.5783	2.63667e-11	0.232367	17.7943	206396	454	polygalacturonase activity ; carbohydrate metabolic process ; galacturan 1,4-alpha-galacturonidase activity	Glycoside hydrolase, family 28 ; Pectin lyase fold/virulence factor						3.2.1.67	Galacturan 1,4-alpha-galacturonidase.	{(1,4)-alpha-D-galacturonide}(N) + H(2)O = {(1,4)-alpha-D- galacturonide}(N-1) + D-galacturonate.	\N	Starch and sucrose metabolism	Metabolism of Complex Carbohydrates	METABOLIC
jgi|Oidma1|183375|estExt_Genemark1.C_150290	183300	75.5805	0.0393638	0.0354407	2.67862	183300	137	catalytic activity ; binding ; metabolic process	NAD(P)-binding	183375	KOG1201	Hydroxysteroid 17-beta dehydrogenase 11	Secondary metabolites biosynthesis, transport and catabolism	METABOLISM
jgi|Oidma1|111756|e_gw1.1.5163.1	111681	74.4058	0.00773067	0.0470726	3.50248	111681	167	transcription factor activity ; nucleus ; regulation of transcription, DNA-dependent ; sequence-specific DNA binding ; protein dimerization activity	bZIP transcription factor, bZIP-1 ; Basic-leucine zipper (bZIP) transcription factor ; Basic-leucine zipper (bZIP) transcription factor ; Basic-leucine zipper (bZIP) transcription factor
jgi|Oidma1|60639|gm1.13894_g	60564	73.0878	0	0.401064	29.3129	60564	497	sugar:hydrogen symporter activity ; carbohydrate transport ; membrane ; transporter activity ; transport ; integral to membrane ; L-arabinose isomerase activity	Sugar transporter ; General substrate transporter ; Sugar transporter ; Major facilitator superfamily ; Sugar transporter, conserved site ; MFS general substrate transporter	60639	KOG0254	Predicted transporter (major facilitator superfamily)	General function prediction only	POORLY CHARACTERIZED	5.3.1.4	L-arabinose isomerase.	L-arabinose = L-ribulose.	\N	Pentose and glucuronate interconversions	Carbohydrate Metabolism	METABOLIC
jgi|Oidma1|33918|fgenesh1_pg.17_#_218	33843	72.8686	2.56321e-13	0.291509	21.2418	33843	218	SSP/orphelin 4! 3 in cluster	Apple-like
jgi|Oidma1|46993|gm1.248_g	46918	72.6629	0	0.447181	32.4934	46918	282	nucleic acid binding ; nucleus	CENP-B protein
jgi|Oidma1|39660|fgenesh1_pm.3_#_633	39585	72.2529	0.00642829	0.147047	10.6246	39585	284	metal ion binding ; metabolic process ; transferase activity ; L-fuculose-phosphate aldolase activity	Class II aldolase/adducin, N-terminal ; Aminotransferase, class-II, pyridoxal-phosphate binding site ; Class II aldolase/adducin, N-terminal	39660	KOG3699	Cytoskeletal protein Adducin	Signal transduction mechanisms	CELLULAR PROCESSES AND SIGNALING	4.1.2.17	L-fuculose-phosphate aldolase.	L-fuculose 1-phosphate = glycerone phosphate + (S)-lactaldehyde.	\N	Fructose and mannose metabolism	Carbohydrate Metabolism	METABOLIC
jgi|Oidma1|128380|e_gw1.11.166.1	128305	72.0692	0.0434484	0.0233676	1.68408	128305	313	hydrolase activity	Beta-lactamase-like
jgi|Oidma1|137706|e_gw1.25.135.1	137631	71.9045	1.81218e-10	0.227007	16.3228	137631	387	oxidoreductase activity ; C-3 sterol dehydrogenase (C-4 sterol decarboxylase) activity ; 3-keto sterol reductase activity ; aldo-keto reductase activity ; isocitrate dehydrogenase activity ; mevaldate reductase activity ; gluconate dehydrogenase activity ; steroid dehydrogenase activity ; epoxide dehydrogenase activity ; 5-exo-hydroxycamphor dehydrogenase activity ; 2-hydroxytetrahydrofuran dehyd…	Aldo/keto reductase ; Aldo/keto reductase ; Aldo/keto reductase	137706	KOG1575	Voltage-gated shaker-like K+ channel, subunit beta/KCNAB	Energy production and conversion	METABOLISM	1.1.1.-	With NAD(+) or NADP(+) as acceptor.	\N	\N	Bile acid biosynthesis	Lipid Metabolism	METABOLIC
jgi|Oidma1|130538|e_gw1.13.228.1	130463	71.5376	0	0.850036	60.8096	130463	482	metabolic process ; oxidoreductase activity ; aldehyde dehydrogenase (NAD) activity	Aldehyde/histidinol dehydrogenase	130538	KOG2456	Aldehyde dehydrogenase	Energy production and conversion	METABOLISM	1.2.1.3	Aldehyde dehydrogenase (NAD+).	An aldehyde + NAD(+) + H(2)O = an acid + NADH.	\N	1,2-Dichloroethane degradation	Biodegradation of Xenobiotics	METABOLIC
jgi|Oidma1|134152|e_gw1.18.650.1	134077	71.1832	4.27013e-07	2.31819	165.016	134077	400	carbohydrate binding	Carbohydrate binding family 6 ; Galactose-binding like
jgi|Oidma1|137016|e_gw1.23.143.1	136941	71.1453	0.0249203	0.0322491	2.29437	136941	789
jgi|Oidma1|45688|fgenesh1_pm.20_#_66	45613	71.1374	0	0.769814	54.7626	45613	516	monooxygenase activity ; iron ion binding ; electron transport ; heme binding	Cytochrome P450 ; Cytochrome P450, E-class, group I ; Cytochrome P450 ; Cytochrome P450 ; Cytochrome P450	45688	KOG0158	Cytochrome P450 CYP3/CYP5/CYP6/CYP9 subfamilies	Secondary metabolites biosynthesis, transport and catabolism	METABOLISM
jgi|Oidma1|35036|fgenesh1_pg.21_#_150	34961	70.1812	1.8996e-11	0.258302	18.1279	34961	171
jgi|Oidma1|43480|fgenesh1_pm.11_#_96	43405	69.758	0.000117139	1.35377	94.4366	43405	339	oxidoreductase activity ; aryl-alcohol dehydrogenase (NADP+) activity	Aldo/keto reductase ; Aldo/keto reductase ; Aldo/keto reductase	43480	KOG1575	Voltage-gated shaker-like K+ channel, subunit beta/KCNAB	Energy production and conversion	METABOLISM	1.1.1.91	Aryl-alcohol dehydrogenase (NADP+).	An aromatic alcohol + NADP(+) = an aromatic aldehyde + NADPH.	\N	\N	\N	\N
jgi|Oidma1|44431|fgenesh1_pm.14_#_69	44356	69.3195	0.00983865	0.0453319	3.14238	44356	324	oxidoreductase activity ; C-3 sterol dehydrogenase (C-4 sterol decarboxylase) activity ; 3-keto sterol reductase activity ; aldo-keto reductase activity ; isocitrate dehydrogenase activity ; mevaldate reductase activity ; gluconate dehydrogenase activity ; steroid dehydrogenase activity ; epoxide dehydrogenase activity ; 5-exo-hydroxycamphor dehydrogenase activity ; 2-hydroxytetrahydrofuran dehyd…	Aldo/keto reductase ; Aldo/keto reductase ; Aldo/keto reductase ; Aldo/keto reductase ; Aldo/keto reductase	44431	KOG1577	Aldo/keto reductase family proteins	General function prediction only	POORLY CHARACTERIZED	1.1.1.-	With NAD(+) or NADP(+) as acceptor.	\N	\N	Bile acid biosynthesis	Lipid Metabolism	METABOLIC
jgi|Oidma1|55776|gm1.9031_g	55701	66.957	0.0387025	0.03213	2.15132	55701	367	oxidoreductase activity ; electron transport ; metabolic process ; catalytic activity ; binding ; inositol 2-dehydrogenase activity	Oxidoreductase, N-terminal ; Oxidoreductase, C-terminal ; NAD(P)-binding						1.1.1.18	Myo-inositol 2-dehydrogenase.	Myo-inositol + NAD(+) = 2,4,6/3,5-pentahydroxycyclohexanone + NADH.	\N	Inositol phosphate metabolism	Metabolism of Complex Lipids	METABOLIC
jgi|Oidma1|71424|gw1.5.613.1	71349	66.5103	2.66312e-10	0.241836	16.0846	71349	463	tetracycline:hydrogen antiporter activity ; tetracycline transport ; integral to membrane ; response to antibiotic ; transporter activity ; transport	Tetracycline resistance protein, TetB ; Major facilitator superfamily MFS-1 ; Major facilitator superfamily ; MFS general substrate transporter	71424	KOG0255	Synaptic vesicle transporter SVOP and related transporters (major facilitator superfamily)	General function prediction only	POORLY CHARACTERIZED
jgi|Oidma1|119199|e_gw1.5.727.1	119124	66.1646	0.0252654	0.0622932	4.1216	119124	496	transporter activity ; transport ; integral to membrane	Major facilitator superfamily MFS-1 ; Major facilitator superfamily ; MFS general substrate transporter	119199	KOG0255	Synaptic vesicle transporter SVOP and related transporters (major facilitator superfamily)	General function prediction only	POORLY CHARACTERIZED
jgi|Oidma1|171378|estExt_Genewise1Plus.C_18_t10061	171303	65.7574	7.94057e-06	2.99983	197.261	171303	382	polygalacturonase activity ; carbohydrate metabolic process	Glycoside hydrolase, family 28 ; Parallel beta-helix repeat ; Glycoside hydrolase, family 28 ; Pectin lyase fold/virulence factor						3.2.1.15	Polygalacturonase.	Random hydrolysis of 1,4-alpha-D-galactosiduronic linkages in pectate and other galacturonans.	\N	Pentose and glucuronate interconversions	Carbohydrate Metabolism	METABOLIC
jgi|Oidma1|34853|fgenesh1_pg.20_#_225	34778	65.5993	0.0433199	0.0507139	3.3268	34778	140
jgi|Oidma1|149515|estExt_fgenesh1_pg.C_210113	149440	65.4537	0.00339422	0.392878	25.7154	149440	389		Parallel beta-helix repeat ; Pectin lyase fold/virulence factor
jgi|Oidma1|185429|estExt_Genewise1.C_1_t100151	185354	65.3838	0.00165109	0.065979	4.31396	185354	183		Cupin, RmlC-type
jgi|Oidma1|131988|e_gw1.15.404.1	131913	65.0626	0	0.454117	29.546	131913	217	metabolic process ; hydrolase activity ; extracellular region ; cutinase activity	Cutinase, monofunctional ; Cutinase ; Cutinase, monofunctional ; Cutinase, monofunctional
jgi|Oidma1|126843|e_gw1.10.621.1	126768	65.0032	0.00653897	0.0501836	3.26209	126768	742		Ankyrin ; Ankyrin ; Ankyrin ; Ankyrin ; Ankyrin	126843	KOG0502	Integral membrane ankyrin-repeat protein Kidins220 (protein kinase D substrate)	General function prediction only	POORLY CHARACTERIZED
jgi|Oidma1|33743|fgenesh1_pg.17_#_43	33668	64.5557	0.0235037	0.0411828	2.65859	33668	175	calcium ion binding	Calcium-binding EF-hand
jgi|Oidma1|55796|gm1.9051_g	55721	64.3398	0.0121727	0.0461988	2.97242	55721	247
jgi|Oidma1|96704|gw1.14.785.1	96629	64.0924	0.0336409	0.038094	2.44153	96629	96	transcription factor activity ; nucleus ; regulation of transcription, DNA-dependent ; sequence-specific DNA binding ; protein dimerization activity	Basic leucine zipper ; Basic-leucine zipper (bZIP) transcription factor ; Basic-leucine zipper (bZIP) transcription factor ; Basic-leucine zipper (bZIP) transcription factor	96704	KOG4005	Transcription factor XBP-1	Transcription	INFORMATION STORAGE AND PROCESSING
jgi|Oidma1|117812|e_gw1.4.1280.1	117737	63.7257	0.010435	0.0460845	2.93676	117737	244	glutathione transferase activity	Glutathione S-transferase, C-terminal ; Glutathione S-transferase, N-terminal ; Glutathione S-transferase, C-terminal-like ; Thioredoxin-like fold	117812	KOG0867	Glutathione S-transferase	Posttranslational modification, protein turnover, chaperones	CELLULAR PROCESSES AND SIGNALING	2.5.1.18	Glutathione transferase.	RX + glutathione = HX + R-S-glutathione.	\N	Glutathione metabolism	Metabolism of Other Amino Acids	METABOLIC
jgi|Oidma1|106353|estExt_fgenesh1_pm.C_170067	106278	63.7004	3.78851e-07	0.169772	10.8145	106278	401	amino acid metabolic process ; transaminase activity ; biosynthetic process ; transferase activity, transferring nitrogenous groups ; pyridoxal phosphate binding ; aspartate transaminase activity	Aspartate/other aminotransferase ; Aminotransferase, class I and II ; Pyridoxal phosphate-dependent transferase, major region	106353	KOG1411	Aspartate aminotransferase/Glutamic oxaloacetic transaminase AAT1/GOT2	Amino acid transport and metabolism	METABOLISM	2.6.1.1	Aspartate aminotransferase.	L-aspartate + 2-oxoglutarate = oxaloacetate + L-glutamate.	Pyridoxal-phosphate.	Alanine and aspartate metabolism	Amino Acid Metabolism	METABOLIC
jgi|Oidma1|18078|fgenesh1_kg.4_#_102_#_isotig08341	18003	63.5835	0.00777798	1.60675	102.163	18003	76
jgi|Oidma1|60975|gm1.14230_g	60900	63.434	0.0418345	0.031462	1.99576	60900	708	hydrolase activity, hydrolyzing O-glycosyl compounds ; carbohydrate metabolic process ; alpha-galactosidase activity	Glycoside hydrolase, family 36 ; Glycoside hydrolase, clan GH-D ; Glycoside hydrolase, family 36 ; Glycoside hydrolase, catalytic core
jgi|Oidma1|54791|gm1.8046_g	54716	63.3463	0.0183098	6.04543	382.955	54716	184
jgi|Oidma1|60853|gm1.14108_g	60778	63.2631	0.000433224	0.0897137	5.67557	60778	241		WD40 repeat
jgi|Oidma1|56039|gm1.9294_g	55964	62.8191	0.00851462	0.0522432	3.28187	55964	140
jgi|Oidma1|40675|fgenesh1_pm.5_#_216	40600	62.4537	3.71901e-06	0.128025	7.99561	40600	519		Carboxylesterase, type B ; Carboxylesterase, type B	40675	KOG4389	Acetylcholinesterase/Butyrylcholinesterase	Signal transduction mechanisms	CELLULAR PROCESSES AND SIGNALING
jgi|Oidma1|110796|e_gw1.1.4655.1	110721	62.3517	0.0011524	0.283438	17.6728	110721	335		Concanavalin A-like lectin/glucanase
jgi|Oidma1|44355|fgenesh1_pm.13_#_259	44280	62.055	0.000195768	0.550631	34.1694	44280	387
jgi|Oidma1|26240|fgenesh1_pg.4_#_146	26165	61.6776	0.0374748	0.0338093	2.08528	26165	210
jgi|Oidma1|40869|fgenesh1_pm.5_#_410	40794	60.8754	0.00106773	0.0786403	4.78726	40794	409		Chondroitin AC/alginate lyase
jgi|Oidma1|60777|gm1.14032_g	60702	60.6822	0.00214972	0.404593	24.5516	60702	397		Quinoprotein amine dehydrogenase, beta chain-like
jgi|Oidma1|105930|estExt_fgenesh1_pm.C_140144	105855	60.6473	0	0.439703	26.6668	105855	1015	beta-galactosidase activity ; carbohydrate metabolic process ; beta-galactosidase complex	Glycoside hydrolase, family 35 ; Glycoside hydrolase, family 35 ; Glycoside hydrolase, catalytic core	105930	KOG0496	Beta-galactosidase	Carbohydrate transport and metabolism	METABOLISM	3.2.1.23	Beta-galactosidase.	Hydrolysis of terminal, non-reducing beta-D-galactose residues in beta-D-galactosides.	\N	Glycosaminoglycan degradation	Metabolism of Complex Carbohydrates	METABOLIC
jgi|Oidma1|45689|fgenesh1_pm.20_#_67	45614	60.3674	0	1.10422	66.6588	45614	355	zinc ion binding ; oxidoreductase activity ; catalytic activity ; binding ; metabolic process ; alcohol dehydrogenase activity ; alcohol dehydrogenase activity, metal ion-independent ; alcohol dehydrogenase activity, zinc-dependent ; alcohol dehydrogenase activity, iron-dependent	Alcohol dehydrogenase, zinc-binding ; Alcohol dehydrogenase GroES-like ; Alcohol dehydrogenase, zinc-containing, conserved site ; GroES-like ; NAD(P)-binding	45689	KOG0023	Alcohol dehydrogenase, class V	Secondary metabolites biosynthesis, transport and catabolism	METABOLISM	1.1.1.1	Alcohol dehydrogenase.	An alcohol + NAD(+) = an aldehyde or ketone + NADH.	Zinc or Iron.	Bile acid biosynthesis	Lipid Metabolism	METABOLIC
jgi|Oidma1|28388|fgenesh1_pg.6_#_575	28313	59.9727	0.0445971	0.154406	9.26013	28313	238
jgi|Oidma1|167285|estExt_Genewise1Plus.C_11_t10332	167210	59.012	0.00100017	1.47138	86.8293	167210	169
jgi|Oidma1|61357|gm1.14612_g	61282	58.8953	0.0213671	0.049754	2.93028	61282	158
jgi|Oidma1|60559|gm1.13814_g	60484	58.2144	1.8902e-12	0.345358	20.1048	60484	685	transporter activity ; transport ; integral to membrane	Major facilitator superfamily MFS-1 ; Major facilitator superfamily ; MFS general substrate transporter	60559	KOG0254	Predicted transporter (major facilitator superfamily)	General function prediction only	POORLY CHARACTERIZED
jgi|Oidma1|42605|fgenesh1_pm.8_#_437	42530	58.1502	2.05593e-05	0.134692	7.83236	42530	364	transporter activity ; transport ; membrane	Major intrinsic protein ; Major intrinsic protein ; Major intrinsic protein ; Major intrinsic protein	42605	KOG0224	Aquaporin (major intrinsic protein family)	Carbohydrate transport and metabolism	METABOLISM
jgi|Oidma1|23886|fgenesh1_pg.1_#_2111	23811	57.9447	0.00318711	0.12485	7.23439	23811	499	metabolic process ; oxidoreductase activity ; succinate-semialdehyde dehydrogenase [NAD(P)+] activity	Aldehyde dehydrogenase ; Aldehyde dehydrogenase, conserved site ; Aldehyde/histidinol dehydrogenase	23886	KOG2451	Aldehyde dehydrogenase	Energy production and conversion	METABOLISM	1.2.1.16	Succinate-semialdehyde dehydrogenase (NAD(P)+).	Succinate semialdehyde + NAD(P)(+) + H(2)O = succinate + NAD(P)H.	\N	Glutamate metabolism	Amino Acid Metabolism	METABOLIC
jgi|Oidma1|102969|estExt_fgenesh1_pm.C_50408	102894	57.8671	0.0118214	0.0798392	4.62006	102894	268		Alginate lyase 2 ; Concanavalin A-like lectin/glucanase
jgi|Oidma1|45692|fgenesh1_pm.20_#_70	45617	57.7204	0	0.407637	23.529	45617	690		Protein of unknown function DUF1680 ; Terpenoid cylases/protein prenyltransferase alpha-alpha toroid
jgi|Oidma1|134047|e_gw1.18.196.1	133972	57.6441	0.0426988	0.0430269	2.48025	133972	335	metabolic process ; oxidoreductase activity ; catalytic activity ; binding ; C-3 sterol dehydrogenase (C-4 sterol decarboxylase) activity ; 3-keto sterol reductase activity ; aldo-keto reductase activity ; isocitrate dehydrogenase activity ; mevaldate reductase activity ; gluconate dehydrogenase activity ; steroid dehydrogenase activity ; epoxide dehydrogenase activity ; 5-exo-hydroxycamphor dehy…	Glucose/ribitol dehydrogenase ; Short-chain dehydrogenase/reductase SDR ; NAD(P)-binding	134047	KOG1208	Dehydrogenases with different specificities (related to short-chain alcohol dehydrogenases)	Secondary metabolites biosynthesis, transport and catabolism	METABOLISM	1.1.1.-	With NAD(+) or NADP(+) as acceptor.	\N	\N	Bile acid biosynthesis	Lipid Metabolism	METABOLIC
jgi|Oidma1|59596|gm1.12851_g	59521	57.6004	0.0380922	0.056748	3.26871	59521	508		Glycoside hydrolase, catalytic core
jgi|Oidma1|52661|gm1.5916_g	52586	57.4512	0.0179451	0.18984	10.9065	52586	174
jgi|Oidma1|60980|gm1.14235_g	60905	57.1473	0	3.59151	205.245	60905	428	hydrolase activity, hydrolyzing O-glycosyl compounds ; extracellular region ; carbohydrate metabolic process ; cellulose binding	Cellulose-binding region, fungal ; Glycoside hydrolase, family 5 ; Cellulose-binding region, fungal ; Cellulose-binding region, fungal ; Cellulose-binding region, fungal ; Cellulose-binding region, fungal ; Glycoside hydrolase, family 5 ; Glycoside hydrolase, catalytic core ; Cellulose-binding region, fungal
jgi|Oidma1|24480|fgenesh1_pg.2_#_532	24405	56.3902	0.00677181	1.31262	74.0188	24405	163
jgi|Oidma1|119952|e_gw1.5.624.1	119877	55.9513	4.11536e-11	0.319212	17.8603	119877	641	ATP binding ; ATPase activity ; nucleotide binding ; nucleoside-triphosphatase activity	ABC transporter-like ; ABC transporter-like ; ABC-2 type transporter ; AAA+ ATPase, core ; ABC transporter-like	119952	KOG0061	Transporter, ABC superfamily (Breast cancer resistance protein)	Secondary metabolites biosynthesis, transport and catabolism	METABOLISM
jgi|Oidma1|149622|estExt_fgenesh1_pg.C_220140	149547	55.4795	1.52139e-06	0.386136	21.4226	149547	188
jgi|Oidma1|22438|fgenesh1_pg.1_#_663	22363	55.4775	0.0265973	0.043558	2.41649	22363	163
jgi|Oidma1|54417|gm1.7672_g	54342	54.5569	0.000101979	2.48787	135.73	54342	443	polygalacturonase activity ; carbohydrate metabolic process	Glycoside hydrolase, family 28 ; Pectin lyase fold/virulence factor
jgi|Oidma1|36307|fgenesh1_pg.34_#_15	36232	54.3313	0.0326835	0.0857059	4.65651	36232	472	transcription factor activity ; nucleus ; regulation of transcription, DNA-dependent ; zinc ion binding	Fungal transcriptional regulatory protein, N-terminal ; Fungal transcriptional regulatory protein, N-terminal ; Fungal transcriptional regulatory protein, N-terminal ; Fungal transcriptional regulatory protein, N-terminal ; Fungal transcriptional regulatory protein, N-terminal
jgi|Oidma1|46914|gm1.169_g	46839	54.3191	0	2.20248	119.637	46839	448		Extracellular membrane protein, 8-cysteine region, CFEM ; Extracellular membrane protein, 8-cysteine region, fungi
jgi|Oidma1|48237|gm1.1492_g	48162	54.1966	0.0465064	0.0397178	2.15257	48162	290
jgi|Oidma1|26273|fgenesh1_pg.4_#_179	26198	54.1411	0.0309162	0.0928549	5.02727	26198	117
jgi|Oidma1|110725|e_gw1.1.523.1	110650	53.7774	0.0197914	0.0469785	2.52638	110650	552	DNA binding ; nucleus ; transcription ; zinc ion binding	Fungal specific transcription factor
jgi|Oidma1|38079|fgenesh1_pm.1_#_1453	38004	53.0589	0.026617	0.0468775	2.48727	38004	403	catalytic activity ; metabolic process ; fumarylacetoacetase activity ; aromatic amino acid family metabolic process	Fumarylacetoacetase, C-terminal-like ; Fumarylacetoacetase, N-terminal ; Fumarylacetoacetase, C-terminal-related ; Fumarylacetoacetase, N-terminal	38079	KOG2843	Fumarylacetoacetase	Carbohydrate transport and metabolism	METABOLISM	3.7.1.2	Fumarylacetoacetase.	4-fumarylacetoacetate + H(2)O = acetoacetate + fumarate.	\N	Tyrosine metabolism	Amino Acid Metabolism	METABOLIC
jgi|Oidma1|177847|estExt_Genemark1.C_4_t10334	177772	53.0017	0.00345865	20.9939	1112.72	177772	398	hydrolase activity, hydrolyzing O-glycosyl compounds ; extracellular region ; carbohydrate metabolic process ; cellulose binding ; heat shock protein binding	Cellulose-binding region, fungal ; Glycoside hydrolase, family 10 ; Glycoside hydrolase, family 10 ; Cellulose-binding region, fungal ; Cellulose-binding region, fungal ; Glycoside hydrolase, family 10 ; Cellulose-binding region, fungal ; Cellulose-binding region, fungal ; Heat shock protein DnaJ, N-terminal ; Glycoside hydrolase, catalytic core ; Cellulose-binding region, fungal
jgi|Oidma1|146178|estExt_fgenesh1_pg.C_8_t20114	146103	52.7684	0.0345808	0.0427871	2.25781	146103	333
jgi|Oidma1|171087|estExt_Genewise1Plus.C_17_t10102	171012	52.7123	0.0326017	0.0657503	3.46585	171012	505	electron transport ; oxidoreductase activity ; succinate dehydrogenase activity	Pyridine nucleotide-disulphide oxidoreductase, class I ; Fumarate reductase/succinate dehydrogenase flavoprotein, N-terminal	171087	KOG2404	Fumarate reductase, flavoprotein subunit	Energy production and conversion	METABOLISM	1.3.99.1	Succinate dehydrogenase.	Succinate + acceptor = fumarate + reduced acceptor.	FAD.	Citrate cycle (TCA cycle)	Carbohydrate Metabolism	METABOLIC
jgi|Oidma1|86568|gw1.49.20.1	86493	51.9827	0.0150538	0.0557527	2.89818	86493	141		Protein of unknown function DUF933 ; TGS-like	86568	KOG1491	Predicted GTP-binding protein (ODN superfamily)	General function prediction only	POORLY CHARACTERIZED
jgi|Oidma1|34634|fgenesh1_pg.20_#_6	34559	51.1503	0.00886518	0.0671891	3.43674	34559	117
jgi|Oidma1|60852|gm1.14107_g	60777	51.1475	0.0186011	0.0549928	2.81274	60777	133
jgi|Oidma1|139645|e_gw1.68.7.1	139570	51.0751	0.0121921	1798.97	91882.4	139570	153
jgi|Oidma1|43401|fgenesh1_pm.11_#_17	43326	51.0662	0	0.545237	27.8432	43326	377	endopeptidase inhibitor activity	Proteinase inhibitor I3, Kunitz legume
jgi|Oidma1|93512|gw1.1.4497.1	93437	50.8833	0	552.847	28130.7	93437	79	protein modification process	Ubiquitin ; Ubiquitin ; Ubiquitin ; Ubiquitin ; Ubiquitin	93512	KOG0003	Ubiquitin/60s ribosomal protein L40 fusion	Translation, ribosomal structure and biogenesis	INFORMATION STORAGE AND PROCESSING
jgi|Oidma1|20134|fgenesh1_kg.11_#_27_#_isotig02538	20059	50.819	0.00431341	19.5579	993.914	20059	61	SSP/orphelin
jgi|Oidma1|61624|gm1.14879_g	61549	50.8051	0	0.88011	44.7141	61549	390	oxidoreductase activity ; C-3 sterol dehydrogenase (C-4 sterol decarboxylase) activity ; 3-keto sterol reductase activity ; aldo-keto reductase activity ; isocitrate dehydrogenase activity ; mevaldate reductase activity ; gluconate dehydrogenase activity ; steroid dehydrogenase activity ; epoxide dehydrogenase activity ; 5-exo-hydroxycamphor dehydrogenase activity ; 2-hydroxytetrahydrofuran dehyd…	Aldo/keto reductase ; Aldo/keto reductase ; Aldo/keto reductase ; Aldo/keto reductase	61624	KOG1575	Voltage-gated shaker-like K+ channel, subunit beta/KCNAB	Energy production and conversion	METABOLISM	1.1.1.-	With NAD(+) or NADP(+) as acceptor.	\N	\N	Bile acid biosynthesis	Lipid Metabolism	METABOLIC
jgi|Oidma1|135703|e_gw1.20.636.1	135628	50.387	0.0472088	0.0374997	1.8895	135628	284	aromatic compound metabolic process ; carbon-carbon lyase activity ; catalytic activity ; L-allo-threonine aldolase activity ; 2,4-dihydroxyhept-2-ene-1,7-dioate aldolase activity ; hexulose-6-phosphate synthase activity ; 4-hydroxy-2-ketopimelate aldolase activity ; D-threonine aldolase activity	HpcH/HpaI aldolase ; Pyruvate/Phosphoenolpyruvate kinase, catalytic core						4.1.2.-	Aldehyde-lyases.	\N	\N	Lysine degradation	Amino Acid Metabolism	METABOLIC
jgi|Oidma1|59064|gm1.12319_g	58989	50.3458	0.0414168	0.0404353	2.03575	58989	370
jgi|Oidma1|54110|gm1.7365_g	54035	50.0184	0.0234675	0.0641583	3.20909	54035	228
jgi|Oidma1|46156|fgenesh1_pm.24_#_14	46081	49.6409	5.42057e-08	0.230669	11.4506	46081	547
jgi|Oidma1|160497|estExt_Genewise1Plus.C_5_t20301	160422	49.5822	0.000173813	1.5769	78.1861	160422	786	catalytic activity	Uncharacterised conserved protein UCP007663 ; Six-hairpin glycosidase-like
jgi|Oidma1|181851|estExt_Genemark1.C_11_t10149	181776	48.9564	0.0148026	0.0509566	2.49465	181776	182
jgi|Oidma1|43391|fgenesh1_pm.11_#_7	43316	48.9554	0.0227228	0.0499183	2.44377	43316	304	catalytic activity ; metabolic process ; pyridoxal phosphate binding ; 1-aminocyclopropane-1-carboxylate deaminase activity ; amine catabolic process ; L-vinylglycine deaminase activity	1-aminocyclopropane-1-carboxylate deaminase ; Pyridoxal phosphate-dependent enzyme, beta subunit
jgi|Oidma1|72846|gw1.75.1.1	72771	48.9387	0.0288449	0.0486384	2.3803	72771	156
jgi|Oidma1|37995|fgenesh1_pm.1_#_1369	37920	48.6401	0.00843048	0.0643112	3.1281	37920	579	monooxygenase activity ; iron ion binding ; electron transport ; heme binding	Cytochrome P450 ; Cytochrome P450, E-class, group I ; Cytochrome P450 ; Cytochrome P450 ; Cytochrome P450	37995	KOG0159	Cytochrome P450 CYP11/CYP12/CYP24/CYP27 subfamilies	Secondary metabolites biosynthesis, transport and catabolism	METABOLISM
jgi|Oidma1|20714|fgenesh1_kg.14_#_17_#_isotig08110	20639	48.6232	0.000499143	1.07392	52.2175	20639	107	SSP/orphelin
jgi|Oidma1|56614|gm1.9869_g	56539	48.5446	9.93986e-08	0.249075	12.0912	56539	495	sugar:hydrogen symporter activity ; carbohydrate transport ; membrane ; transporter activity ; transport ; integral to membrane ; L-arabinose isomerase activity	Sugar transporter ; General substrate transporter ; Sugar transporter ; Major facilitator superfamily ; Sugar transporter, conserved site ; MFS general substrate transporter	56614	KOG0254	Predicted transporter (major facilitator superfamily)	General function prediction only	POORLY CHARACTERIZED	5.3.1.4	L-arabinose isomerase.	L-arabinose = L-ribulose.	\N	Pentose and glucuronate interconversions	Carbohydrate Metabolism	METABOLIC
jgi|Oidma1|44368|fgenesh1_pm.14_#_6	44293	48.4773	1.64872e-06	0.204725	9.92452	44293	371		Pyoverdine biosynthesis
jgi|Oidma1|184387|estExt_Genemark1.C_200153	184312	48.4181	0.0360616	0.0490576	2.37528	184312	379	cyclohexanone monooxygenase activity							1.14.13.22	Cyclohexanone monooxygenase.	Cyclohexanone + NADPH + O(2) = 6-hexanolide + NADP(+) + H(2)O.	FAD.	Caprolactam degradation	Biodegradation of Xenobiotics	METABOLIC
jgi|Oidma1|39793|fgenesh1_pm.4_#_32	39718	48.1661	0.023966	0.358512	17.2681	39718	196
jgi|Oidma1|105185|estExt_fgenesh1_pm.C_110171	105110	47.6672	0.000257472	0.452422	21.5657	105110	233	catalytic activity ; binding ; metabolic process	NAD(P)-binding	105185	KOG1014	17 beta-hydroxysteroid dehydrogenase type 3, HSD17B3	Lipid transport and metabolism	METABOLISM
jgi|Oidma1|59881|gm1.13136_g	59806	47.4584	0.000708405	0.109851	5.21335	59806	834	catalytic activity	Bacterial alpha-L-rhamnosidase ; Six-hairpin glycosidase-like
jgi|Oidma1|126682|e_gw1.10.147.1	126607	47.2685	0.0227702	0.055131	2.60596	126607	199	catalytic activity ; binding ; metabolic process	NAD(P)-binding
jgi|Oidma1|100677|estExt_fgenesh1_pm.C_2_t10120	100602	47.0731	2.15408e-09	13.6708	643.527	100602	411	CoA hydrolase activity ; acyl-CoA thioesterase activity		100677	KOG2763	Acyl-CoA thioesterase	Lipid transport and metabolism	METABOLISM	3.1.2.-	Thiolester hydrolases.	\N	\N	Benzoate degradation via CoA ligation	Biodegradation of Xenobiotics	METABOLIC
jgi|Oidma1|45768|fgenesh1_pm.20_#_146	45693	46.6653	0.000329419	1.83619	85.6865	45693	899	hydrolase activity, hydrolyzing O-glycosyl compounds ; carbohydrate metabolic process	Glycoside hydrolase, family 2 ; Glycoside hydrolase family 2, immunoglobulin-like beta-sandwich ; Glycoside hydrolase family 2, TIM barrel ; Glycoside hydrolase family 2, carbohydrate-binding ; Glycoside hydrolase family 2, immunoglobulin-like beta-sandwich ; Invasin/intimin cell-adhesion ; Galactose-binding like ; Glycoside hydrolase, catalytic core	45768	KOG2024	Beta-Glucuronidase GUSB (glycosylhydrolase superfamily 2)	Carbohydrate transport and metabolism	METABOLISM
jgi|Oidma1|44718|fgenesh1_pm.15_#_163	44643	46.5337	7.79682e-05	0.946362	44.0377	44643	556	carboxylesterase activity	Carboxylesterase, type B ; Carboxylesterase, type B ; Carboxylesterase, type B	44718	KOG4389	Acetylcholinesterase/Butyrylcholinesterase	Signal transduction mechanisms	CELLULAR PROCESSES AND SIGNALING	3.1.1.1	Carboxylesterase.	A carboxylic ester + H(2)O = an alcohol + a carboxylic anion.	\N	\N	\N	\N
jgi|Oidma1|138418|e_gw1.30.67.1	138343	46.4701	1.20221e-14	0.476808	22.1573	138343	547	transporter activity ; transport ; integral to membrane ; L-arabinose isomerase activity	General substrate transporter ; Major facilitator superfamily ; MFS general substrate transporter	138418	KOG0254	Predicted transporter (major facilitator superfamily)	General function prediction only	POORLY CHARACTERIZED	5.3.1.4	L-arabinose isomerase.	L-arabinose = L-ribulose.	\N	Pentose and glucuronate interconversions	Carbohydrate Metabolism	METABOLIC
jgi|Oidma1|175570|estExt_Genemark1.C_1_t40436	175495	46.4399	0.0107287	2.41476	112.141	175495	677		Carboxylesterase, type B ; Carboxylesterase, type B ; Carboxylesterase, type B	175570	KOG1516	Carboxylesterase and related proteins	General function prediction only	POORLY CHARACTERIZED
jgi|Oidma1|18656|fgenesh1_kg.6_#_24_#_isotig11579	18581	46.3954	5.83511e-07	0.362908	16.8372	18581	54
jgi|Oidma1|195709|estExt_Genewise1.C_5_t30208	195634	46.3707	0	0.987485	45.7904	195634	378	catalytic activity ; aromatic compound metabolic process ; ferric iron binding ; iron ion binding ; oxidoreductase activity, acting on single donors with incorporation of molecular oxygen, incorporation of two atoms of oxygen	Intradiol ring-cleavage dioxygenase, C-terminal ; Intradiol ring-cleavage dioxygenase, core
jgi|Oidma1|34567|fgenesh1_pg.19_#_234	34492	46.1268	0.0114836	0.0669567	3.0885	34492	446			34567	KOG0161	Myosin class II heavy chain	Cytoskeleton	CELLULAR PROCESSES AND SIGNALING
jgi|Oidma1|56529|gm1.9784_g	56454	45.8989	0.0141998	0.0651295	2.98937	56454	233
jgi|Oidma1|18599|fgenesh1_kg.5_#_216_#_isotig04256	18524	45.8449	0.00313346	1.4619	67.0206	18524	269
jgi|Oidma1|45708|fgenesh1_pm.20_#_86	45633	45.7948	0.00060801	0.272671	12.4869	45633	538	transporter activity ; transport ; integral to membrane	Major facilitator superfamily MFS-1 ; Major facilitator superfamily ; MFS general substrate transporter	45708	KOG0254	Predicted transporter (major facilitator superfamily)	General function prediction only	POORLY CHARACTERIZED
jgi|Oidma1|32843|fgenesh1_pg.14_#_194	32768	45.5287	0.033094	0.044764	2.03805	32768	161
jgi|Oidma1|18598|fgenesh1_kg.5_#_215_#_isotig04208	18523	45.3051	0.012257	6.02979	273.181	18523	150	SSP?		18598	KOG3592	Microtubule-associated proteins	Cytoskeleton	CELLULAR PROCESSES AND SIGNALING
jgi|Oidma1|124278|e_gw1.8.967.1	124203	45.2825	0.0489055	0.138894	6.28948	124203	327	metabolic process ; oxidoreductase activity ; catalytic activity ; binding ; C-3 sterol dehydrogenase (C-4 sterol decarboxylase) activity ; 3-keto sterol reductase activity ; aldo-keto reductase activity ; isocitrate dehydrogenase activity ; mevaldate reductase activity ; gluconate dehydrogenase activity ; steroid dehydrogenase activity ; epoxide dehydrogenase activity ; 5-exo-hydroxycamphor dehy…	Glucose/ribitol dehydrogenase ; Short-chain dehydrogenase/reductase SDR ; NAD(P)-binding	124278	KOG1208	Dehydrogenases with different specificities (related to short-chain alcohol dehydrogenases)	Secondary metabolites biosynthesis, transport and catabolism	METABOLISM	1.1.1.-	With NAD(+) or NADP(+) as acceptor.	\N	\N	Bile acid biosynthesis	Lipid Metabolism	METABOLIC
jgi|Oidma1|63928|gw1.4.32.1	63853	45.163	0.00502795	0.139028	6.27891	63853	192	metal ion binding ; L-fuculose-phosphate aldolase activity	Class II aldolase/adducin, N-terminal ; Class II aldolase/adducin, N-terminal	63928	KOG3699	Cytoskeletal protein Adducin	Signal transduction mechanisms	CELLULAR PROCESSES AND SIGNALING	4.1.2.17	L-fuculose-phosphate aldolase.	L-fuculose 1-phosphate = glycerone phosphate + (S)-lactaldehyde.	\N	Fructose and mannose metabolism	Carbohydrate Metabolism	METABOLIC
jgi|Oidma1|29851|fgenesh1_pg.8_#_558	29776	45.0846	0.00508751	0.0841412	3.79347	29776	220
jgi|Oidma1|167283|estExt_Genewise1Plus.C_11_t10330	167208	44.7765	0.00177391	0.81399	36.4476	167208	287
jgi|Oidma1|89611|gw1.13.849.1	89536	44.5511	0.00385346	0.100498	4.47729	89536	151	asparagine synthase (glutamine-hydrolyzing) activity ; asparagine biosynthetic process	Asparagine synthase
jgi|Oidma1|62356|gm1.15611_g	62281	44.5311	7.07265e-05	0.296645	13.2099	62281	318	catalytic activity ; cellular metabolic process ; coenzyme binding ; binding ; metabolic process ; dTDP-glucose 4,6-dehydratase activity	NAD-dependent epimerase/dehydratase ; NAD(P)-binding	62356	KOG1429	dTDP-glucose 4-6-dehydratase/UDP-glucuronic acid decarboxylase	Carbohydrate transport and metabolism	METABOLISM	4.2.1.46	dTDP-glucose 4,6-dehydratase.	dTDP-glucose = dTDP-4-dehydro-6-deoxy-D-glucose + H(2)O.	NAD.	Erythromycin biosynthesis	Biosynthesis of Secondary Metabolites	METABOLIC
jgi|Oidma1|59792|gm1.13047_g	59717	44.0637	0.0466879	0.173289	7.63575	59717	310
jgi|Oidma1|39751|fgenesh1_pm.3_#_724	39676	43.5639	0.0425884	0.0450142	1.961	39676	507	transporter activity ; transport ; integral to membrane	Major facilitator superfamily MFS-1 ; Major facilitator superfamily ; MFS general substrate transporter	39751	KOG0255	Synaptic vesicle transporter SVOP and related transporters (major facilitator superfamily)	General function prediction only	POORLY CHARACTERIZED
jgi|Oidma1|132822|e_gw1.16.65.1	132747	43.5292	0.0132319	0.0677923	2.95095	132747	327	oxidoreductase activity ; D-xylose 1-dehydrogenase (NADP+) activity	Aldo/keto reductase ; Aldo/keto reductase ; Aldo/keto reductase ; Aldo/keto reductase ; Aldo/keto reductase ; Aldo/keto reductase ; Aldo/keto reductase	132822	KOG1577	Aldo/keto reductase family proteins	General function prediction only	POORLY CHARACTERIZED	1.1.1.179	D-xylose 1-dehydrogenase (NADP+).	D-xylose + NADP(+) = D-xylono-1,5-lactone + NADPH.	\N	\N	\N	\N
jgi|Oidma1|31548|fgenesh1_pg.11_#_440	31473	43.3995	0.0171859	0.067977	2.95016	31473	600	catalytic activity ; binding ; metabolic process ; flavin-containing monooxygenase activity	FAD-dependent pyridine nucleotide-disulphide oxidoreductase ; NAD(P)-binding	31548	KOG1399	Flavin-containing monooxygenase	Secondary metabolites biosynthesis, transport and catabolism	METABOLISM	1.14.13.8	Dimethylaniline monooxygenase (N-oxide forming).	N,N-dimethylaniline + NADPH + O(2) = N,N-dimethylaniline N-oxide + NADP(+) + H(2)O.	FAD.	\N	\N	\N
jgi|Oidma1|175886|estExt_Genemark1.C_2_t10161	175811	42.495	3.6514e-06	4.18137	177.687	175811	327	cell wall ; pectinesterase activity ; cell wall modification	Pectinesterase, catalytic ; Pectinesterase, catalytic ; Pectin lyase fold/virulence factor
jgi|Oidma1|61917|gm1.15172_g	61842	42.4378	0.0402757	0.72551	30.789	61842	232			61917	KOG1060	Vesicle coat complex AP-3, beta subunit	Intracellular trafficking, secretion, and vesicular transport	CELLULAR PROCESSES AND SIGNALING
jgi|Oidma1|186399|estExt_Genewise1.C_1_t40093	186324	42.4279	0.00226714	7.00807	297.338	186324	454	hydrolase activity, hydrolyzing O-glycosyl compounds ; carbohydrate metabolic process	Glycoside hydrolase, family 7 ; Glycoside hydrolase, family 7 ; Glycoside hydrolase, family 7 ; Concanavalin A-like lectin/glucanase
jgi|Oidma1|44366|fgenesh1_pm.14_#_4	44291	42.2541	0.00918338	0.0746182	3.15292	44291	1041	alpha-mannosidase activity ; carbohydrate metabolic process ; catalytic activity ; mannose metabolic process ; mannosidase activity	Glycoside hydrolase, family 38, core ; Glycosyl hydrolases 38, C-terminal ; Glycoside hydrolase, family 38, central region ; Glycoside hydrolase/deacetylase, beta/alpha-barrel	44366	KOG4342	Alpha-mannosidase	Carbohydrate transport and metabolism	METABOLISM	3.2.1.24	Alpha-mannosidase.	Hydrolysis of terminal, non-reducing alpha-D-mannose residues in alpha-D-mannosides.	\N	N-Glycan degradation	Metabolism of Complex Carbohydrates	METABOLIC
jgi|Oidma1|56965|gm1.10220_g	56890	42.0354	0.0227702	0.0894569	3.76036	56890	296
jgi|Oidma1|158305|estExt_Genewise1Plus.C_4_t10415	158230	41.8426	2.12607e-05	0.19684	8.23628	158230	322	electron transport ; oxidoreductase activity ; sulfonate dioxygenase activity ; 2-oxoglutarate-dependent dioxygenase activity ; 2,4-dichlorophenoxyacetate alpha-ketoglutarate dioxygenase activity ; procollagen-proline dioxygenase activity ; DNA-N1-methyladenine dioxygenase activity	Taurine catabolism dioxygenase TauD/TfdA						1.14.11.-	With 2-oxoglutarate as one donor, and incorporation of one	\N	\N	\N	\N	\N
jgi|Oidma1|185147|estExt_Genemark1.C_410006	185072	41.8279	0.021566	0.0662387	2.77062	185072	562	monooxygenase activity ; iron ion binding ; electron transport ; heme binding ; leukotriene-B4 20-monooxygenase activity	Cytochrome P450 ; Cytochrome P450, E-class, group IV ; Cytochrome P450 ; Cytochrome P450	185147	KOG0157	Cytochrome P450 CYP4/CYP19/CYP26 subfamilies	Lipid transport and metabolism	METABOLISM	1.14.13.30	Leukotriene-B4 20-monooxygenase.	(6Z,8E,10E,14Z)-(5S,12R)-5,12-dihydroxyicosa-6,8,10,14-tetraenoate + NADPH + O(2) = (6Z,8E,10E,14Z)-(5S,12R)-5,12,20-trihydroxyicosa- 6,8,10,14-tetraenoate + NADP(+) + H(2)O.	Heme-thiolate.	Prostaglandin and leukotriene metabolism	Metabolism of Complex Lipids	METABOLIC
jgi|Oidma1|138992|e_gw1.35.4.1	138917	41.7354	0.00857802	0.0799333	3.33605	138917	321	gibberellin-44 dioxygenase activity	2OG-Fe(II) oxygenase	138992	KOG0143	Iron/ascorbate family oxidoreductases	General function prediction only	POORLY CHARACTERIZED	1.14.11.12	Gibberellin-44 dioxygenase.	Gibberellin 44 + 2-oxoglutarate + O(2) = gibberellin 19 + succinate + CO(2).	Iron.	\N	\N	\N
jgi|Oidma1|178712|estExt_Genemark1.C_5_t10318	178637	41.6075	0	1.36865	56.9459	178637	1010	beta-galactosidase activity ; carbohydrate metabolic process ; beta-galactosidase complex	Glycoside hydrolase, family 35 ; Glycoside hydrolase, family 35 ; Glycoside hydrolase, family 35 ; Galactose-binding like ; Glycoside hydrolase, catalytic core	178712	KOG0496	Beta-galactosidase	Carbohydrate transport and metabolism	METABOLISM	3.2.1.23	Beta-galactosidase.	Hydrolysis of terminal, non-reducing beta-D-galactose residues in beta-D-galactosides.	\N	Glycosaminoglycan degradation	Metabolism of Complex Carbohydrates	METABOLIC
jgi|Oidma1|26109|fgenesh1_pg.4_#_15	26034	41.5866	0.00487162	0.111827	4.65049	26034	103
jgi|Oidma1|184717|estExt_Genemark1.C_230193	184642	41.2969	0.000334301	0.937935	38.7338	184642	438	hydrolase activity, hydrolyzing O-glycosyl compounds ; carbohydrate metabolic process ; alpha-galactosidase activity	Glycoside hydrolase, clan GH-D ; Glycoside hydrolase, family 27 ; Glycoside hydrolase, clan GH-D ; Glycoside hydrolase, clan GH-D ; Glycoside hydrolase, catalytic core	184717	KOG2366	Alpha-D-galactosidase (melibiase)	Carbohydrate transport and metabolism	METABOLISM	3.2.1.22	Alpha-galactosidase.	Melibiose + H(2)O = galactose + glucose.	Magnesium; NAD.	Galactose metabolism	Carbohydrate Metabolism	METABOLIC
jgi|Oidma1|35014|fgenesh1_pg.21_#_128	34939	41.295	9.03279e-06	0.190155	7.85244	34939	323	lysozyme activity ; peptidoglycan catabolic process ; cell wall catabolic process	Glycoside hydrolase, family 24
jgi|Oidma1|64851|gw1.17.39.1	64776	41.1204	0.00200494	0.108806	4.47415	64776	141		Retrotransposon gag protein
jgi|Oidma1|46867|gm1.122_g	46792	41.1186	5.15135e-06	0.209185	8.60141	46792	504
jgi|Oidma1|161256|estExt_Genewise1Plus.C_6_t10329	161181	41.086	0.011509	10.5335	432.78	161181	361	lipid metabolic process ; hydrolase activity, acting on ester bonds	Lipase, GDSL ; Esterase, SGNH hydrolase-type
jgi|Oidma1|105169|estExt_fgenesh1_pm.C_110145	105094	40.8584	7.65247e-12	0.482838	19.728	105094	537	transcription factor activity ; nucleus ; regulation of transcription, DNA-dependent ; zinc ion binding	Fungal transcriptional regulatory protein, N-terminal
jgi|Oidma1|61320|gm1.14575_g	61245	40.6587	1.90788e-05	0.180024	7.31955	61245	346	beta-lactamase activity ; beta-lactam antibiotic catabolic process ; response to antibiotic	Beta-lactamase ; Beta-lactamase-type transpeptidase fold
jgi|Oidma1|183570|estExt_Genemark1.C_160189	183495	40.6501	2.27436e-12	0.469309	19.0774	183495	372	catalytic activity	Glycosyl hydrolase, family 88 ; Six-hairpin glycosidase-like
jgi|Oidma1|132948|e_gw1.16.344.1	132873	40.6313	0	2.55693	103.891	132873	439	histidine biosynthetic process ; histidinol dehydrogenase activity ; metabolic process ; oxidoreductase activity	Histidinol dehydrogenase ; Histidinol dehydrogenase ; Histidinol dehydrogenase ; Histidinol dehydrogenase ; Histidinol dehydrogenase ; Aldehyde/histidinol dehydrogenase	132948	KOG2697	Histidinol dehydrogenase	Amino acid transport and metabolism	METABOLISM	1.1.1.23	Histidinol dehydrogenase.	L-histidinol + 2 NAD(+) + H(2)O = L-histidine + 2 NADH.	\N	Histidine metabolism	Amino Acid Metabolism	METABOLIC
jgi|Oidma1|51244|gm1.4499_g	51169	40.5105	0.0256968	0.0563192	2.28152	51169	382	electron transport ; oxidoreductase activity ; F420H2 dehydrogenase activity ; sulfur oxygenase reductase activity ; malolactic enzyme activity ; regulation of oxidoreductase activity	Taurine catabolism dioxygenase TauD/TfdA						1.-.-.-	Oxidoreductases.	\N	\N	\N	\N	\N
jgi|Oidma1|43472|fgenesh1_pm.11_#_88	43397	40.4688	0.000524842	1.52322	61.6429	43397	514	catalytic activity	Glycosyl hydrolase, family 88 ; Six-hairpin glycosidase-like
jgi|Oidma1|56884|gm1.10139_g	56809	40.3871	0.0198608	0.0697733	2.81794	56809	169	carbonate dehydratase activity ; zinc ion binding ; carbon utilization	Carbonic anhydrase ; Carbonic anhydrase
jgi|Oidma1|46001|fgenesh1_pm.22_#_90	45926	40.2728	0.0200665	0.237802	9.57696	45926	562	oxidoreductase activity ; copper ion binding ; laccase activity	Multicopper oxidase, type 1 ; Multicopper oxidase, type 2 ; Multicopper oxidase, type 3 ; Cupredoxin	46001	KOG1263	Multicopper oxidases	Secondary metabolites biosynthesis, transport and catabolism	METABOLISM	1.10.3.2	Laccase.	4 benzenediol + O(2) = 4 benzosemiquinone + 2 H(2)O.	Copper.	\N	\N	\N
jgi|Oidma1|173090|estExt_Genewise1Plus.C_230363	173015	40.1178	0.0011918	0.176172	7.06762	173015	528	sugar:hydrogen symporter activity ; carbohydrate transport ; membrane ; transporter activity ; transport ; integral to membrane ; L-arabinose isomerase activity	Sugar transporter ; General substrate transporter ; Sugar transporter ; Major facilitator superfamily ; Sugar transporter, conserved site ; Sugar transporter, conserved site ; MFS general substrate transporter	173090	KOG0254	Predicted transporter (major facilitator superfamily)	General function prediction only	POORLY CHARACTERIZED	5.3.1.4	L-arabinose isomerase.	L-arabinose = L-ribulose.	\N	Pentose and glucuronate interconversions	Carbohydrate Metabolism	METABOLIC
jgi|Oidma1|57221|gm1.10476_g	57146	40.0413	0.00897465	2.12612	85.1326	57146	264
jgi|Oidma1|125653|e_gw1.9.388.1	125578	39.7104	0.0235083	0.0650451	2.58297	125578	554	tetracycline:hydrogen antiporter activity ; tetracycline transport ; integral to membrane ; response to antibiotic ; transporter activity ; transport	Tetracycline resistance protein, TetA ; Tetracycline resistance protein, TetB ; Major facilitator superfamily MFS-1 ; Major facilitator superfamily ; MFS general substrate transporter	125653	KOG0254	Predicted transporter (major facilitator superfamily)	General function prediction only	POORLY CHARACTERIZED
jgi|Oidma1|136608|e_gw1.22.71.1	136533	39.6995	0.0353514	0.0596809	2.3693	136533	493		Major facilitator superfamily MFS-1 ; MFS general substrate transporter	136608	KOG0637	Sucrose transporter and related proteins	Carbohydrate transport and metabolism	METABOLISM
jgi|Oidma1|51015|gm1.4270_g	50940	39.4907	0.0359632	0.0527592	2.0835	50940	149
jgi|Oidma1|40860|fgenesh1_pm.5_#_401	40785	39.4662	0	5.66763	223.68	40785	509	glucosylceramidase activity ; lysosome ; sphingolipid metabolic process ; lysosome organization and biogenesis	Glycoside hydrolase, family 30 ; Glycoside hydrolase, catalytic core	40860	KOG2566	Beta-glucocerebrosidase	Carbohydrate transport and metabolism	METABOLISM	3.2.1.45	Glucosylceramidase.	D-glucosyl-N-acylsphingosine + H(2)O = D-glucose + N-acylsphingosine.	\N	Sphingoglycolipid metabolism	Metabolism of Complex Lipids	METABOLIC
[truncated: 2,880 more rows]

## Sheet: OMycCd_OMyc p<0.05
Table S3. List of O. maius Zn significantly regulated genes. Genes regulated by Cd in symbiosis
[truncated: 374 more rows]
