# Supplementary material for: Modulation of Plant and Fungal Gene Expression Upon Cd Exposure and Symbiosis in Ericoid Mycorrhizal Vaccinium myrtillus
Source: Front Microbiol. 2020 Mar 9;11:341. doi: 10.3389/fmicb.2020.00341 (PMC7075258; doi:10.3389/fmicb.2020.00341)
Supplement: Supplementary file 3 [file Data_Sheet_3.xlsx]

## Sheet: Vaccinium TPs p<0.05 FC>2 FC<0.
Table S4. List of V. myrtillus putative transporters
Feature ID	V-Cd vs V UP	V-Cd vs V DOWN	VMyc-Cd vs VMyc UP	VMyc-Cd vs VMyc DOWN	VMyc vs V UP	VMyc-Cd vs V-Cd UP	VMyc-Cd vs V-Cd DOWN	VMyc-Cd vs VMyc	Baggerley's test: VMyc-Cd vs VMyc original values - FDR p-value correction	VMyc vs V	Baggerley's test: VMyc vs V original values - FDR p-value correction	VMyc-Cd vs V-Cd	Baggerley's test: VMyc-Cd vs V-Cd original values - FDR p-value correction	V-Cd vs V	Baggerley's test: V-Cd vs V original values - FDR p-value correction	V - Means	V-Cd - Means	VMyc - Means	VMyc-Cd - Means	Arabidopsis thaliana protein	hit description	symbol(s)	score	e-value	percent identity	KEGG KO number	KEGG KO description	tc family	tc family name	tc subfamily	nearest TCDB protein	nearest TCDB description	Vacmy transcript length	TCDB protein length	TCDB score	TCDB e-value	TCDB percent identity
TRINITY_DN54782_c4_g2_i1					VMyc vs V UP			0.924163	1	2.13857	3.59483e-07	1.35827	0.754057	1.45508	1	40.3532	58.7171	86.2983	79.7537	AT2G39350.1	ABC-2 type transporter family protein	Symbols:	2499	0	73.4			3.A.1	The ATP-binding Cassette (ABC) Superfamily	3.A.1.204.22	gnl|TC-DB|A9YWR6	ABC transporter [Medicago truncatula]	3193	727	778	3.78e-90	34.941
TRINITY_DN112316_c0_g1_i1					VMyc vs V UP			1.20891	1	115.904	8.29702e-05	#DIV/0!	1.44159e-06	0	1	0.0882896	0	10.2331	12.3709	AT5G13490.2	ADP/ATP carrier 2	Symbols: AAC2	702	1e-89	76.6			2.A.29	The Mitochondrial Carrier (MC) Family	2.A.29.1.7	gnl|TC-DB|P18239	ADP,ATP carrier protein 2 - Saccharomyces cerevisiae (Baker's yeast).	810	318	760	3.50e-101	80.328
TRINITY_DN18326_c0_g1_i1					VMyc vs V UP			1.50007	1	92.0614	0.00999755	#DIV/0!	3.30688e-05	0	1	0.0736436	0	6.77973	10.1701	AT5G13490.2	ADP/ATP carrier 2	Symbols: AAC2	805	2e-105	75.3	K05863	solute carrier family 25 (mitochondrial adenine nucleotide translocator), member 4/5/6/31	2.A.29	The Mitochondrial Carrier (MC) Family	2.A.29.1.7	gnl|TC-DB|P18239	ADP,ATP carrier protein 2 - Saccharomyces cerevisiae (Baker's yeast).	763	318	818	2.86e-110	80.097
TRINITY_DN82654_c0_g1_i1					VMyc vs V UP			1.363	1	245.623	1.17371e-05	#DIV/0!	1.27826e-08	0	1	0.0468193	0	11.4999	15.6744	AT1G10630.1	ADP-ribosylation factor A1F	Symbols: ATARFA1F, ARFA1F	857	5e-117	90.3	K07950	ADP-ribosylation factor-like protein 5B	9.A.50	The Nuclear t-RNA exporter (t-Exporter) Family	9.A.50.1.1	gnl|TC-DB|P32835	GTP-binding nuclear protein GSP1/CNR1 [Saccharomyces cerevisiae]	627	219	102	9.60e-06	32.941
TRINITY_DN79271_c0_g1_i1					VMyc vs V UP			1.66479	1	139.527	0.00356333	#DIV/0!	1.35918e-06	0	1	0.0534602	0	7.45914	12.4179	AT5G08690.1	ATP synthase alpha/beta family protein	Symbols:	704	5e-89	71.4	K02133	F-type H+-transporting ATPase subunit beta [EC:3.6.3.14]	3.A.2	The H+- or Na+-translocating F-type, V-type and A-type ATPase (F-ATPase) Superfamily	3.A.2.1.7	gnl|TC-DB|A1B8P0	ATP synthase subunit beta [Paracoccus denitrificans (strain Pd 1222)]	614	474	766	4.41e-101	76.190
TRINITY_DN76043_c0_g1_i1					VMyc vs V UP			1.3721	1	128.577	0.00836759	#DIV/0!	9.89458e-05	0	1	0.0533507	0	6.85967	9.41217	ATMG01190.1	ATP synthase subunit 1	Symbols: ATP1	206	5e-20	56.7			3.A.2	The H+- or Na+-translocating F-type, V-type and A-type ATPase (F-ATPase) Superfamily	3.A.2.1.3	gnl|TC-DB|P07251	ATP synthase alpha chain, mitochondrial precursor (EC 3.6.1.34) - Saccharomyces cerevisiae (Baker's yeast).	237	545	300	7.19e-34	70.130
TRINITY_DN58681_c1_g11_i1					VMyc vs V UP			0.508699	7.19515e-05	2.3954	1.1775e-07	0.907832	1	1.34225	1	28.9528	38.862	69.3537	35.2801	AT5G44640.1	beta glucosidase 13	Symbols: BGLU13	932	1e-118	42.5	K01188	beta-glucosidase [EC:3.2.1.21]	8.A.49	The Klotho Auxiliary Protein (Klotho) Family	8.A.49.1.1	gnl|TC-DB|Q9UEF7	Klotho [Homo sapiens]	1595	1012	502	1.16e-54	36.639
TRINITY_DN52359_c2_g5_i1	V-Cd vs V UP				VMyc vs V UP			0.582396	0.00499742	2.71482	3.92819e-28	0.680339	1	2.32399	3.02216e-07	60.2507	140.022	163.57	95.2624	AT2G25630.1	beta glucosidase 14	Symbols: BGLU14	738	1e-92	58.4	K01188	beta-glucosidase [EC:3.2.1.21]	8.A.49	The Klotho Auxiliary Protein (Klotho) Family	8.A.49.1.2	gnl|TC-DB|Q86Z14	Beta-klotho [Homo sapiens]	1046	1044	435	1.01e-47	40.299
TRINITY_DN23612_c0_g1_i1						VMyc-Cd vs V-Cd UP		1.14687	1	378.592	0.0625191	290.048	9.65479e-10	1.49698	1	0.0406149	0.0607997	15.3765	17.6349	AT3G22060.1	Receptor-like protein kinase-related family protein	Symbols:	394	2e-45	43.1			1.I.2	The Plant Plasmodesmata (PPD) Family	1.I.2.1.1	gnl|TC-DB|Q8GUJ2	Cysteine-rich repeat secretory protein 2 [Arabidopsis thaliana]	828	299	162	4.37e-13	26.415
TRINITY_DN58144_c3_g1_i2				VMyc-Cd vs VMyc DOWN	VMyc vs V UP			0.334545	0.000169507	2.96013	0.000628413	1.02679	1	0.964463	1	10.1514	9.79065	30.0495	10.0529	AT2G44450.1	beta glucosidase 15	Symbols: BGLU15	306	3e-33	49.6	K01188	beta-glucosidase [EC:3.2.1.21]	8.A.49	The Klotho Auxiliary Protein (Klotho) Family	8.A.49.1.2	gnl|TC-DB|Q86Z14	Beta-klotho [Homo sapiens]	388	1044	144	9.04e-12	40.698
TRINITY_DN31689_c0_g2_i1	V-Cd vs V UP							1.74623	1	1.90755	1	1.00655	1	3.30935	0.0234808	5.05145	16.717	9.6359	16.8265	AT3G16340.1	pleiotropic drug resistance 1	Symbols: ATPDR1, PDR1	395	3e-44	63.1			3.A.1	The ATP-binding Cassette (ABC) Superfamily	3.A.1.205.24	gnl|TC-DB|I6XGC6	Pleiotropic drug resistance transporter 5 [Nicotiana plumbaginifolia]	346	1498	459	2.20e-54	70.435
TRINITY_DN32656_c0_g1_i1	V-Cd vs V UP							1.58059	0.411243	0.861345	1	0.566553	0.0149462	2.403	0.000690707	35.6148	85.5825	30.6766	48.487	AT2G20560.1	DNAJ heat shock family protein	Symbols:	1059	6e-138	74.4			1.P.1	The Polyoma Virus SV40 ER Penitration Channel (VPEC) Family	1.P.1.1.1	gnl|TC-DB|Q9NXW2	DnaJ homolog subfamily B member 12 [Homo sapiens]	2080	375	167	1.70e-12	57.971
TRINITY_DN46242_c0_g2_i5	V-Cd vs V UP				VMyc vs V UP			0.810583	0.324384	2.11433	2.87998e-09	0.719702	0.143398	2.38132	1.8367e-07	65.5581	156.115	138.611	112.356	AT2G44480.2	beta glucosidase 17	Symbols: BGLU17	623	4e-78	49.1	K01188	beta-glucosidase [EC:3.2.1.21]	8.A.49	The Klotho Auxiliary Protein (Klotho) Family	8.A.49.1.1	gnl|TC-DB|Q9UEF7	Klotho [Homo sapiens]	702	1012	242	1.70e-23	31.604
TRINITY_DN52359_c2_g4_i7	V-Cd vs V UP				VMyc vs V UP			0.62893	9.20219e-05	2.6567	3.40573e-22	0.740187	0.480322	2.25737	2.49042e-12	68.2383	154.039	181.289	114.018	AT2G44480.2	beta glucosidase 17	Symbols: BGLU17	541	2e-66	53.8	K01188	beta-glucosidase [EC:3.2.1.21]	8.A.49	The Klotho Auxiliary Protein (Klotho) Family	8.A.49.1.2	gnl|TC-DB|Q86Z14	Beta-klotho [Homo sapiens]	577	1044	261	1.44e-26	31.658
TRINITY_DN37696_c0_g2_i1				VMyc-Cd vs VMyc DOWN				0.0678092	8.88985e-09	2.43704	1	0.111248	1	1.48546	1	10.0165	14.8791	24.4107	1.65527	AT1G15960.1	NRAMP metal ion transporter 6	Symbols: NRAMP6, ATNRAMP6	146	2e-11	39.3			2.A.55	The Metal Ion (Mn2+-iron) Transporter (Nramp) Family	2.A.55.2.5	gnl|TC-DB|Q6ZG85	Os02g0131800 protein [Oryza sativa subsp. japonica]	324	545	169	1.78e-15	36.735
TRINITY_DN39252_c0_g1_i1			VMyc-Cd vs VMyc UP			VMyc-Cd vs V-Cd UP		6.75816	7.15858e-09	4.81984	1	3.99953	3.71628e-06	8.14426	0.183823	0.80916	6.59001	3.90002	26.357	AT1G05250.1	Peroxidase superfamily protein	Symbols:	923	9e-121	56.2	K00430	peroxidase [EC:1.11.1.7]	9.A.61	The Domain of Unknown Function 3339 (DUF3339) Family	9.A.61.3.1	gnl|TC-DB|M4E3U6	Peroxidase [Brassica rapa subsp. pekinensis]	1390	368	547	8.58e-66	43.902
TRINITY_DN39359_c0_g1_i1				VMyc-Cd vs VMyc DOWN				0.166241	4.27541e-05	2.95947	0.351398	0.539372	1	0.912145	1	5.60086	5.10879	16.5755	2.75554	AT1G23010.1	Cupredoxin superfamily protein	Symbols: LPR1	589	6e-73	75			1.B.76	The Copper Resistance Putative Porin (CopB) Family	1.B.76.1.8	gnl|TC-DB|P36649	Blue copper oxidase CueO [Escherichia coli (strain K12)]	417	516	113	1.87e-07	39.655
TRINITY_DN39393_c0_g1_i1				VMyc-Cd vs VMyc DOWN				0.167216	0.013178	3.1264	0.725853	0.45123	1	1.15857	1	3.13587	3.63314	9.80397	1.63938	AT1G23010.1	Cupredoxin superfamily protein	Symbols: LPR1	562	7e-69	78.3			1.B.76	The Copper Resistance Putative Porin (CopB) Family	1.B.76.1.8	gnl|TC-DB|P36649	Blue copper oxidase CueO [Escherichia coli (strain K12)]	415	516	138	8.36e-11	27.737
TRINITY_DN39637_c0_g1_i1						VMyc-Cd vs V-Cd UP		1.21646	1	26.536	0.0832728	11.4395	0.0354031	2.8218	1	0.21252	0.599689	5.63941	6.86012	AT5G05340.1	Peroxidase superfamily protein	Symbols:	827	4e-108	54.3	K00430	peroxidase [EC:1.11.1.7]	9.A.61	The Domain of Unknown Function 3339 (DUF3339) Family	9.A.61.3.1	gnl|TC-DB|M4E3U6	Peroxidase [Brassica rapa subsp. pekinensis]	1034	368	518	5.88e-63	39.931
TRINITY_DN40766_c1_g1_i1			VMyc-Cd vs VMyc UP					2.18756	0	0.89697	1	1.69193	3.56982e-10	1.15973	1	91.9434	106.629	82.4705	180.409	AT1G13440.2	glyceraldehyde-3-phosphate dehydrogenase C2	Symbols: GAPC-2, GAPC2	590	4e-74	88.6			3.A.23	The Type VI Symbiosis/Virulence Secretory Pathway (VISP) Family	3.A.23.6.1	gnl|TC-DB|B3ET62	Glyceraldehyde-3-phosphate dehydrogenase [Amoebophilus asiaticus (strain 5a2)]	772	331	265	2.92e-27	42.446
TRINITY_DN55521_c1_g2_i2				VMyc-Cd vs VMyc DOWN	VMyc vs V UP			0.410714	9.6877e-26	3.59149	3.92182e-30	0.69155	1	2.133	0.0592785	44.7665	95.487	160.779	66.034	AT2G44480.1	beta glucosidase 17	Symbols: BGLU17	995	1e-128	55.5	K01188	beta-glucosidase [EC:3.2.1.21]	8.A.49	The Klotho Auxiliary Protein (Klotho) Family	8.A.49.1.1	gnl|TC-DB|Q9UEF7	Klotho [Homo sapiens]	1442	1012	513	1.13e-56	42.424
TRINITY_DN58144_c2_g2_i1				VMyc-Cd vs VMyc DOWN	VMyc vs V UP			0.339733	1.04251e-06	2.72926	2.19621e-05	1.04219	1	0.889684	1	13.6507	12.1448	37.2565	12.6573	AT2G44480.2	beta glucosidase 17	Symbols: BGLU17	552	2e-68	55.2	K01188	beta-glucosidase [EC:3.2.1.21]	8.A.49	The Klotho Auxiliary Protein (Klotho) Family	8.A.49.1.1	gnl|TC-DB|Q9UEF7	Klotho [Homo sapiens]	521	1012	289	1.49e-30	36.420
TRINITY_DN42003_c0_g1_i3	V-Cd vs V UP							1.03264	1	1.40362	1	0.706678	0.00423228	2.05104	1.20472e-09	100.533	206.197	141.11	145.715	AT4G35100.2	plasma membrane intrinsic protein 3	Symbols: PIP3	1312	4e-179	88			1.A.8	The Major Intrinsic Protein (MIP) Family	1.A.8.11.6	gnl|TC-DB|Q9ZVX8	Probable aquaporin PIP2-8 [Arabidopsis thaliana]	1612	278	1304	3.66e-180	89.085
TRINITY_DN42342_c0_g3_i1						VMyc-Cd vs V-Cd UP		5.15412	0.155866	5.65424	1	11.4775	0.0137753	2.53912	1	0.313876	0.796969	1.77473	9.1472	AT3G22060.1	Receptor-like protein kinase-related family protein	Symbols:	507	2e-62	51.1			1.I.2	The Plant Plasmodesmata (PPD) Family	1.I.2.1.1	gnl|TC-DB|Q8GUJ2	Cysteine-rich repeat secretory protein 2 [Arabidopsis thaliana]	723	299	205	3.80e-19	27.041
TRINITY_DN42548_c1_g2_i1			VMyc-Cd vs VMyc UP					2.19577	0	0.927863	1	1.63861	2.76851e-07	1.24336	1	89.2959	111.027	82.8543	181.929	AT3G04120.1	glyceraldehyde-3-phosphate dehydrogenase C subunit 1	Symbols: GAPC, GAPC-1, GAPC1	904	4e-122	93.4	K00134	glyceraldehyde 3-phosphate dehydrogenase [EC:1.2.1.12]	3.A.23	The Type VI Symbiosis/Virulence Secretory Pathway (VISP) Family	3.A.23.6.1	gnl|TC-DB|B3ET62	Glyceraldehyde-3-phosphate dehydrogenase [Amoebophilus asiaticus (strain 5a2)]	552	331	472	6.82e-59	50.279
TRINITY_DN42740_c0_g1_i4	V-Cd vs V UP		VMyc-Cd vs VMyc UP			VMyc-Cd vs V-Cd UP		6.11927	4.46659e-10	2.09533	1	2.04753	0.00256454	6.2621	0	13.4821	84.4261	28.2494	172.865	AT2G44480.1	beta glucosidase 17	Symbols: BGLU17	1288	3e-170	50.4	K01188	beta-glucosidase [EC:3.2.1.21]	8.A.49	The Klotho Auxiliary Protein (Klotho) Family	8.A.49.1.1	gnl|TC-DB|Q9UEF7	Klotho [Homo sapiens]	1970	1012	612	2.60e-68	32.122
TRINITY_DN43034_c0_g3_i3							VMyc-Cd vs V-Cd DOWN	0.569396	0.783448	0.901398	1	0.457101	0.000231916	1.12284	1	37.6366	42.26	33.9256	19.3171	AT1G06430.1	FTSH protease 8	Symbols: FTSH8	1356	0	82.3	K03798	cell division protease FtsH [EC:3.4.24.-]	3.A.16	The Endoplasmic Reticular Retrotranslocon (ER-RT) Family	3.A.16.1.2	gnl|TC-DB|P25694	Cell division control protein 48 - Saccharomyces cerevisiae (Baker's yeast).	1312	835	396	1.02e-41	47.059
TRINITY_DN43375_c0_g1_i1							VMyc-Cd vs V-Cd DOWN	0.375268	1	0.555628	1	0.106633	0.00165961	1.95539	1	6.6122	12.9294	3.67392	1.37871	AT3G01190.1	Peroxidase superfamily protein	Symbols:	1038	1e-138	62.1	K00430	peroxidase [EC:1.11.1.7]	9.A.61	The Domain of Unknown Function 3339 (DUF3339) Family	9.A.61.3.1	gnl|TC-DB|M4E3U6	Peroxidase [Brassica rapa subsp. pekinensis]	1283	368	546	3.90e-66	41.958
TRINITY_DN55127_c2_g6_i1				VMyc-Cd vs VMyc DOWN	VMyc vs V UP			0.322769	2.8356e-10	2.45977	1.93683e-06	0.868853	1	0.913777	1	20.6346	18.8554	50.7563	16.3826	AT5G24550.1	beta glucosidase 32	Symbols: BGLU32	576	5e-71	66.9	K01188	beta-glucosidase [EC:3.2.1.21]	8.A.49	The Klotho Auxiliary Protein (Klotho) Family	8.A.49.1.1	gnl|TC-DB|Q9UEF7	Klotho [Homo sapiens]	475	1012	325	1.19e-35	41.667
TRINITY_DN51810_c7_g1_i6				VMyc-Cd vs VMyc DOWN	VMyc vs V UP			0.401706	5.90767e-11	3.63289	1.44776e-09	0.743196	1	1.96362	1	21.5047	42.2271	78.1243	31.383	AT3G18070.2	beta glucosidase 43	Symbols: BGLU43	359	4e-39	52.2			8.A.49	The Klotho Auxiliary Protein (Klotho) Family	8.A.49.1.2	gnl|TC-DB|Q86Z14	Beta-klotho [Homo sapiens]	774	1044	164	4.96e-13	37.069
TRINITY_DN44690_c0_g1_i1			VMyc-Cd vs VMyc UP					2.2436	3.36414e-06	0.59301	1	0.988494	1	1.34596	1	55.2156	74.3182	32.7434	73.4631	AT4G35780.1	ACT-like protein tyrosine kinase family protein	Symbols:	962	2e-124	75.1			8.A.23	The Basigin (Basigin) Family	8.A.23.1.7	gnl|TC-DB|P11362	Fibroblast growth factor receptor 1 [Homo sapiens]	1172	822	335	3.15e-34	31.696
TRINITY_DN45127_c0_g1_i3							VMyc-Cd vs V-Cd DOWN	0.230404	0.0674711	0.819601	1	0.303793	2.94833e-07	0.621604	1	144.502	89.8229	118.434	27.2876	AT2G37170.1	plasma membrane intrinsic protein 2	Symbols: PIP2B, PIP2;2	1228	2e-168	81.3	K09872	aquaporin PIP	1.A.8	The Major Intrinsic Protein (MIP) Family	1.A.8.11.4	gnl|TC-DB|P43286	Aquaporin PIP2-1 - Arabidopsis thaliana (Mouse-ear cress).	1229	287	1202	1.60e-166	79.649
TRINITY_DN45388_c0_g3_i5	V-Cd vs V UP						VMyc-Cd vs V-Cd DOWN	0.782526	1	1.1199	1	0.344167	3.73886e-05	2.54629	0.00222337	12.1528	30.9446	13.6099	10.6501	AT3G15354.1	SPA1-related 3	Symbols: SPA3	2458	0	59.5			3.A.20	The Peroxisomal Protein Importer (PPI) Family	3.A.20.1.4	gnl|TC-DB|Q4VQ66	Peroxisomal targeting signal-2 receptor [Leishmania major]	3791	373	176	2.43e-13	28.272
TRINITY_DN45446_c0_g2_i1				VMyc-Cd vs VMyc DOWN				0.125141	0.00467723	0.817355	1	0.255679	1	0.40005	1	11.9056	4.76285	9.73113	1.21776	AT4G01470.1	tonoplast intrinsic protein 1;3	Symbols: GAMMA-TIP3, TIP1;3, ATTIP1.3	180	3e-17	68.8	K09873	aquaporin TIP	1.A.8	The Major Intrinsic Protein (MIP) Family	1.A.8.10.6	gnl|TC-DB|O82598	Aquaporin TIP1-3 [Arabidopsis thaliana]	257	252	180	6.80e-18	68.750
TRINITY_DN45866_c0_g1_i2				VMyc-Cd vs VMyc DOWN				0.299545	0.0286873	0.580405	1	0.60909	1	0.285439	0.302389	23.7316	6.77391	13.7739	4.12592	AT4G00910.1	Aluminium activated malate transporter family protein	Symbols:	1309	4e-173	52.5			2.A.85	The Aromatic Acid Exporter (ArAE) Family	2.A.85.2.3	gnl|TC-DB|Q15EV0	Aluminum activated malate transporter - Arabidopsis thaliana (Mouse-ear cress).	2068	493	834	3.32e-104	40.898
TRINITY_DN45875_c2_g1_i1				VMyc-Cd vs VMyc DOWN				0.369187	5.30095e-05	1.21097	1	0.530548	0.00321645	0.842662	1	55.2435	46.5516	66.898	24.6979	AT5G40650.1	succinate dehydrogenase 2-2	Symbols: SDH2-2	1163	1e-156	79.1	K00235	succinate dehydrogenase (ubiquinone) iron-sulfur subunit [EC:1.3.5.1]	3.D.10	The Prokaryotic Succinate Dehydrogenase (SDH) Family	3.D.10.1.6	gnl|TC-DB|X5GWN5	Succinate dehydrogenase and fumarate reductase iron-sulfur family protein [Neorickettsia helminthoeca str. Oregon]	1618	256	717	8.17e-92	57.391
TRINITY_DN45949_c2_g1_i3	V-Cd vs V UP		VMyc-Cd vs VMyc UP					4.22528	0.000307271	0.770565	1	0.954476	1	3.41115	0.00315998	5.8929	20.1016	4.54087	19.1865	AT3G48740.1	Nodulin MtN3 family protein	Symbols: SWEET11, AtSWEET11	622	7e-78	50.2	K15382	solute carrier family 50 (sugar transporter)	2.A.123	The Sweet; PQ-loop; Saliva; MtN3 (Sweet) Family	2.A.123.1.2	gnl|TC-DB|V4TK97	Sugar transporter SWEET [Citrus clementina]	1023	305	659	4.58e-85	55.932
TRINITY_DN61276_c0_g1_i1					VMyc vs V UP			1.29867	1	162.742	6.03986e-05	#DIV/0!	2.82031e-07	0	1	0.0639869	0	10.4134	13.5236	AT2G27030.3	calmodulin 5	Symbols: CAM5	403	1e-49	86.4	K02183	calmodulin	8.A.82	The Calmodulin Calcium Binding Protein (Calmodulin) Family	8.A.82.1.1	gnl|TC-DB|P62158	Calmodulin [Homo sapiens]	376	149	421	1.80e-54	92.045
TRINITY_DN46603_c1_g12_i1				VMyc-Cd vs VMyc DOWN				0.371071	0.00265444	1.51137	1	0.493516	0.230219	1.13638	1	39.7582	45.1806	60.0892	22.2974	AT3G09220.1	laccase 7	Symbols: LAC7	935	9e-122	61.8			2.A.108	The Iron/Lead Transporter (ILT) Family	2.A.108.1.5	gnl|TC-DB|Q09920	Iron transport multicopper oxidase fio1 precursor (EC 1.-.-.-) - Schizosaccharomyces pombe (Fission yeast).	903	622	135	4.29e-09	23.906
TRINITY_DN46603_c1_g9_i1				VMyc-Cd vs VMyc DOWN				0.305849	0.00512412	1.89034	1	0.53181	1	1.08715	1	11.208	12.1848	21.1868	6.47997	AT3G09220.1	laccase 7	Symbols: LAC7	373	4e-42	67.3			2.A.108	The Iron/Lead Transporter (ILT) Family	2.A.108.1.5	gnl|TC-DB|Q09920	Iron transport multicopper oxidase fio1 precursor (EC 1.-.-.-) - Schizosaccharomyces pombe (Fission yeast).	428	622	198	7.13e-19	43.902
TRINITY_DN46689_c1_g2_i1			VMyc-Cd vs VMyc UP					4.8931	0	0.607616	1	1.83517	2.52641e-06	1.62008	1	31.2797	50.6756	19.006	92.9985	AT1G22540.1	Major facilitator superfamily protein	Symbols:	292	6e-32	72.9			2.A.17	The Proton-dependent Oligopeptide Transporter (POT/PTR) Family	2.A.17.3.8	gnl|TC-DB|Q9LFB8	2.A.17.3.8 Peptide transporter PTR5	232	570	208	2.73e-21	52.000
TRINITY_DN46689_c2_g1_i1			VMyc-Cd vs VMyc UP					3.26687	0	0.872979	1	1.79786	0.00421433	1.58628	1	34.4137	54.5897	30.0425	98.1447	AT1G22570.1	Major facilitator superfamily protein	Symbols:	306	5e-33	58.7			2.A.17	The Proton-dependent Oligopeptide Transporter (POT/PTR) Family	2.A.17.3.7	gnl|TC-DB|Q9M390	Peptide transport-like protein [Arabidopsis thaliana]	380	570	202	1.07e-19	36.800
TRINITY_DN46689_c2_g1_i2			VMyc-Cd vs VMyc UP					3.13523	0.00202226	0.758052	1	1.89049	0.638751	1.25717	1	9.28003	11.6666	7.03474	22.0555	AT1G22570.1	Major facilitator superfamily protein	Symbols:	250	9e-27	67.2			9.A.43	The Cadmium tolerance Efflux Pump (CTEP) Family	9.A.43.1.9	gnl|TC-DB|R7W971	Peptide transporter PTR3-A [Aegilops tauschii]	336	609	177	1.95e-16	46.479
TRINITY_DN46689_c2_g2_i1			VMyc-Cd vs VMyc UP					3.16688	0	0.760394	1	1.7451	2.09084e-07	1.37991	1	85.2595	117.65	64.8308	205.311	AT1G72120.1	Major facilitator superfamily protein	Symbols:	704	5e-88	56.2			2.A.17	The Proton-dependent Oligopeptide Transporter (POT/PTR) Family	2.A.17.3.4	gnl|TC-DB|Q9FNL7	Peptide transporter PTR3-A - Arabidopsis thaliana (Mouse-ear cress).	795	582	450	3.92e-52	36.981
TRINITY_DN46912_c0_g1_i1			VMyc-Cd vs VMyc UP			VMyc-Cd vs V-Cd UP		3.39006	1.05914e-12	0.958392	1	2.38071	1.07978e-05	1.36472	1	19.1157	26.0876	18.3203	62.107	AT5G59040.1	copper transporter 3	Symbols: COPT3	225	2e-22	44.2	K14686	solute carrier family 31 (copper transporter), member 1	1.A.56	The Copper Transporter (Ctr) Family	1.A.56.1.1	gnl|TC-DB|Q39065	COPPER TRANSPORTER 1 - Arabidopsis thaliana (Mouse-ear cress).	697	170	223	8.12e-23	44.531
TRINITY_DN47155_c0_g1_i3	V-Cd vs V UP							1.30038	1	1.48814	1	0.697479	0.362513	2.77448	1.91989e-08	83.2634	231.012	123.907	161.126	AT5G02500.1	heat shock cognate protein 70-1	Symbols: HSC70-1, HSP70-1, AT-HSC70-1, HSC70	2891	0	91.2			1.A.33	The Cation Channel-forming Heat Shock Protein-70 (Hsp70) Family	1.A.33.1.1	gnl|TC-DB|P22953	HEAT SHOCK COGNATE 70 KDA PROTEIN 1 (HSC70.1) - Arabidopsis thaliana (Mouse-ear cress).	2910	651	2891	0.0	91.217
TRINITY_DN47211_c1_g1_i1			VMyc-Cd vs VMyc UP					13.674	0.00147968	0.900048	1	3.61815	0.225947	3.40153	1	0.778837	2.64924	0.70099	9.58535	AT1G61800.1	glucose-6-phosphate/phosphate translocator 2	Symbols: GPT2, ATGPT2	1328	6e-180	84.7	K15283	solute carrier family 35, member E1	2.A.7	The Drug/Metabolite Transporter (DMT) Superfamily	2.A.7.9.6	gnl|TC-DB|Q94B38	Glucose-6-phosphate/phosphate translocator 2, chloroplastic [Arabidopsis thaliana]	1608	388	1328	0.0	84.663
TRINITY_DN47328_c0_g1_i1			VMyc-Cd vs VMyc UP					4.19187	0.00101592	2.90295	1	2.14937	0.597032	5.66158	0.32369	1.43196	8.10717	4.15692	17.4253	AT5G05340.1	Peroxidase superfamily protein	Symbols:	535	7e-66	68.6	K00430	peroxidase [EC:1.11.1.7]	9.A.61	The Domain of Unknown Function 3339 (DUF3339) Family	9.A.61.3.1	gnl|TC-DB|M4E3U6	Peroxidase [Brassica rapa subsp. pekinensis]	731	368	311	7.91e-34	43.590
TRINITY_DN47328_c0_g2_i2			VMyc-Cd vs VMyc UP					4.29322	0.00214376	2.87503	1	2.44736	0.230093	5.04347	0.64988	1.28948	6.50346	3.70731	15.9163	AT5G05340.1	Peroxidase superfamily protein	Symbols:	545	1e-66	60.4	K00430	peroxidase [EC:1.11.1.7]	9.A.61	The Domain of Unknown Function 3339 (DUF3339) Family	9.A.61.3.1	gnl|TC-DB|M4E3U6	Peroxidase [Brassica rapa subsp. pekinensis]	883	368	297	3.12e-31	38.983
TRINITY_DN47451_c6_g1_i1	V-Cd vs V UP		VMyc-Cd vs VMyc UP					25.803	1.59498e-07	0.861137	1	1.85538	1	11.976	0.0107683	0.718868	8.60914	0.619044	15.9732	AT4G36850.1	PQ-loop repeat family protein / transmembrane family protein	Symbols:	1125	5e-150	64			2.A.43	The Lysosomal Cystine Transporter (LCT) Family	2.A.43.2.11	gnl|TC-DB|823139245	PREDICTED: probable vacuolar amino acid transporter YPQ1 [Gossypium raimondii]	1446	381	1242	5.44e-170	68.783
TRINITY_DN47451_c6_g1_i7			VMyc-Cd vs VMyc UP					45.2977	0.0250281	0.602019	1	1.77085	1	15.3994	1	0.217521	3.3497	0.130952	5.93182	AT4G36850.1	PQ-loop repeat family protein / transmembrane family protein	Symbols:	1112	2e-147	63.3			2.A.43	The Lysosomal Cystine Transporter (LCT) Family	2.A.43.2.11	gnl|TC-DB|823139245	PREDICTED: probable vacuolar amino acid transporter YPQ1 [Gossypium raimondii]	1537	381	1219	6.09e-166	68.358
TRINITY_DN47565_c5_g1_i1			VMyc-Cd vs VMyc UP					3.49088	0	0.720522	1	1.76563	2.05299e-05	1.42457	1	46.6004	66.3854	33.5766	117.212	AT1G22540.1	Major facilitator superfamily protein	Symbols:	208	2e-20	61.4			2.A.17	The Proton-dependent Oligopeptide Transporter (POT/PTR) Family	2.A.17.3.4	gnl|TC-DB|Q9FNL7	Peptide transporter PTR3-A - Arabidopsis thaliana (Mouse-ear cress).	212	582	148	3.04e-13	40.580
TRINITY_DN11070_c0_g1_i1					VMyc vs V UP			1.74029	1	89.0673	0.00114465	#DIV/0!	5.83685e-08	0	1	0.0943127	0	8.40018	14.6187	AT5G13120.2	cyclophilin 20-2	Symbols: CYP20-2	490	1e-60	66.2	K01802	peptidylprolyl isomerase [EC:5.2.1.8]	3.D.1	The H+ or Na+-translocating NADH Dehydrogenase (NDH) Family	3.D.1.8.1	gnl|TC-DB|F4K2G0	Peptidyl-prolyl cis-trans isomerase [Arabidopsis thaliana]	614	255	490	3.03e-62	66.197
TRINITY_DN48477_c4_g1_i3				VMyc-Cd vs VMyc DOWN			VMyc-Cd vs V-Cd DOWN	0.452844	1.61896e-11	1.04922	1	0.487313	1.3823e-08	0.975002	1	87.7382	85.5449	92.0564	41.6872	AT5G40810.2	Cytochrome C1 family	Symbols:	913	6e-122	92.6	K00413	ubiquinol-cytochrome c reductase cytochrome c1 subunit	3.D.3	The Proton-translocating Quinol:Cytochrome c Reductase (QCR) Superfamily	3.D.3.2.1	gnl|TC-DB|P00125	Cytochrome c1, heme protein, mitochondrial [Bos taurus]	1049	325	619	1.41e-78	61.421
TRINITY_DN48571_c1_g3_i1						VMyc-Cd vs V-Cd UP		1.55713	1	1.97678	1	2.11804	0.00033548	1.45328	1	15.1123	21.9624	29.8737	46.5173	AT1G76490.1	hydroxy methylglutaryl CoA reductase 1	Symbols: HMG1, HMGR1, AtHMGR1	1076	7e-142	66.8	K00021	hydroxymethylglutaryl-CoA reductase (NADPH) [EC:1.1.1.34]	2.A.6	The Resistance-Nodulation-Cell Division (RND) Superfamily	2.A.6.6.5	gnl|TC-DB|P04035	3-HYDROXY-3-METHYLGLUTARYL-COENZYME A REDUCTASE (EC 1.1.1.34) (HMG-COA REDUCTASE) - Homo sapiens (Human).	927	888	491	4.49e-56	51.042
TRINITY_DN48753_c5_g1_i4	V-Cd vs V UP		VMyc-Cd vs VMyc UP					6.39502	0	1.34818	1	1.80908	1.09199e-07	4.76576	0	22.2531	106.053	30.0013	191.859	AT2G23150.1	natural resistance-associated macrophage protein 3	Symbols: NRAMP3, ATNRAMP3	1936	0	80	K12347	natural resistance-associated macrophage protein	2.A.55	The Metal Ion (Mn2+-iron) Transporter (Nramp) Family	2.A.55.2.14	gnl|TC-DB|A6YPU3	Metal transporter NRAMP3 [Noccaea caerulescens]	2148	512	1914	0.0	77.893
TRINITY_DN49146_c0_g1_i1	V-Cd vs V UP						VMyc-Cd vs V-Cd DOWN	1.77277	0.653209	1.03732	1	0.462486	0	3.97617	4.94976e-08	28.7204	114.197	29.7921	52.8146	AT1G74310.1	heat shock protein 101	Symbols: ATHSP101, HSP101, HOT1	4070	0	87.3	K03695	ATP-dependent Clp protease ATP-binding subunit ClpB	3.A.9	The Chloroplast Envelope Protein Translocase (CEPT or Tic-Toc) Family	3.A.9.1.2	gnl|TC-DB|Q9FI56	Chaperone protein ClpC1, chloroplastic [Arabidopsis thaliana]	3277	929	1684	0.0	42.791
TRINITY_DN49600_c1_g7_i2	V-Cd vs V UP							1.56107	0.660658	0.802633	1	0.526539	2.45226e-10	2.37962	0.000145486	50.8621	121.032	40.8235	63.7283	AT5G07050.1	nodulin MtN21 /EamA-like transporter family protein	Symbols:	1220	1e-162	62.7			2.A.7	The Drug/Metabolite Transporter (DMT) Superfamily	2.A.7.4.1	gnl|TC-DB|O24091	MTN21 GENE - Medicago truncatula (Barrel medic).	1737	394	1175	3.50e-158	71.385
TRINITY_DN50001_c6_g3_i1				VMyc-Cd vs VMyc DOWN				0.0524005	0.0132219	3.12803	1	0.0917636	1	1.78622	1	3.13908	5.6071	9.81915	0.514528	AT1G15960.1	NRAMP metal ion transporter 6	Symbols: NRAMP6, ATNRAMP6	635	2e-78	61.3	K03322	manganese transport protein	2.A.55	The Metal Ion (Mn2+-iron) Transporter (Nramp) Family	2.A.55.2.4	gnl|TC-DB|Q9SAH8	Metal transporter Nramp1 [Arabidopsis thaliana]	727	532	628	4.57e-79	60.377
TRINITY_DN11070_c1_g1_i1					VMyc vs V UP			1.81004	0.307088	226.849	9.00815e-07	#DIV/0!	1.6591e-23	0	1	0.0956093	0	21.6889	39.2578	AT5G13120.2	cyclophilin 20-2	Symbols: CYP20-2	210	3e-20	62.2	K01802	peptidylprolyl isomerase [EC:5.2.1.8]	3.D.1	The H+ or Na+-translocating NADH Dehydrogenase (NDH) Family	3.D.1.8.1	gnl|TC-DB|F4K2G0	Peptidyl-prolyl cis-trans isomerase [Arabidopsis thaliana]	498	255	210	4.87e-21	62.222
TRINITY_DN50500_c1_g2_i7				VMyc-Cd vs VMyc DOWN			VMyc-Cd vs V-Cd DOWN	0.443063	7.03343e-09	1.04577	1	0.404481	3.14261e-08	1.14553	1	67.2662	77.0553	70.3453	31.1674	AT4G25570.1	Cytochrome b561/ferric reductase transmembrane protein family	Symbols: ACYB-2	668	1e-84	66.1	K08360	cytochrome b-561	5.B.2	The Eukaryotic Cytochrome b561 (Cytb561) Family	5.B.2.1.6	gnl|TC-DB|Q6I681	Ascorbate-specific transmembrane electron transporter 1 [Zea mays]	1190	236	557	7.28e-70	61.803
TRINITY_DN50870_c0_g1_i1							VMyc-Cd vs V-Cd DOWN	0.518512	0.044383	1.49887	1	0.4771	2.97223e-05	1.62897	0.330811	32.9483	53.6719	49.3853	25.6068	AT1G51680.1	4-coumarate:CoA ligase 1	Symbols: 4CL1, 4CL.1, AT4CL1	2008	0	70.6	K01904	4-coumarate--CoA ligase [EC:6.2.1.12]	4.C.1	The Fatty Acid Transporter (FAT) Family	4.C.1.1.7	gnl|TC-DB|Q42524	4-coumarate--CoA ligase 1 - Arabidopsis thaliana (Mouse-ear cress).	2080	561	2008	0.0	70.631
TRINITY_DN50912_c2_g2_i1							VMyc-Cd vs V-Cd DOWN	0.345671	0.0552677	1.10914	1	0.302214	0.00762464	1.26863	1	13.1862	16.7284	14.6253	5.05555	AT3G57680.1	Peptidase S41 family protein	Symbols:	1812	0	80			9.B.174	The Two Tunnel Gated C-terminal Processing Protease (CTP) Family	9.B.174.1.1	gnl|TC-DB|O35002	Carboxy-terminal processing protease CtpB [Bacillus subtilis (strain 168)]	1968	480	417	1.83e-44	30.723
TRINITY_DN50923_c3_g12_i1		V-Cd vs V DOWN		VMyc-Cd vs VMyc DOWN				0.415765	9.56045e-08	0.881894	1	1.32313	1	0.277116	0.00059615	63.5441	17.6091	56.0392	23.2991	AT5G19890.1	Peroxidase superfamily protein	Symbols:	214	6e-21	55.1			9.A.61	The Domain of Unknown Function 3339 (DUF3339) Family	9.A.61.3.1	gnl|TC-DB|M4E3U6	Peroxidase [Brassica rapa subsp. pekinensis]	421	368	115	7.60e-08	45.652
TRINITY_DN50923_c3_g14_i1		V-Cd vs V DOWN		VMyc-Cd vs VMyc DOWN				0.391923	5.34377e-08	0.915303	1	1.26958	1	0.282557	0.00148272	57.3989	16.2185	52.5374	20.5906	AT5G19890.1	Peroxidase superfamily protein	Symbols:	899	9e-119	67.1	K00430	peroxidase [EC:1.11.1.7]	9.A.61	The Domain of Unknown Function 3339 (DUF3339) Family	9.A.61.3.1	gnl|TC-DB|M4E3U6	Peroxidase [Brassica rapa subsp. pekinensis]	1056	368	466	3.58e-55	44.262
TRINITY_DN51141_c3_g4_i1							VMyc-Cd vs V-Cd DOWN	0.333209	1	1.22244	1	0.212502	0.0304087	1.91682	1	5.42295	10.3948	6.62924	2.20892	AT5G42990.1	ubiquitin-conjugating enzyme 18	Symbols: UBC18	382	2e-47	81.4	K06689	ubiquitin-conjugating enzyme E2 D/E [EC:6.3.2.19]	3.A.25	The Symbiont-specific ERAD-like Machinery (SELMA) Family	3.A.25.2.1	gnl|TC-DB|Q8IDP1	Ubiquitin conjugating enzyme, putative [Plasmodium falciparum (isolate 3D7)]	260	278	112	4.34e-08	36.986
TRINITY_DN51212_c1_g2_i4	V-Cd vs V UP		VMyc-Cd vs VMyc UP			VMyc-Cd vs V-Cd UP		17.0504	0	2.28394	1	2.41638	1.48816e-18	16.1158	0	3.40974	54.9507	7.78762	132.782	AT4G16370.1	oligopeptide transporter	Symbols: ATOPT3, OPT3	2430	0	83.6			2.A.67	The Oligopeptide Transporter (OPT) Family	2.A.67.1.6	gnl|TC-DB|Q9FJD2	Oligopeptide transporter 9 [Arabidopsis thaliana]	1935	741	1392	0.0	50.657
TRINITY_DN51212_c1_g2_i5			VMyc-Cd vs VMyc UP					21.4755	0.0045124	1.76494	1	1.07611	1	35.2223	1	0.207165	7.29683	0.365633	7.85216	AT4G16370.1	oligopeptide transporter	Symbols: ATOPT3, OPT3	1270	5e-168	84.2			2.A.67	The Oligopeptide Transporter (OPT) Family	2.A.67.1.6	gnl|TC-DB|Q9FJD2	Oligopeptide transporter 9 [Arabidopsis thaliana]	1255	741	739	7.71e-91	51.460
TRINITY_DN51250_c2_g2_i7				VMyc-Cd vs VMyc DOWN			VMyc-Cd vs V-Cd DOWN	0.361059	3.01181e-07	1.14627	1	0.390261	1.20564e-05	1.0605	1	65.4979	69.4604	75.0783	27.1077	AT2G46890.1	Protein of unknown function (DUF1295)	Symbols:	1057	2e-140	68.3			9.B.115	The Putative Integral Membrane Steroid 5alpha-reductase (SalphaR) Family	9.B.115.1.3	gnl|TC-DB|B2HS04	Conserved hypothetical membrane protein [Mycobacterium marinum (strain ATCC BAA-535 / M)]	1477	295	221	5.26e-20	28.899
TRINITY_DN51603_c2_g1_i2				VMyc-Cd vs VMyc DOWN				0.373944	1.04035e-11	1.09758	1	0.801713	1	0.511946	0.0177264	62.6633	32.0802	68.7781	25.7192	AT1G07670.1	endomembrane-type CA-ATPase 4	Symbols: ATECA4, ECA4	2367	0	82.1	K01537	Ca2+-transporting ATPase [EC:3.6.3.8]	3.A.3	The P-type ATPase (P-ATPase) Superfamily	3.A.3.2.13	gnl|TC-DB|P92939	Calcium-transporting ATPase 1, endoplasmic reticulum-type - Arabidopsis thaliana (Mouse-ear cress).	2697	1061	2358	0.0	82.075
TRINITY_DN51603_c2_g1_i4		V-Cd vs V DOWN		VMyc-Cd vs VMyc DOWN				0.42585	0.00465996	0.780578	1	0.788078	1	0.421797	3.67257e-05	43.799	18.4743	34.1885	14.5592	AT1G07670.1	endomembrane-type CA-ATPase 4	Symbols: ATECA4, ECA4	2371	0	82.1	K01537	Ca2+-transporting ATPase [EC:3.6.3.8]	3.A.3	The P-type ATPase (P-ATPase) Superfamily	3.A.3.2.13	gnl|TC-DB|P92939	Calcium-transporting ATPase 1, endoplasmic reticulum-type - Arabidopsis thaliana (Mouse-ear cress).	2688	1061	2361	0.0	82.075
TRINITY_DN51603_c2_g1_i7		V-Cd vs V DOWN		VMyc-Cd vs VMyc DOWN				0.361585	4.15653e-08	0.964008	1	0.78008	1	0.44684	0.00166222	58.3712	26.0826	56.2703	20.3465	AT1G07670.1	endomembrane-type CA-ATPase 4	Symbols: ATECA4, ECA4	360	4e-40	73.4	K01537	Ca2+-transporting ATPase [EC:3.6.3.8]	3.A.3	The P-type ATPase (P-ATPase) Superfamily	3.A.3.2.13	gnl|TC-DB|P92939	Calcium-transporting ATPase 1, endoplasmic reticulum-type - Arabidopsis thaliana (Mouse-ear cress).	284	1061	352	1.89e-40	72.340
TRINITY_DN70756_c0_g1_i1					VMyc vs V UP			1.6163	1	138.708	9.2032e-06	#DIV/0!	9.28092e-11	0	1	0.0850248	0	11.7936	19.062	AT1G13950.1	eukaryotic elongation factor 5A-1	Symbols: EIF-5A, ELF5A-1, ATELF5A-1, EIF5A	450	9e-57	67.5	K03263	translation initiation factor 5A	1.I.1	The Eukaryotic Nuclear Pore Complex (E-NPC) Family	1.I.1.1.3	gnl|TC-DB|P63241	Eukaryotic translation initiation factor 5A-1 [Homo sapiens]	425	154	491	9.43e-65	66.929
TRINITY_DN7700_c0_g2_i1					VMyc vs V UP			1.31792	1	116.616	0.000334665	#DIV/0!	1.97936e-06	0	1	0.0790531	0	9.21883	12.1497	AT3G04120.1	glyceraldehyde-3-phosphate dehydrogenase C subunit 1	Symbols: GAPC, GAPC-1, GAPC1	802	3e-106	77.1	K00134	glyceraldehyde 3-phosphate dehydrogenase [EC:1.2.1.12]	3.A.23	The Type VI Symbiosis/Virulence Secretory Pathway (VISP) Family	3.A.23.6.1	gnl|TC-DB|B3ET62	Glyceraldehyde-3-phosphate dehydrogenase [Amoebophilus asiaticus (strain 5a2)]	636	331	489	5.90e-61	49.057
TRINITY_DN113952_c0_g1_i1					VMyc vs V UP			1.53831	1	206.243	2.56847e-05	#DIV/0!	2.35367e-09	0	1	0.0531181	0	10.9552	16.8525	AT1G79530.1	glyceraldehyde-3-phosphate dehydrogenase of plastid 1	Symbols: GAPCP-1	224	2e-22	62.1			3.A.23	The Type VI Symbiosis/Virulence Secretory Pathway (VISP) Family	3.A.23.6.1	gnl|TC-DB|B3ET62	Glyceraldehyde-3-phosphate dehydrogenase [Amoebophilus asiaticus (strain 5a2)]	298	331	148	8.06e-13	46.774
TRINITY_DN52371_c4_g1_i3						VMyc-Cd vs V-Cd UP		0.925041	1	1.57737	1	2.41269	0.0262305	0.604773	1	17.06	10.3174	26.9099	24.8928	AT1G17840.1	white-brown complex homolog protein 11	Symbols: WBC11, ABCG11, DSO, COF1, ATWBC11	1024	2e-130	53			3.A.1	The ATP-binding Cassette (ABC) Superfamily	3.A.1.204.23	gnl|TC-DB|H9BZ66	ABCG1 [Petunia hybrida]	1503	633	1406	0.0	60.244
TRINITY_DN52612_c1_g7_i1							VMyc-Cd vs V-Cd DOWN	0.488728	0.0608896	1.3058	1	0.465535	0.0322738	1.37086	1	19.3614	26.5417	25.2822	12.3561	AT2G38080.1	Laccase/Diphenol oxidase family protein	Symbols: IRX12, LAC4, ATLMCO4, LMCO4	1471	0	74			2.A.108	The Iron/Lead Transporter (ILT) Family	2.A.108.1.5	gnl|TC-DB|Q09920	Iron transport multicopper oxidase fio1 precursor (EC 1.-.-.-) - Schizosaccharomyces pombe (Fission yeast).	1264	622	282	2.99e-27	30.149
TRINITY_DN52612_c3_g1_i2							VMyc-Cd vs V-Cd DOWN	0.418151	1	0.752724	1	0.176855	0.001152	1.77972	1	7.44005	13.2412	5.60031	2.34177	AT2G46570.1	laccase 6	Symbols: LAC6	2115	0	65.9			2.A.108	The Iron/Lead Transporter (ILT) Family	2.A.108.1.4	gnl|TC-DB|P43561	Iron transport multicopper oxidase FET5 precursor (EC 1.-.-.-) - Saccharomyces cerevisiae (Baker's yeast).	2176	622	398	7.71e-41	25.693
TRINITY_DN53064_c4_g7_i2	V-Cd vs V UP							0.58272	1	1.89509	1	0.534013	2.04767e-06	2.06794	0.000579856	39.865	82.4385	75.5478	44.0232	AT2G36830.1	gamma tonoplast intrinsic protein	Symbols: GAMMA-TIP, TIP1;1, GAMMA-TIP1	937	2e-124	79	K09873	aquaporin TIP	1.A.8	The Major Intrinsic Protein (MIP) Family	1.A.8.10.3	gnl|TC-DB|P25818	Aquaporin TIP1.1 - Arabidopsis thaliana (Mouse-ear cress).	1289	251	937	1.87e-126	78.968
TRINITY_DN83350_c0_g1_i1					VMyc vs V UP			1.00405	1	164.735	0.0398957	#DIV/0!	0.0193108	0	1	0.0343741	0	5.66259	5.68554	AT2G07560.1	H(+)-ATPase 6	Symbols: AHA6, HA6	179	1e-15	42.1	K01535	H+-transporting ATPase [EC:3.6.3.6]	3.A.3	The P-type ATPase (P-ATPase) Superfamily	3.A.3.3.10	gnl|TC-DB|B3LDT4	Plasma membrane ATPase [Leptosphaeria maculans]	344	1003	461	9.10e-55	88.596
TRINITY_DN114443_c0_g1_i1					VMyc vs V UP			2.96151	0.236823	85.6832	0.0127786	#DIV/0!	1.06869e-05	0	1	0.076988	0	6.59658	19.5358	AT5G02500.2	heat shock cognate protein 70-1	Symbols: HSC70-1, HSP70-1, AT-HSC70-1, HSC70	300	9e-33	85.7	K09490	heat shock 70kDa protein 5	1.A.33	The Cation Channel-forming Heat Shock Protein-70 (Hsp70) Family	1.A.33.1.1	gnl|TC-DB|P22953	HEAT SHOCK COGNATE 70 KDA PROTEIN 1 (HSC70.1) - Arabidopsis thaliana (Mouse-ear cress).	308	651	297	6.67e-33	85.714
TRINITY_DN53627_c2_g4_i4		V-Cd vs V DOWN		VMyc-Cd vs VMyc DOWN				0.36433	1.66511e-06	1.08129	1	0.835141	1	0.471713	0.00193302	65.8037	31.0405	71.153	25.9232	AT1G07810.1	ER-type Ca2+-ATPase 1	Symbols: ECA1, ATECA1, ACA3	2068	0	73.1	K01537	Ca2+-transporting ATPase [EC:3.6.3.8]	3.A.3	The P-type ATPase (P-ATPase) Superfamily	3.A.3.2.13	gnl|TC-DB|P92939	Calcium-transporting ATPase 1, endoplasmic reticulum-type - Arabidopsis thaliana (Mouse-ear cress).	1943	1061	2068	0.0	73.145
TRINITY_DN53688_c2_g1_i1	V-Cd vs V UP							0.989851	1	1.7555	1	0.723777	1	2.40085	4.4949e-12	116.315	279.256	204.191	202.119	AT2G44480.1	beta glucosidase 17	Symbols: BGLU17	1319	2e-175	58.1			8.A.49	The Klotho Auxiliary Protein (Klotho) Family	8.A.49.1.1	gnl|TC-DB|Q9UEF7	Klotho [Homo sapiens]	1858	1012	625	1.96e-70	36.020
TRINITY_DN53954_c2_g3_i3				VMyc-Cd vs VMyc DOWN				0.129632	5.48775e-10	1.37026	1	0.347817	0.575919	0.510697	1	19.2798	9.84617	26.4185	3.42467	AT3G09220.1	laccase 7	Symbols: LAC7	589	1e-71	70.8			2.A.108	The Iron/Lead Transporter (ILT) Family	2.A.108.1.1	gnl|TC-DB|P38993	IRON TRANSPORT MULTICOPPER OXIDASE FET3 PRECURSOR (EC 1.-.-.-) - Saccharomyces cerevisiae (Baker's yeast).	670	636	196	1.20e-17	34.586
TRINITY_DN53954_c2_g4_i1				VMyc-Cd vs VMyc DOWN				0.14563	0.00709438	1.82486	1	0.365911	1	0.726284	1	5.43113	3.94454	9.91106	1.44335	AT3G09220.1	laccase 7	Symbols: LAC7	287	5e-30	61			2.A.108	The Iron/Lead Transporter (ILT) Family	2.A.108.1.1	gnl|TC-DB|P38993	IRON TRANSPORT MULTICOPPER OXIDASE FET3 PRECURSOR (EC 1.-.-.-) - Saccharomyces cerevisiae (Baker's yeast).	460	636	132	7.17e-10	41.667
TRINITY_DN54221_c1_g3_i2				VMyc-Cd vs VMyc DOWN				0.127425	0.018127	1.68645	1	1.94854	1	0.110285	0.536795	4.98014	0.549236	8.39873	1.07021	AT5G18840.1	Major facilitator superfamily protein	Symbols:	1313	1e-177	67.7	K08145	MFS transporter, SP family, solute carrier family 2 (facilitated glucose transporter), member 8	2.A.1	The Major Facilitator Superfamily (MFS)	2.A.1.1.97	gnl|TC-DB|O04036	Sugar transporter ERD6 [Arabidopsis thaliana]	1335	496	759	4.00e-96	44.670
TRINITY_DN99082_c0_g1_i1					VMyc vs V UP			1.46542	1	125.234	0.0398957	#DIV/0!	0.000438068	0	1	0.0455124	0	5.69971	8.35245	AT5G02500.1	heat shock cognate protein 70-1	Symbols: HSC70-1, HSP70-1, AT-HSC70-1, HSC70	350	9e-38	43.1	K03283	heat shock 70kDa protein 1/8	1.A.33	The Cation Channel-forming Heat Shock Protein-70 (Hsp70) Family	1.A.33.1.1	gnl|TC-DB|P22953	HEAT SHOCK COGNATE 70 KDA PROTEIN 1 (HSC70.1) - Arabidopsis thaliana (Mouse-ear cress).	627	651	350	1.65e-38	43.114
TRINITY_DN54565_c3_g7_i1				VMyc-Cd vs VMyc DOWN				0.422476	0.0119564	1.57041	1	0.677601	1	0.979134	1	16.8429	16.4914	26.4502	11.1746	AT4G29360.2	O-Glycosyl hydrolases family 17 protein	Symbols:	870	2e-109	41.3			1.I.2	The Plant Plasmodesmata (PPD) Family	1.I.2.1.1	gnl|TC-DB|Q9FZ86	At1g18650 [Arabidopsis thaliana]	1666	184	204	1.42e-18	43.750
TRINITY_DN54628_c2_g2_i6	V-Cd vs V UP		VMyc-Cd vs VMyc UP					3.43057	0	1.04517	1	1.77045	2.102e-05	2.02521	0.0055145	25.218	51.0717	26.357	90.4197	AT1G55910.1	zinc transporter 11 precursor	Symbols: ZIP11	1037	2e-136	64.7	K14709	solute carrier family 39 (zinc transporter), member 1/2/3	2.A.5	The Zinc (Zn2+)-Iron (Fe2+) Permease (ZIP) Family	2.A.5.3.4	gnl|TC-DB|Q94DG6	Zinc transporter 1 [Oryza sativa subsp. japonica]	1722	352	907	2.19e-118	58.632
TRINITY_DN54659_c2_g1_i1				VMyc-Cd vs VMyc DOWN			VMyc-Cd vs V-Cd DOWN	0.324943	0.00181914	0.870955	1	0.488939	2.18648e-05	0.578827	0.6917	142.239	82.3319	123.884	40.2553	AT4G00430.2	plasma membrane intrinsic protein 1;4	Symbols: TMP-C, PIP1;4, PIP1E	775	3e-103	76.7			1.A.8	The Major Intrinsic Protein (MIP) Family	1.A.8.11.1	gnl|TC-DB|P25794	WATER-STRESS INDUCED TONOPLAST INTRINSIC PROTEIN (WSI-TIP) (TURGOR- RESPONSIVE PROTEIN 7A) - Pisum sativum (Garden pea).	757	289	755	3.70e-101	77.778
TRINITY_DN54662_c0_g4_i2			VMyc-Cd vs VMyc UP					2.15458	0.0324402	0.861286	1	0.825398	1	2.24826	1	16.9541	38.1171	14.6023	31.4618	AT1G78380.1	glutathione S-transferase TAU 19	Symbols: ATGSTU19, GST8, GSTU19	648	7e-84	74.7	K00799	glutathione S-transferase [EC:2.5.1.18]	1.A.12	The Intracellular Chloride Channel (CLIC) Family	1.A.12.3.1	gnl|TC-DB|P0ACA3	Stringent starvation protein A [Escherichia coli (strain K12)]	776	212	190	1.84e-17	31.126
TRINITY_DN54740_c2_g3_i1				VMyc-Cd vs VMyc DOWN				0.0619501	0.000350018	2.92415	1	0.0999212	1	1.81295	1	4.07484	7.38747	11.9155	0.738165	AT1G80830.1	natural resistance-associated macrophage protein 1	Symbols: NRAMP1, PMIT1, ATNRAMP1	301	5e-33	65.9	K03322	manganese transport protein	2.A.55	The Metal Ion (Mn2+-iron) Transporter (Nramp) Family	2.A.55.2.5	gnl|TC-DB|Q6ZG85	Os02g0131800 protein [Oryza sativa subsp. japonica]	298	545	311	4.32e-35	69.512
TRINITY_DN58294_c2_g9_i1				VMyc-Cd vs VMyc DOWN	VMyc vs V UP			0.19384	0.000488652	3.16884	0.0440807	0.705235	1	0.870983	1	7.44798	6.48707	23.6015	4.57491	AT5G09360.1	laccase 14	Symbols: LAC14	306	1e-33	59.3			2.A.108	The Iron/Lead Transporter (ILT) Family	2.A.108.1.4	gnl|TC-DB|P43561	Iron transport multicopper oxidase FET5 precursor (EC 1.-.-.-) - Saccharomyces cerevisiae (Baker's yeast).	280	622	99	3.21e-06	32.812
TRINITY_DN54759_c0_g6_i6	V-Cd vs V UP		VMyc-Cd vs VMyc UP					3.16704	1.0607e-08	1.20596	1	1.64622	0.124837	2.32006	0.0199493	12.4066	28.7842	14.9619	47.3849	AT1G54130.1	RELA/SPOT homolog 3	Symbols: RSH3, AT-RSH3, ATRSH3	1586	0	61.5			3.A.23	The Type VI Symbiosis/Virulence Secretory Pathway (VISP) Family	3.A.23.6.1	gnl|TC-DB|B3ERW2	Uncharacterized protein [Amoebophilus asiaticus (strain 5a2)]	1704	1121	239	6.01e-21	34.884
TRINITY_DN57024_c3_g9_i2				VMyc-Cd vs VMyc DOWN	VMyc vs V UP			0.150388	1.59902e-08	3.45425	0.000153382	0.576216	1	0.901531	1	7.0831	6.38563	24.4668	3.6795	AT5G48100.1	Laccase/Diphenol oxidase family protein	Symbols: TT10, LAC15, ATLAC15	345	5e-39	62.8			2.A.108	The Iron/Lead Transporter (ILT) Family	2.A.108.1.7	gnl|TC-DB|Q1P9T1	Fet3 protein - Phanerochaete chrysosporium (White-rot fungus) (Sporotrichum pruinosum).	285	628	120	4.60e-09	32.258
TRINITY_DN54808_c1_g1_i1	V-Cd vs V UP							1.26102	1	1.02046	1	0.589006	0.00281064	2.18473	0.000440795	33.9554	74.1831	34.65	43.6943	AT4G24280.1	chloroplast heat shock protein 70-1	Symbols: cpHsc70-1	229	4e-21	53.2			3.A.9	The Chloroplast Envelope Protein Translocase (CEPT or Tic-Toc) Family	3.A.9.1.1	gnl|TC-DB|Q02028	Stromal 70 kDa heat shock-related protein, chloroplast precursor - Pisum sativum (Garden pea).	644	706	201	2.11e-18	52.427
TRINITY_DN54831_c0_g10_i1	V-Cd vs V UP							0.87733	1	1.89502	0.0855316	0.771665	1	2.1545	0.00576139	19.0947	41.1396	36.1848	31.746	AT2G44450.1	beta glucosidase 15	Symbols: BGLU15	217	2e-21	59.1	K01188	beta-glucosidase [EC:3.2.1.21]	8.A.49	The Klotho Auxiliary Protein (Klotho) Family	8.A.49.1.2	gnl|TC-DB|Q86Z14	Beta-klotho [Homo sapiens]	244	1044	126	4.50e-10	43.478
TRINITY_DN54831_c0_g5_i1				VMyc-Cd vs VMyc DOWN				0.320583	0.0163924	2.98626	0.0582044	0.980726	1	0.976161	1	8.5886	8.38385	25.6478	8.22226	AT2G44450.1	beta glucosidase 15	Symbols: BGLU15	211	2e-20	65.5	K01188	beta-glucosidase [EC:3.2.1.21]	8.A.49	The Klotho Auxiliary Protein (Klotho) Family	8.A.49.1.2	gnl|TC-DB|Q86Z14	Beta-klotho [Homo sapiens]	275	1044	122	2.66e-09	49.020
TRINITY_DN54921_c4_g11_i1			VMyc-Cd vs VMyc UP					2.88507	1.97302e-05	0.740935	1	1.68649	1	1.26752	1	62.4469	79.1524	46.2691	133.49	AT1G10370.1	Glutathione S-transferase family protein	Symbols: GST30, ATGSTU17, GST30B, ERD9	340	3e-40	71.3	K00799	glutathione S-transferase [EC:2.5.1.18]	1.A.12	The Intracellular Chloride Channel (CLIC) Family	1.A.12.2.2	gnl|TC-DB|Q8F2Y8	Glutathione transferase [Leptospira interrogans serogroup Icterohaemorrhagiae serovar Lai (strain 56601)]	291	218	119	5.25e-09	34.483
TRINITY_DN57467_c1_g3_i3					VMyc vs V UP			0.82648	1	2.51577	0.000541977	1.20878	1	1.72012	1	13.3113	22.8969	33.4881	27.6772	AT5G40780.2	lysine histidine transporter 1	Symbols:	610	2e-74	75.4			2.A.18	The Amino Acid/Auxin Permease (AAAP) Family	2.A.18.2.2	gnl|TC-DB|Q9FKS8	2.A.18.2.2 Lysine histidine transporter 1	990	446	610	4.75e-76	75.429
TRINITY_DN55382_c1_g7_i1			VMyc-Cd vs VMyc UP					2.14188	0.0439044	0.909031	1	1.04208	1	1.86842	1	16.774	31.3408	15.2481	32.6594	AT2G34420.1	photosystem II light harvesting complex gene B1B2	Symbols: LHB1B2, LHCB1.5	485	2e-61	93.7	K08912	light-harvesting complex II chlorophyll a/b binding protein 1	5.B.4	The Plant Photosystem I Supercomplex (PSI) Family	5.B.4.1.1	gnl|TC-DB|Q9SYW8	Lhca2 protein - Arabidopsis thaliana (Mouse-ear cress).	286	257	155	4.79e-14	44.444
TRINITY_DN55382_c4_g2_i3			VMyc-Cd vs VMyc UP					2.19778	7.47657e-06	0.954249	1	0.70569	1	2.97189	0.223834	101.808	302.563	97.1504	213.516	AT2G34430.1	light-harvesting chlorophyll-protein complex II subunit B1	Symbols: LHB1B1, LHCB1.4	1177	6e-162	85.9	K08912	light-harvesting complex II chlorophyll a/b binding protein 1	5.B.4	The Plant Photosystem I Supercomplex (PSI) Family	5.B.4.1.1	gnl|TC-DB|Q43381	PSI type III chlorophyll a/b-binding protein - Arabidopsis thaliana (Mouse-ear cress).	1032	273	334	7.14e-37	38.077
TRINITY_DN55453_c0_g1_i3		V-Cd vs V DOWN		VMyc-Cd vs VMyc DOWN				0.372166	0.0352436	1.31598	1	1.62257	1	0.301843	0.0403291	14.5246	4.38415	19.114	7.1136	AT1G68090.1	annexin 5	Symbols: ANNAT5, ANN5	804	5e-101	51.3			3.A.5	The General Secretory Pathway (Sec) Family	3.A.5.9.1	gnl|TC-DB|P50995	Annexin A11 [Homo sapiens]	1872	505	502	2.32e-56	35.548
TRINITY_DN57467_c1_g6_i1					VMyc vs V UP			0.866098	1	2.3404	0.00130832	1.15976	1	1.74779	1	14.9706	26.1654	35.0371	30.3456	AT5G40780.2	lysine histidine transporter 1	Symbols:	1188	1e-160	86.1			2.A.18	The Amino Acid/Auxin Permease (AAAP) Family	2.A.18.2.2	gnl|TC-DB|Q9FKS8	2.A.18.2.2 Lysine histidine transporter 1	1072	446	1188	9.40e-163	86.100
TRINITY_DN55600_c1_g1_i1				VMyc-Cd vs VMyc DOWN				0.337552	1.77509e-05	0.765113	1	0.505491	1.7714e-07	0.51092	1	460.945	235.506	352.675	119.046	AT4G00430.2	plasma membrane intrinsic protein 1;4	Symbols: TMP-C, PIP1;4, PIP1E	652	5e-86	87.7			1.A.8	The Major Intrinsic Protein (MIP) Family	1.A.8.11.1	gnl|TC-DB|P25794	WATER-STRESS INDUCED TONOPLAST INTRINSIC PROTEIN (WSI-TIP) (TURGOR- RESPONSIVE PROTEIN 7A) - Pisum sativum (Garden pea).	506	289	614	3.98e-81	85.000
TRINITY_DN55795_c3_g1_i3	V-Cd vs V UP							1.10446	1	1.1204	1	0.538975	2.14101e-05	2.29591	0.000133806	31.9527	73.3604	35.7998	39.5395	AT4G24280.1	chloroplast heat shock protein 70-1	Symbols: cpHsc70-1	2796	0	90.8			3.A.9	The Chloroplast Envelope Protein Translocase (CEPT or Tic-Toc) Family	3.A.9.1.1	gnl|TC-DB|Q02028	Stromal 70 kDa heat shock-related protein, chloroplast precursor - Pisum sativum (Garden pea).	1941	706	2830	0.0	92.384
TRINITY_DN55819_c2_g3_i1							VMyc-Cd vs V-Cd DOWN	0.421539	1	0.775817	1	0.307168	0.0257519	1.06468	1	13.7535	14.6432	10.6702	4.49792	AT3G62760.1	Glutathione S-transferase family protein	Symbols: ATGSTF13	221	2e-22	53.3	K00799	glutathione S-transferase [EC:2.5.1.18]	1.A.12	The Intracellular Chloride Channel (CLIC) Family	1.A.12.2.2	gnl|TC-DB|Q8F2Y8	Glutathione transferase [Leptospira interrogans serogroup Icterohaemorrhagiae serovar Lai (strain 56601)]	369	218	102	2.01e-06	28.767
TRINITY_DN55834_c1_g2_i5	V-Cd vs V UP							1.71181	0.448303	1.967	0.865699	1.0832	1	3.10849	3.84733e-05	10.4151	32.3753	20.4865	35.0689	AT1G59870.1	ABC-2 and Plant PDR ABC-type transporter family protein	Symbols: PEN3, PDR8, ATPDR8, ABCG36, ATABCG36	1829	0	78.4			3.A.1	The ATP-binding Cassette (ABC) Superfamily	3.A.1.205.9	gnl|TC-DB|Q9XIE2	Pleiotropic drug resistance protein 8 - Arabidopsis thaliana (Mouse-ear cress).	1768	1469	1829	0.0	78.373
TRINITY_DN55852_c2_g5_i1				VMyc-Cd vs VMyc DOWN				0.202564	0.00414025	1.54042	1	0.394674	1	0.790611	1	8.16158	6.45263	12.5723	2.54669	AT3G09220.1	laccase 7	Symbols: LAC7	387	8e-45	70.8			2.A.108	The Iron/Lead Transporter (ILT) Family	2.A.108.1.5	gnl|TC-DB|Q09920	Iron transport multicopper oxidase fio1 precursor (EC 1.-.-.-) - Schizosaccharomyces pombe (Fission yeast).	293	622	160	1.76e-14	40.789
TRINITY_DN55852_c3_g3_i1				VMyc-Cd vs VMyc DOWN			VMyc-Cd vs V-Cd DOWN	0.141137	2.27475e-16	1.52463	1	0.362482	0.0471188	0.593635	1	27.8914	16.5573	42.5242	6.00172	AT3G09220.1	laccase 7	Symbols: LAC7	1029	4e-135	58			2.A.108	The Iron/Lead Transporter (ILT) Family	2.A.108.1.1	gnl|TC-DB|P38993	IRON TRANSPORT MULTICOPPER OXIDASE FET3 PRECURSOR (EC 1.-.-.-) - Saccharomyces cerevisiae (Baker's yeast).	1044	636	150	7.34e-11	31.847
TRINITY_DN55852_c4_g1_i2				VMyc-Cd vs VMyc DOWN			VMyc-Cd vs V-Cd DOWN	0.338185	2.40182e-06	1.4568	1	0.474345	0.0290153	1.03863	1	26.9928	28.0356	39.3232	13.2985	AT3G09220.1	laccase 7	Symbols: LAC7	883	6e-113	68			2.A.108	The Iron/Lead Transporter (ILT) Family	2.A.108.1.4	gnl|TC-DB|P43561	Iron transport multicopper oxidase FET5 precursor (EC 1.-.-.-) - Saccharomyces cerevisiae (Baker's yeast).	1122	622	255	5.31e-24	33.184
TRINITY_DN55924_c1_g4_i6		V-Cd vs V DOWN						0.827411	1	0.854884	1	1.44649	1	0.489006	0.00193302	42.1561	20.6146	36.0386	29.8188	AT1G22540.1	Major facilitator superfamily protein	Symbols:	710	4e-88	53.2			2.A.17	The Proton-dependent Oligopeptide Transporter (POT/PTR) Family	2.A.17.3.4	gnl|TC-DB|Q9FNL7	Peptide transporter PTR3-A - Arabidopsis thaliana (Mouse-ear cress).	968	582	471	2.35e-54	36.513
TRINITY_DN56026_c0_g1_i1				VMyc-Cd vs VMyc DOWN				0.459065	2.20049e-07	1.18543	1	0.645403	0.297572	0.843181	1	53.8068	45.3689	63.7844	29.2812	AT5G37510.1	NADH-ubiquinone dehydrogenase, mitochondrial, putative	Symbols: EMB1467, CI76	3055	0	81.4			3.D.1	The H+ or Na+-translocating NADH Dehydrogenase (NDH) Family	3.D.1.6.3	gnl|TC-DB|Q9FGI6	NADH-ubiquinone oxidoreductase 75 kDa subunit, mitochondrial - Arabidopsis thaliana (Mouse-ear cress).	2761	748	3054	0.0	81.415
TRINITY_DN56326_c0_g1_i2			VMyc-Cd vs VMyc UP					2.67762	6.19112e-08	0.671661	1	1.36709	1	1.31553	1	30.6927	40.3771	20.6151	55.1992	AT5G59520.1	ZRT/IRT-like protein 2	Symbols: ZIP2	918	1e-119	60.3	K14709	solute carrier family 39 (zinc transporter), member 1/2/3	2.A.5	The Zinc (Zn2+)-Iron (Fe2+) Permease (ZIP) Family	2.A.5.3.4	gnl|TC-DB|Q94DG6	Zinc transporter 1 [Oryza sativa subsp. japonica]	1378	352	958	8.83e-128	62.500
TRINITY_DN54740_c2_g5_i1					VMyc vs V UP			1.09769	1	3.56202	0.0130561	0.426027	1	9.17779	0.99238	7.89362	72.446	28.1172	30.864	AT1G80830.1	natural resistance-associated macrophage protein 1	Symbols: NRAMP1, PMIT1, ATNRAMP1	322	5e-35	54.5	K03322	manganese transport protein	2.A.55	The Metal Ion (Mn2+-iron) Transporter (Nramp) Family	2.A.55.2.4	gnl|TC-DB|Q9SAH8	Metal transporter Nramp1 [Arabidopsis thaliana]	449	532	322	8.80e-36	54.464
TRINITY_DN56515_c3_g4_i2	V-Cd vs V UP							1.13521	1	1.79944	1	0.962812	1	2.12164	0.0303891	25.818	54.7764	46.4579	52.7393	AT5G06860.1	polygalacturonase inhibiting protein 1	Symbols: PGIP1, ATPGIP1	761	4e-99	61.3			3.A.20	The Peroxisomal Protein Importer (PPI) Family	3.A.20.1.2	gnl|TC-DB|Q9LJ64	Pollen-specific leucine-rich repeat extensin-like protein 1 [Arabidopsis thaliana]	834	956	209	1.03e-18	31.818
TRINITY_DN56558_c1_g5_i5	V-Cd vs V UP		VMyc-Cd vs VMyc UP					3.49311	1.1862e-06	1.14796	1	1.52432	1	2.63064	0.0294406	8.39367	22.0808	9.63557	33.6581	AT5G53550.2	YELLOW STRIPE like 3	Symbols: YSL3	665	1e-82	75.8			2.A.67	The Oligopeptide Transporter (OPT) Family	2.A.67.2.4	gnl|TC-DB|Q2EF88	Metal-nicotianamine transporter YSL3 - Arabidopsis thaliana (Mouse-ear cress).	538	675	665	2.71e-84	75.843
TRINITY_DN56558_c1_g8_i1	V-Cd vs V UP		VMyc-Cd vs VMyc UP					4.02729	1.96815e-11	1.12038	1	1.72773	0.0459815	2.61159	0.0055145	10.4009	27.1628	11.653	46.9299	AT5G53550.2	YELLOW STRIPE like 3	Symbols: YSL3	1628	0	77.9			2.A.67	The Oligopeptide Transporter (OPT) Family	2.A.67.2.4	gnl|TC-DB|Q2EF88	Metal-nicotianamine transporter YSL3 - Arabidopsis thaliana (Mouse-ear cress).	1436	675	1628	0.0	77.859
TRINITY_DN56558_c1_g8_i4	V-Cd vs V UP		VMyc-Cd vs VMyc UP					3.99957	1.69147e-08	1.13337	1	1.6592	0.418923	2.73205	0.0205761	8.00131	21.86	9.06848	36.27	AT5G53550.2	YELLOW STRIPE like 3	Symbols: YSL3	1632	0	78.1			2.A.67	The Oligopeptide Transporter (OPT) Family	2.A.67.2.4	gnl|TC-DB|Q2EF88	Metal-nicotianamine transporter YSL3 - Arabidopsis thaliana (Mouse-ear cress).	1439	675	1632	0.0	78.102
TRINITY_DN56558_c1_g9_i1			VMyc-Cd vs VMyc UP					3.30855	0.0104669	1.06064	1	1.4108	1	2.48736	1	4.91859	12.2343	5.21685	17.2602	AT5G53550.2	YELLOW STRIPE like 3	Symbols: YSL3	391	7e-45	71.3			2.A.67	The Oligopeptide Transporter (OPT) Family	2.A.67.2.4	gnl|TC-DB|Q2EF88	Metal-nicotianamine transporter YSL3 - Arabidopsis thaliana (Mouse-ear cress).	348	675	391	1.06e-45	71.304
TRINITY_DN56559_c3_g1_i2							VMyc-Cd vs V-Cd DOWN	0.771499	1	1.006	1	0.479291	0	1.61932	0.194823	173.667	281.223	174.709	134.788	AT1G01620.2	plasma membrane intrinsic protein 1C	Symbols: PIP1C, TMP-B, PIP1;3	527	4e-68	97.1	K09872	aquaporin PIP	1.A.8	The Major Intrinsic Protein (MIP) Family	1.A.8.11.3	gnl|TC-DB|P61837	Aquaporin PIP1.1 (Plasma membrane intrinsic protein 1a) (PIP1a) (Aquaporin 1) (Plasma membrane aquaporin 1) - Arabidopsis thaliana (Mouse-ear cress).	328	286	515	3.70e-67	94.231
TRINITY_DN56838_c1_g3_i3	V-Cd vs V UP							0.889795	1	1.81478	0.0498229	0.783193	1	2.0618	7.73816e-05	30.1838	62.2328	54.777	48.7403	AT3G21240.1	4-coumarate:CoA ligase 2	Symbols: 4CL2, AT4CL2	2000	0	70.9	K01904	4-coumarate--CoA ligase [EC:6.2.1.12]	4.C.1	The Fatty Acid Transporter (FAT) Family	4.C.1.1.7	gnl|TC-DB|Q42524	4-coumarate--CoA ligase 1 - Arabidopsis thaliana (Mouse-ear cress).	2274	561	1901	0.0	69.187
TRINITY_DN57008_c4_g3_i2				VMyc-Cd vs VMyc DOWN				0.0939816	2.00526e-08	2.16372	0.321284	0.247426	0.335489	0.821861	1	9.44696	7.76408	20.4406	1.92104	AT3G09220.1	laccase 7	Symbols: LAC7	1271	3e-170	60			2.A.108	The Iron/Lead Transporter (ILT) Family	2.A.108.1.4	gnl|TC-DB|P43561	Iron transport multicopper oxidase FET5 precursor (EC 1.-.-.-) - Saccharomyces cerevisiae (Baker's yeast).	1316	622	228	2.99e-20	32.432
TRINITY_DN57008_c4_g4_i1				VMyc-Cd vs VMyc DOWN				0.159299	0.0118613	1.75336	1	0.391756	1	0.712963	1	5.53563	3.9467	9.70594	1.54614	AT3G09220.1	laccase 7	Symbols: LAC7	378	1e-42	72			2.A.108	The Iron/Lead Transporter (ILT) Family	2.A.108.1.7	gnl|TC-DB|Q1P9T1	Fet3 protein - Phanerochaete chrysosporium (White-rot fungus) (Sporotrichum pruinosum).	481	628	171	4.55e-15	40.964
TRINITY_DN57008_c4_g5_i1				VMyc-Cd vs VMyc DOWN				0.154988	3.63876e-05	1.33533	1	0.412288	1	0.50198	1	12.1818	6.11503	16.2667	2.52115	AT3G09220.1	laccase 7	Symbols: LAC7	294	3e-32	69.4			2.A.108	The Iron/Lead Transporter (ILT) Family	2.A.108.1.7	gnl|TC-DB|Q1P9T1	Fet3 protein - Phanerochaete chrysosporium (White-rot fungus) (Sporotrichum pruinosum).	227	628	148	3.56e-13	41.333
TRINITY_DN59194_c7_g3_i1	V-Cd vs V UP				VMyc vs V UP			1.16067	1	3.20909	0.0122011	0.54273	0.0319438	6.86289	1.61254e-10	7.30861	50.1582	23.4539	27.2223	AT1G80830.1	natural resistance-associated macrophage protein 1	Symbols: NRAMP1, PMIT1, ATNRAMP1	204	7e-20	68.7			2.A.55	The Metal Ion (Mn2+-iron) Transporter (Nramp) Family	2.A.55.2.5	gnl|TC-DB|Q6ZG85	Os02g0131800 protein [Oryza sativa subsp. japonica]	203	545	208	2.15e-21	70.149
TRINITY_DN57177_c1_g4_i4			VMyc-Cd vs VMyc UP					2.06292	0.00145718	0.869938	1	0.90524	1	1.98247	1	34.3678	68.133	29.8978	61.6767	AT1G15820.1	light harvesting complex photosystem II subunit 6	Symbols: LHCB6, CP24	1004	1e-134	78.7	K08917	light-harvesting complex II chlorophyll a/b binding protein 6	5.B.4	The Plant Photosystem I Supercomplex (PSI) Family	5.B.4.1.1	gnl|TC-DB|Q9SYW8	Lhca2 protein - Arabidopsis thaliana (Mouse-ear cress).	1250	257	304	4.50e-32	41.530
TRINITY_DN57382_c3_g3_i1				VMyc-Cd vs VMyc DOWN				0.47872	0.0334164	1.0741	1	0.868655	1	0.591944	1	24.7039	14.6233	26.5345	12.7026	AT5G01220.1	sulfoquinovosyldiacylglycerol 2	Symbols: SQD2	874	1e-113	79.2	K06119	sulfoquinovosyltransferase [EC:2.4.1.-]	2.A.38	The K+ Transporter (Trk) Family	2.A.38.4.5	gnl|TC-DB|P73948	Slr1508 protein [Synechocystis sp. (strain PCC 6803)]	850	389	136	1.60e-09	30.539
TRINITY_DN57438_c1_g1_i1	V-Cd vs V UP							1.85064	1	2.07212	1	1.01406	1	3.78158	0.016264	4.02692	15.2281	8.34426	15.4422	AT1G59870.1	ABC-2 and Plant PDR ABC-type transporter family protein	Symbols: PEN3, PDR8, ATPDR8, ABCG36, ATABCG36	840	1e-100	65.3			3.A.1	The ATP-binding Cassette (ABC) Superfamily	3.A.1.205.24	gnl|TC-DB|I6XGC6	Pleiotropic drug resistance transporter 5 [Nicotiana plumbaginifolia]	1169	1498	941	1.42e-115	76.727
TRINITY_DN50294_c1_g9_i1	V-Cd vs V UP				VMyc vs V UP			1.10266	1	3.88685	0.0106107	0.548385	0.0307054	7.81544	1.88479e-11	7.56169	59.0979	29.3912	32.4084	AT1G15960.1	NRAMP metal ion transporter 6	Symbols: NRAMP6, ATNRAMP6	236	6e-24	60.7			2.A.55	The Metal Ion (Mn2+-iron) Transporter (Nramp) Family	2.A.55.2.5	gnl|TC-DB|Q6ZG85	Os02g0131800 protein [Oryza sativa subsp. japonica]	259	545	251	4.95e-27	66.667
TRINITY_DN54419_c1_g3_i1					VMyc vs V UP			1.09775	1	3.28508	0.000367148	0.468228	1	7.70178	0.124677	10.5278	81.0827	34.5846	37.9652	AT1G15960.1	NRAMP metal ion transporter 6	Symbols: NRAMP6, ATNRAMP6	183	1e-16	55.6	K03322	manganese transport protein	2.A.55	The Metal Ion (Mn2+-iron) Transporter (Nramp) Family	2.A.55.2.5	gnl|TC-DB|Q6ZG85	Os02g0131800 protein [Oryza sativa subsp. japonica]	277	545	218	2.09e-22	53.846
TRINITY_DN57518_c5_g7_i2	V-Cd vs V UP							0.966188	1	1.15892	1	0.550185	0.000250574	2.03519	0.000947123	31.8051	64.7295	36.8595	35.6132	AT1G56410.1	heat shock protein 70 (Hsp 70) family protein	Symbols: ERD2, HSP70T-1	316	8e-35	85.5	K09490	heat shock 70kDa protein 5	1.A.33	The Cation Channel-forming Heat Shock Protein-70 (Hsp70) Family	1.A.33.1.1	gnl|TC-DB|P22953	HEAT SHOCK COGNATE 70 KDA PROTEIN 1 (HSC70.1) - Arabidopsis thaliana (Mouse-ear cress).	267	651	315	1.27e-35	82.609
TRINITY_DN57518_c5_g7_i4	V-Cd vs V UP							1.8655	1	0.900358	1	0.488389	1	3.4391	0.0205598	25.3668	87.2387	22.8392	42.6064	AT5G02500.1	heat shock cognate protein 70-1	Symbols: HSC70-1, HSP70-1, AT-HSC70-1, HSC70	3077	0	94.2	K03283	heat shock 70kDa protein 1/8	1.A.33	The Cation Channel-forming Heat Shock Protein-70 (Hsp70) Family	1.A.33.1.1	gnl|TC-DB|P22953	HEAT SHOCK COGNATE 70 KDA PROTEIN 1 (HSC70.1) - Arabidopsis thaliana (Mouse-ear cress).	2476	651	3077	0.0	94.175
TRINITY_DN57613_c5_g3_i1						VMyc-Cd vs V-Cd UP		3.35139	1	0.323962	1	29.9744	0.0150031	0.0362217	1	5.9898	0.216961	1.94047	6.50327	AT5G14880.1	Potassium transporter family protein	Symbols:	108	7e-07	38.3	K03549	KUP system potassium uptake protein	2.A.72	The K+ Uptake Permease (KUP) Family	2.A.72.3.11	gnl|TC-DB|Q19A13	Potassium transporter [Nicotiana rustica]	207	777	93	9.63e-06	39.130
TRINITY_DN57759_c2_g1_i1			VMyc-Cd vs VMyc UP			VMyc-Cd vs V-Cd UP		2.32058	9.04277e-05	1.50178	1	2.00264	1.07395e-06	1.7402	0.942141	26.0652	45.3588	39.1443	90.8376	AT1G60690.1	NAD(P)-linked oxidoreductase superfamily protein	Symbols:	355	1e-41	90.3			8.A.5	The Voltage-gated K+ Channel beta-subunit (Kv-beta) Family	8.A.5.1.4	gnl|TC-DB|P80874	General stress protein 69 [Bacillus subtilis (strain 168)]	220	331	110	4.88e-08	40.000
TRINITY_DN57759_c2_g16_i1			VMyc-Cd vs VMyc UP					3.27934	0.0134927	0.462307	1	1.3889	1	1.09156	1	30.7117	33.5237	14.1983	46.561	AT1G60690.1	NAD(P)-linked oxidoreductase superfamily protein	Symbols:	308	5e-35	80.3			8.A.5	The Voltage-gated K+ Channel beta-subunit (Kv-beta) Family	8.A.5.1.4	gnl|TC-DB|P80874	General stress protein 69 [Bacillus subtilis (strain 168)]	203	331	94	5.14e-06	29.231
TRINITY_DN57759_c2_g18_i1			VMyc-Cd vs VMyc UP					2.4602	1.55096e-11	0.983326	1	1.86911	1.43947e-12	1.29429	1	184.734	239.1	181.654	446.904	AT1G60680.1	NAD(P)-linked oxidoreductase superfamily protein	Symbols:	354	4e-41	76.7			8.A.5	The Voltage-gated K+ Channel beta-subunit (Kv-beta) Family	8.A.5.1.6	gnl|TC-DB|P77735	Uncharacterized oxidoreductase YajO [Escherichia coli (strain K12)]	300	324	113	4.63e-08	35.632
TRINITY_DN57759_c2_g22_i1			VMyc-Cd vs VMyc UP					2.07426	0	1.23906	1	1.70289	1.42752e-14	1.50928	0.0121349	95.5649	144.234	118.411	245.615	AT1G60690.1	NAD(P)-linked oxidoreductase superfamily protein	Symbols:	459	2e-56	82.6			8.A.5	The Voltage-gated K+ Channel beta-subunit (Kv-beta) Family	8.A.5.1.4	gnl|TC-DB|P80874	General stress protein 69 [Bacillus subtilis (strain 168)]	329	331	164	5.79e-15	40.000
TRINITY_DN57759_c2_g9_i1			VMyc-Cd vs VMyc UP			VMyc-Cd vs V-Cd UP		3.73279	0	1.11759	1	2.33592	2.73573e-15	1.7859	0.607546	28.2424	50.438	31.5633	117.819	AT1G60710.1	NAD(P)-linked oxidoreductase superfamily protein	Symbols: ATB2	434	9e-53	77.6			8.A.5	The Voltage-gated K+ Channel beta-subunit (Kv-beta) Family	8.A.5.1.6	gnl|TC-DB|P77735	Uncharacterized oxidoreductase YajO [Escherichia coli (strain K12)]	323	324	114	3.88e-08	36.782
TRINITY_DN57856_c5_g3_i2	V-Cd vs V UP		VMyc-Cd vs VMyc UP					2.71326	0.00246945	0.832211	1	0.898923	1	2.5119	0.00477034	11.6687	29.3107	9.71086	26.3481	AT5G49630.1	amino acid permease 6	Symbols: AAP6	1052	5e-139	77.6			2.A.18	The Amino Acid/Auxin Permease (AAAP) Family	2.A.18.2.4	gnl|TC-DB|P92934	Amino acid permease 6 - Arabidopsis thaliana (Mouse-ear cress).	1175	481	1052	4.10e-141	77.567
TRINITY_DN57856_c5_g7_i1	V-Cd vs V UP		VMyc-Cd vs VMyc UP					2.48087	1.38179e-06	0.841675	1	0.97132	1	2.14974	0.0241398	27.2852	58.656	22.9652	56.9737	AT5G49630.1	amino acid permease 6	Symbols: AAP6	1363	0	80.6			2.A.18	The Amino Acid/Auxin Permease (AAAP) Family	2.A.18.2.4	gnl|TC-DB|P92934	Amino acid permease 6 - Arabidopsis thaliana (Mouse-ear cress).	1117	481	1363	0.0	80.588
TRINITY_DN57863_c2_g11_i1				VMyc-Cd vs VMyc DOWN				0.380591	0.000268956	1.82977	0.364081	0.653584	1	1.0655	1	16.2465	17.3107	29.7274	11.314	AT2G39040.1	Peroxidase superfamily protein	Symbols:	765	1e-98	53	K00430	peroxidase [EC:1.11.1.7]	9.A.61	The Domain of Unknown Function 3339 (DUF3339) Family	9.A.61.3.1	gnl|TC-DB|M4E3U6	Peroxidase [Brassica rapa subsp. pekinensis]	983	368	470	4.16e-56	39.929
TRINITY_DN57863_c2_g9_i1				VMyc-Cd vs VMyc DOWN				0.245121	2.88701e-05	2.27795	0.114846	0.862235	1	0.647589	1	9.61614	6.2273	21.9051	5.3694	AT1G05250.1	Peroxidase superfamily protein	Symbols:	238	1e-24	61.8	K00430	peroxidase [EC:1.11.1.7]	9.A.61	The Domain of Unknown Function 3339 (DUF3339) Family	9.A.61.3.1	gnl|TC-DB|M4E3U6	Peroxidase [Brassica rapa subsp. pekinensis]	312	368	145	2.52e-12	42.667
TRINITY_DN41576_c0_g1_i1					VMyc vs V UP	VMyc-Cd vs V-Cd UP		1.04585	1	10.4334	0.00892163	28.6003	0.000400451	0.381525	1	0.858114	0.327392	8.95301	9.36351	AT5G05340.1	Peroxidase superfamily protein	Symbols:	207	5e-20	50.5	K00430	peroxidase [EC:1.11.1.7]	9.A.61	The Domain of Unknown Function 3339 (DUF3339) Family	9.A.61.3.1	gnl|TC-DB|M4E3U6	Peroxidase [Brassica rapa subsp. pekinensis]	411	368	118	2.74e-08	40.506
TRINITY_DN41576_c1_g1_i1					VMyc vs V UP	VMyc-Cd vs V-Cd UP		0.98572	1	6.12865	0.018202	8.20325	0.00361977	0.736432	1	1.66584	1.22678	10.2094	10.0636	AT5G05340.1	Peroxidase superfamily protein	Symbols:	667	1e-85	61.1	K00430	peroxidase [EC:1.11.1.7]	9.A.61	The Domain of Unknown Function 3339 (DUF3339) Family	9.A.61.3.1	gnl|TC-DB|M4E3U6	Peroxidase [Brassica rapa subsp. pekinensis]	743	368	379	1.18e-43	38.462
TRINITY_DN58144_c3_g15_i1	V-Cd vs V UP							0.995416	1	1.84785	1	0.777788	1	2.36488	0.0238683	21.7578	51.4547	40.2052	40.0209	AT3G60130.2	beta glucosidase 16	Symbols: BGLU16	212	6e-21	49.4	K01188	beta-glucosidase [EC:3.2.1.21]	8.A.49	The Klotho Auxiliary Protein (Klotho) Family	8.A.49.1.2	gnl|TC-DB|Q86Z14	Beta-klotho [Homo sapiens]	240	1044	126	4.63e-10	40.260
TRINITY_DN58294_c1_g8_i1				VMyc-Cd vs VMyc DOWN				0.166988	0.00498549	3.12289	0.253246	0.583895	1	0.893115	1	11.0056	9.82924	34.3691	5.73924	AT5G09360.1	laccase 14	Symbols: LAC14	459	2e-53	57.2			2.A.108	The Iron/Lead Transporter (ILT) Family	2.A.108.1.1	gnl|TC-DB|P38993	IRON TRANSPORT MULTICOPPER OXIDASE FET3 PRECURSOR (EC 1.-.-.-) - Saccharomyces cerevisiae (Baker's yeast).	553	636	187	7.92e-17	38.202
TRINITY_DN58294_c2_g6_i2				VMyc-Cd vs VMyc DOWN				0.237063	0.000349413	2.37215	0.279001	0.520439	1	1.08053	1	7.43626	8.03507	17.6399	4.18176	AT5G09360.1	laccase 14	Symbols: LAC14	357	1e-39	65.6			2.A.108	The Iron/Lead Transporter (ILT) Family	2.A.108.1.5	gnl|TC-DB|Q09920	Iron transport multicopper oxidase fio1 precursor (EC 1.-.-.-) - Schizosaccharomyces pombe (Fission yeast).	493	622	134	5.63e-10	32.990
TRINITY_DN43848_c0_g1_i1					VMyc vs V UP			0.806931	1	7.95559	3.66789e-06	2.14649	0.972643	2.99075	1	2.26134	6.76311	17.9903	14.5169	AT4G37530.1	Peroxidase superfamily protein	Symbols:	872	1e-115	63.3	K00430	peroxidase [EC:1.11.1.7]	9.A.61	The Domain of Unknown Function 3339 (DUF3339) Family	9.A.61.3.1	gnl|TC-DB|M4E3U6	Peroxidase [Brassica rapa subsp. pekinensis]	860	368	826	3.01e-110	63.745
TRINITY_DN58422_c1_g1_i1							VMyc-Cd vs V-Cd DOWN	0.795977	1	0.853244	1	0.455521	0	1.49096	1	321.406	479.203	274.238	218.287	AT2G45960.1	plasma membrane intrinsic protein 1B	Symbols: PIP1B, TMP-A, ATHH2, PIP1;2	1196	2e-165	86.9	K09872	aquaporin PIP	1.A.8	The Major Intrinsic Protein (MIP) Family	1.A.8.11.2	gnl|TC-DB|O24662	Aquaporin 1 - Nicotiana tabacum (Common tobacco).	872	287	1156	1.95e-161	85.328
TRINITY_DN58422_c3_g1_i1				VMyc-Cd vs VMyc DOWN			VMyc-Cd vs V-Cd DOWN	0.334735	6.83983e-06	0.787243	1	0.476568	6.2215e-06	0.552949	1	392.083	216.802	308.664	103.321	AT1G01620.2	plasma membrane intrinsic protein 1C	Symbols: PIP1C, TMP-B, PIP1;3	536	1e-69	93.6	K09872	aquaporin PIP	1.A.8	The Major Intrinsic Protein (MIP) Family	1.A.8.11.3	gnl|TC-DB|P61837	Aquaporin PIP1.1 (Plasma membrane intrinsic protein 1a) (PIP1a) (Aquaporin 1) (Plasma membrane aquaporin 1) - Arabidopsis thaliana (Mouse-ear cress).	334	286	526	7.38e-69	90.909
TRINITY_DN58463_c6_g1_i1	V-Cd vs V UP		VMyc-Cd vs VMyc UP					3.65682	0.0082104	2.595	1	1.51341	1	6.27024	0.000785463	2.30135	14.43	5.972	21.8386	AT1G01580.1	ferric reduction oxidase 2	Symbols: FRO2, FRD1, ATFRO2	1997	0	57.5			5.B.1	The Phagocyte (gp91phox) NADPH Oxidase Family	5.B.1.4.3	gnl|TC-DB|Q6EMC0	Ferric-chelate reductase - Solanum lycopersicum (Tomato) (Lycopersicon esculentum).	2449	719	2328	0.0	68.634
TRINITY_DN58463_c6_g1_i4	V-Cd vs V UP		VMyc-Cd vs VMyc UP					4.37894	0	2.29841	1	1.39918	1	7.19324	1.23514e-10	6.71893	48.3309	15.4429	67.6234	AT1G01580.1	ferric reduction oxidase 2	Symbols: FRO2, FRD1, ATFRO2	2186	0	60			5.B.1	The Phagocyte (gp91phox) NADPH Oxidase Family	5.B.1.4.3	gnl|TC-DB|Q6EMC0	Ferric-chelate reductase - Solanum lycopersicum (Tomato) (Lycopersicon esculentum).	2652	719	2551	0.0	69.855
TRINITY_DN58605_c2_g1_i2				VMyc-Cd vs VMyc DOWN				0.18773	0.00285609	1.00188	1	0.422947	1	0.444693	1	12.4846	5.55182	12.508	2.34813	AT4G30420.1	nodulin MtN21 /EamA-like transporter family protein	Symbols:	974	6e-127	52.8			2.A.7	The Drug/Metabolite Transporter (DMT) Superfamily	2.A.7.4.1	gnl|TC-DB|O24091	MTN21 GENE - Medicago truncatula (Barrel medic).	1572	394	567	8.64e-68	34.865
TRINITY_DN58612_c3_g1_i8			VMyc-Cd vs VMyc UP					5.0848	0.000210107	0.527962	1	1.02922	1	2.60836	0.692851	6.3972	16.6862	3.37748	17.1738	AT4G36850.1	PQ-loop repeat family protein / transmembrane family protein	Symbols:	946	8e-123	59.7			2.A.43	The Lysosomal Cystine Transporter (LCT) Family	2.A.43.2.10	gnl|TC-DB|747073561	PREDICTED: probable vacuolar amino acid transporter YPQ1 [Sesamum indicum]	1503	381	1043	1.71e-139	62.334
TRINITY_DN58633_c1_g1_i10	V-Cd vs V UP							1.40142	1	1.34727	1	0.858629	1	2.19895	0.0142632	15.1887	33.3992	20.4632	28.6775	AT1G25530.1	Transmembrane amino acid transporter family protein	Symbols:	694	1e-88	71.7			2.A.18	The Amino Acid/Auxin Permease (AAAP) Family	2.A.18.2.2	gnl|TC-DB|Q9FKS8	2.A.18.2.2 Lysine histidine transporter 1	651	446	606	4.11e-77	62.439
TRINITY_DN43848_c0_g1_i2					VMyc vs V UP			1.07112	1	5.81831	0.000189659	2.52696	0.848103	2.46625	1	2.76166	6.81093	16.0682	17.211	AT4G37530.1	Peroxidase superfamily protein	Symbols:	629	5e-88	61.1	K00430	peroxidase [EC:1.11.1.7]	9.A.61	The Domain of Unknown Function 3339 (DUF3339) Family	9.A.61.3.1	gnl|TC-DB|M4E3U6	Peroxidase [Brassica rapa subsp. pekinensis]	949	368	541	3.11e-83	59.444
TRINITY_DN47853_c0_g1_i2					VMyc vs V UP	VMyc-Cd vs V-Cd UP		0.981581	1	6.9656	9.58608e-11	3.07251	3.22208e-05	2.22531	1	4.42171	9.83968	30.7998	30.2325	AT5G17820.1	Peroxidase superfamily protein	Symbols:	905	3e-118	56.9	K00430	peroxidase [EC:1.11.1.7]	9.A.61	The Domain of Unknown Function 3339 (DUF3339) Family	9.A.61.3.1	gnl|TC-DB|M4E3U6	Peroxidase [Brassica rapa subsp. pekinensis]	1393	368	560	1.04e-67	44.027
TRINITY_DN59061_c3_g1_i1				VMyc-Cd vs VMyc DOWN				0.146687	0.000963513	3.49213	0.308223	0.5105	1	1.00343	1	3.47384	3.48574	12.1311	1.77947	AT1G71040.1	Cupredoxin superfamily protein	Symbols: LPR2	294	4e-32	79.4			1.B.76	The Copper Resistance Putative Porin (CopB) Family	1.B.76.1.8	gnl|TC-DB|P36649	Blue copper oxidase CueO [Escherichia coli (strain K12)]	234	516	109	8.69e-08	38.596
TRINITY_DN59100_c2_g3_i5			VMyc-Cd vs VMyc UP			VMyc-Cd vs V-Cd UP		5.1093	0	1.23776	1	2.60475	3.96848e-08	2.42791	0.0984591	8.76852	21.2892	10.8533	55.4529	AT3G09270.1	glutathione S-transferase TAU 8	Symbols: ATGSTU8, GSTU8	476	5e-59	53.2	K00799	glutathione S-transferase [EC:2.5.1.18]	1.A.12	The Intracellular Chloride Channel (CLIC) Family	1.A.12.3.1	gnl|TC-DB|P0ACA3	Stringent starvation protein A [Escherichia coli (strain K12)]	590	212	138	1.15e-10	29.167
TRINITY_DN59122_c4_g1_i1	V-Cd vs V UP							1.78858	1	1.96534	1	1.07115	1	3.28168	0.00158045	6.87049	22.5467	13.5028	24.1508	AT1G59870.1	ABC-2 and Plant PDR ABC-type transporter family protein	Symbols: PEN3, PDR8, ATPDR8, ABCG36, ATABCG36	585	2e-68	59.1			3.A.1	The ATP-binding Cassette (ABC) Superfamily	3.A.1.205.24	gnl|TC-DB|I6XGC6	Pleiotropic drug resistance transporter 5 [Nicotiana plumbaginifolia]	626	1498	819	1.54e-101	76.923
TRINITY_DN59122_c5_g2_i1	V-Cd vs V UP							1.8412	1	1.75602	1	0.952289	1	3.39517	0.0185578	4.93781	16.7647	8.67089	15.9648	AT1G15210.1	pleiotropic drug resistance 7	Symbols: PDR7, ATPDR7	871	3e-108	89.3			3.A.1	The ATP-binding Cassette (ABC) Superfamily	3.A.1.205.24	gnl|TC-DB|I6XGC6	Pleiotropic drug resistance transporter 5 [Nicotiana plumbaginifolia]	540	1498	906	3.31e-114	93.889
TRINITY_DN59122_c5_g6_i1	V-Cd vs V UP							1.76651	1	1.72136	1	1.00887	1	3.01405	0.016264	6.52425	19.6644	11.2306	19.8389	AT3G16340.1	pleiotropic drug resistance 1	Symbols: ATPDR1, PDR1	1059	4e-133	71.6			3.A.1	The ATP-binding Cassette (ABC) Superfamily	3.A.1.205.24	gnl|TC-DB|I6XGC6	Pleiotropic drug resistance transporter 5 [Nicotiana plumbaginifolia]	808	1498	1160	7.42e-149	80.769
TRINITY_DN59122_c6_g7_i1	V-Cd vs V UP							1.65143	1	1.82852	1	1.05551	1	2.86086	0.0437644	6.46626	18.4991	11.8237	19.526	AT1G59870.1	ABC-2 and Plant PDR ABC-type transporter family protein	Symbols: PEN3, PDR8, ATPDR8, ABCG36, ATABCG36	561	2e-66	92.2			3.A.1	The ATP-binding Cassette (ABC) Superfamily	3.A.1.205.9	gnl|TC-DB|Q9XIE2	Pleiotropic drug resistance protein 8 - Arabidopsis thaliana (Mouse-ear cress).	391	1469	561	6.70e-68	92.248
TRINITY_DN59194_c7_g2_i1	V-Cd vs V UP							1.02548	1	4.3712	0.163829	0.595616	1	7.52594	6.34931e-05	2.13237	16.0481	9.32101	9.5585	AT1G80830.1	natural resistance-associated macrophage protein 1	Symbols: NRAMP1, PMIT1, ATNRAMP1	333	3e-37	56.8	K03322	manganese transport protein	2.A.55	The Metal Ion (Mn2+-iron) Transporter (Nramp) Family	2.A.55.2.4	gnl|TC-DB|Q9SAH8	Metal transporter Nramp1 [Arabidopsis thaliana]	327	532	333	3.94e-38	56.757
TRINITY_DN53110_c1_g5_i1					VMyc vs V UP	VMyc-Cd vs V-Cd UP		1.30718	1	4.17995	0.00106087	2.5381	0.0139292	2.15276	1	4.20992	9.06295	17.5973	23.0027	AT5G35525.1	PLAC8 family protein	Symbols:	197	9e-20	64.4			1.A.87	The Mechanosensitive Calcium Channel (MCA) Family	1.A.87.3.1	gnl|TC-DB|K4ASB4	Uncharacterized protein [Solanum lycopersicum]	286	164	227	2.24e-25	69.492
TRINITY_DN53110_c0_g6_i2					VMyc vs V UP	VMyc-Cd vs V-Cd UP		1.2791	1	7.78973	0.0108487	3.94687	0.0276795	2.5245	1	1.24222	3.13597	9.67653	12.3773	AT1G14870.1	PLANT CADMIUM RESISTANCE 2	Symbols: PCR2	395	2e-48	65.8			1.A.87	The Mechanosensitive Calcium Channel (MCA) Family	1.A.87.3.1	gnl|TC-DB|K4ASB4	Uncharacterized protein [Solanum lycopersicum]	470	164	442	5.46e-57	70.588
TRINITY_DN62247_c0_g1_i1						VMyc-Cd vs V-Cd UP		2.48591	1	58.7376	1	69.5166	0.0318189	2.10046	1	0.0381063	0.0800406	2.23827	5.56415	AT1G59960.1	NAD(P)-linked oxidoreductase superfamily protein	Symbols:	403	1e-47	54.9			8.A.5	The Voltage-gated K+ Channel beta-subunit (Kv-beta) Family	8.A.5.1.4	gnl|TC-DB|P80874	General stress protein 69 [Bacillus subtilis (strain 168)]	446	331	129	1.24e-09	26.812
TRINITY_DN56515_c3_g4_i1	V-Cd vs V UP				VMyc vs V UP			1.26029	1	2.04035	0.000543819	1.13728	1	2.26103	2.20714e-05	24.4132	55.1991	49.8114	62.7767	AT5G06860.1	polygalacturonase inhibiting protein 1	Symbols: PGIP1, ATPGIP1	842	3e-110	63.2			3.A.20	The Peroxisomal Protein Importer (PPI) Family	3.A.20.1.2	gnl|TC-DB|O81765	Pollen-specific leucine-rich repeat extensin-like protein 4 [Arabidopsis thaliana]	1034	699	221	7.52e-20	30.041
TRINITY_DN34126_c0_g1_i1					VMyc vs V UP	VMyc-Cd vs V-Cd UP		1.13416	1	111.106	6.17765e-14	696.941	7.17294e-17	0.180807	1	0.229825	0.0415539	25.5349	28.9606	AT5G03240.3	polyubiquitin 3	Symbols: UBQ3	1490	0	97.3			3.A.25	The Symbiont-specific ERAD-like Machinery (SELMA) Family	3.A.25.1.1	gnl|TC-DB|B7FZS1	Predicted protein [Phaeodactylum tricornutum (strain CCAP 1055/1)]	1140	381	1451	0.0	95.946
TRINITY_DN63396_c0_g1_i1					VMyc vs V UP			1.23868	1	159.713	3.2979e-05	#DIV/0!	3.11173e-07	0	1	0.067955	0	10.8533	13.4438	AT5G40670.1	PQ-loop repeat family protein / transmembrane family protein	Symbols:	148	4e-12	43.7	K12386	cystinosin	2.A.43	The Lysosomal Cystine Transporter (LCT) Family	2.A.43.1.2	gnl|TC-DB|Q9VCR7	Cystinosin homolog [Drosophila melanogaster]	361	397	190	2.82e-18	50.000
TRINITY_DN71403_c0_g1_i1						VMyc-Cd vs V-Cd UP		2.53438	0.307331	43.3349	0.0874969	2392.95	1.57064e-08	0.0458961	1	0.141409	0.00649013	6.12796	15.5306	AT3G12580.1	heat shock protein 70	Symbols: HSP70, ATHSP70	958	1e-124	75.5	K03283	heat shock 70kDa protein 1/8	1.A.33	The Cation Channel-forming Heat Shock Protein-70 (Hsp70) Family	1.A.33.1.3	gnl|TC-DB|P08107	Heat shock 70 kDa protein 1 (HSP70.1) (HSP70-1/HSP70-2) - Homo sapiens (Human).	811	641	989	1.44e-131	76.208
TRINITY_DN89634_c0_g1_i1					VMyc vs V UP			1.38778	1	169.612	0.0042853	#DIV/0!	3.44677e-05	0	1	0.0430771	0	7.3064	10.1397	AT5G55190.1	RAN GTPase 3	Symbols: RAN3, ATRAN3	399	1e-47	69.8			9.A.50	The Nuclear t-RNA exporter (t-Exporter) Family	9.A.50.1.1	gnl|TC-DB|P32835	GTP-binding nuclear protein GSP1/CNR1 [Saccharomyces cerevisiae]	549	219	460	1.68e-58	84.874
TRINITY_DN91386_c0_g1_i1					VMyc vs V UP	VMyc-Cd vs V-Cd UP		1.13987	1	634.061	0.00185261	291.797	0.000234005	2.47687	1	0.0123174	0.0305086	7.80996	8.90232	AT1G02130.1	RAS 5	Symbols: ATRAB1B, ARA5, ARA-5, ATRABD2A, RABD2A, RA-5	465	6e-59	81	K07874	Ras-related protein Rab-1A	9.A.63	The Retromer-dependent Vacuolar Protein Sorting (R-VPS) Family	9.A.63.1.1	gnl|TC-DB|P32939	GTP-binding protein YPT7 [Saccharomyces cerevisiae (strain ATCC 204508 / S288c)]	320	208	201	6.52e-21	40.351
TRINITY_DN70784_c0_g1_i1					VMyc vs V UP	VMyc-Cd vs V-Cd UP		1.50558	1	184.047	0.00275857	372.098	6.19296e-06	0.74469	1	0.0412836	0.0307435	7.59813	11.4396	AT1G48630.1	receptor for activated C kinase 1B	Symbols: RACK1B_AT	430	6e-52	63.3	K14753	guanine nucleotide-binding protein subunit beta-2-like 1 protein	8.A.92	The G-Protein alpha-beta-gamma Complex (GPC) Family	8.A.92.1.3	gnl|TC-DB|P38011	Guanine nucleotide-binding protein subunit beta-like protein [Saccharomyces cerevisiae (strain ATCC 204508 / S288c)]	388	319	330	1.14e-38	47.727
TRINITY_DN58742_c3_g2_i1					VMyc vs V UP			0.772839	1	6.49279	6.91629e-09	1.93946	1	2.58725	1	4.15982	10.7625	27.0088	20.8735	AT5G67400.1	root hair specific 19	Symbols: RHS19	352	2e-40	66	K00430	peroxidase [EC:1.11.1.7]	9.A.61	The Domain of Unknown Function 3339 (DUF3339) Family	9.A.61.3.1	gnl|TC-DB|M4E3U6	Peroxidase [Brassica rapa subsp. pekinensis]	410	368	337	3.51e-39	67.778
TRINITY_DN80719_c0_g1_i1						VMyc-Cd vs V-Cd UP		1.49413	1	124.704	0.0518141	543.418	0.000566276	0.342873	1	0.0441446	0.015136	5.50499	8.22519	AT5G11170.2	DEAD/DEAH box RNA helicase family protein	Symbols:	487	7e-59	68.2	K12812	ATP-dependent RNA helicase UAP56/SUB2 [EC:3.6.4.13]	3.A.22	The Transcription-coupled TREX/TAP Nuclear mRNA Export Complex (TREX) Family	3.A.22.1.1	gnl|TC-DB|Q07478	ATP-dependent RNA helicase SUB2 [Saccharomyces cerevisiae (strain ATCC 204508 / S288c)]	645	446	502	1.22e-61	72.308
TRINITY_DN107935_c0_g1_i1					VMyc vs V UP	VMyc-Cd vs V-Cd UP		1.23026	1	233.586	9.5288e-05	1184.34	1.54624e-06	0.242643	1	0.0429861	0.0104303	10.0409	12.3529	AT2G39340.1	SAC3/GANP/Nin1/mts3/eIF-3 p25 family	Symbols:	387	6e-43	50.3			3.A.22	The Transcription-coupled TREX/TAP Nuclear mRNA Export Complex (TREX) Family	3.A.22.1.1	gnl|TC-DB|Q12049	Protein THP3 [Saccharomyces cerevisiae (strain ATCC 204508 / S288c)]	468	470	315	4.70e-35	51.181
TRINITY_DN106603_c0_g1_i1					VMyc vs V UP	VMyc-Cd vs V-Cd UP		1.37451	1	686.37	2.82796e-08	1068.5	1.10954e-13	0.882937	1	0.0252446	0.0222894	17.3271	23.8162	AT3G29160.3	SNF1 kinase homolog 11	Symbols: AKIN11, KIN11	276	3e-28	35.7	K12761	carbon catabolite-derepressing protein kinase [EC:2.7.11.1]	9.B.106	The Pock Size-determining Protein (PSDP) Family	9.B.106.3.1	gnl|TC-DB|M5BEH1	Salt overly sensitive 2 [Arabidopsis thaliana]	657	446	264	5.08e-27	33.838
TRINITY_DN80529_c0_g1_i1					VMyc vs V UP			1.18941	1	319.817	6.40332e-08	#DIV/0!	2.92413e-18	0	1	0.0814952	0	26.0635	31.0002	AT4G02050.1	sugar transporter protein 7	Symbols: STP7	171	3e-14	35.5			2.A.1	The Major Facilitator Superfamily (MFS)	2.A.1.1.57	gnl|TC-DB|Q8J0V1	Monosaccharide transporter - Aspergillus niger.	467	530	463	4.84e-56	67.742
TRINITY_DN30_c0_g2_i1					VMyc vs V UP	VMyc-Cd vs V-Cd UP		1.81964	0.0745053	506.922	1.59711e-20	1429.63	1.34135e-19	0.645211	1	0.0698491	0.0450674	35.408	64.4298	AT2G47110.2	ubiquitin 6	Symbols: UBQ6	519	2e-66	81.8			3.A.25	The Symbiont-specific ERAD-like Machinery (SELMA) Family	3.A.25.1.1	gnl|TC-DB|B7FZS1	Predicted protein [Phaeodactylum tricornutum (strain CCAP 1055/1)]	567	381	343	3.77e-39	85.366
TRINITY_DN34126_c0_g2_i1					VMyc vs V UP	VMyc-Cd vs V-Cd UP		1.60824	1	128.518	2.94044e-06	329.166	4.0852e-09	0.627913	1	0.0987574	0.0620111	12.6921	20.4119	AT3G52590.1	ubiquitin extension protein 1	Symbols: UBQ1, EMB2167, ERD16, HAP4	612	1e-81	90.6			3.A.25	The Symbiont-specific ERAD-like Machinery (SELMA) Family	3.A.25.1.1	gnl|TC-DB|B7FZS1	Predicted protein [Phaeodactylum tricornutum (strain CCAP 1055/1)]	447	381	378	5.44e-45	94.805
